# Supplementary material for: Harnessing naturally randomized transcription to infer regulatory relationships among genes
Source: Genome Biol. 2007 Oct 11;8(10):R219. doi: 10.1186/gb-2007-8-10-r219 (PMC2246293; doi:10.1186/gb-2007-8-10-r219)
Supplement: Additional data file 2 — Presented is the entire matrix of regulatory probabilities for all genes, where the rows are genes acting as regulators and the columns are genes under regulation. Thus, the (i,j) entry of this matrix is the probability that the expression level of gene i is causal for the expression level of gene j. [file gb-2007-8-10-r219-S2.zip]

Archive with 1 entries (1 files):
- Stable1.txt
