# Supplementary material for: Harnessing naturally randomized transcription to infer regulatory relationships among genes
Source: Genome Biol. 2007 Oct 11;8(10):R219. doi: 10.1186/gb-2007-8-10-r219 (PMC2246293; doi:10.1186/gb-2007-8-10-r219)
Supplement: Additional data file 2 — Presented is the entire matrix of regulatory probabilities for all genes, where the rows are genes acting as regulators and the columns are genes under regulation. Thus, the (i,j) entry of this matrix is the probability that the expression level of gene i is causal for the expression level of gene j. [file gb-2007-8-10-r219-S2.zip › Stable1.txt]

YAL069W YAL068C SEO1 YAL066W YAL065C YAL064W-B YAL064C-A YAL064W FLO9 GDH3 YAL061W BDH1 ECM1 CNE1 YAL056C-A GPB2 PEX22 ACS1 YAL053W OAF1 YAL049C GEM1 SPC72 YAL046C YAL045C GCV3 PTA1 YAL042C-A ERV46 CDC24 CLN3 CYC3 CDC19 YAL037W RBG1 FUN12 YAL034C-B MTW1 FUN19 POP5 PRP45 FUN21 SNC1 MYO4 FRT2 YAL027W DRS2 MAK16 LTE1 PMT2 FUN26 CCR4 ATS1 FUN30 YAL018C PSK1 TPD3 NTG1 SYN8 DEP1 CYS3 SWC3 MDM10 SPO7 FUN14 ERP2 YAL004W SSA1 EFB1 VPS8 TFC3 NUP60 ERP1 SWD1 RFA1 SEN34 YAR009C YAR010C BUD14 ADE1 KIN3 CDC15 PAU7 YAR023C UIP3 YAR028W YAR029W YAR030C PRM9 MST28 YAT1 SWH1 YAR044W YAR047C FLO1 YAR053W YAR060C YAR061W YAR062W YAR064W YAR066W YAR068W YAR069C YAR070C PHO11 IMD1 YAR075W YBL113C YBL112C YBL111C YBL109W YBL108W YBL107W-A YBL107C SRO77 PKC1 YBL104C RTG3 SFT2 ECM21 YBL100W-A YBL100W-B YBL100C ATP1 BNA4 BRN1 YBL096C YBL095W YBL094C ROX3 RPL32 SCS22 MAP2 MRP21 AVT5 TEL1 RPL23A YBL086C BOI1 CDC27 YBL083C RHK1 YBL081W PET112 NUP170 ATG8 YBL077W ILS1 SSA3 AAR2 YBL073W RPS8A YBL071C YBL070C AST1 PRS4 UBP13 SEF1 YBL065W PRX1 KIP1 YBL062W SKT5 YBL060W YBL059W SHP1 PTH2 PTC3 YBL055C YBL054W YBL053W SAS3 PIN4 SEC17 MOH1 YBL048W EDE1 YBL046W COR1 YBL044W ECM13 FUI1 PRE7 ERD2 URA7 MRPL16 APL3 YBL036C POL12 STU1 RIB1 HEK2 SHE1 PET9 YBL029W YBL028C RPL19B LSM2 RRN10 NCL1 MCM2 PIM1 HAP3 RFT1 APN2 POP8 PEP1 FUS3 ACH1 RRN6 FMT1 YBL012C SCT1 YBL010C YBL009W HIR1 SLA1 LDB7 PDR3 YBL005W-A YBL005W-B UTP20 HTA2 HTB2 ECM15 NTH2 RER2 COQ1 GPI18 RCR1 UGA2 DSF2 FLR1 HHF1 HHT1 IPP1 YBR012C YBR012W-A YBR012W-B YBR013C YBR014C MNN2 YBR016W KAP104 GAL7 GAL10 GAL1 FUR4 POA1 CHS3 SCO2 YBR025C ETR1 YBR027C YBR028C CDS1 YBR030W RPL4A YBR032W EDS1 HMT1 PDX3 CSG2 SCO1 CHS2 ATP3 FIG1 FAT1 YBR042C QDR3 TCM62 GIP1 ZTA1 FMP23 RPS11B REB1 REG2 YBR051W YBR052C YBR053C YRO2 PRP6 YBR056W MUM2 UBP14 AKL1 ORC2 TRM7 YBR062C YBR063C YBR064W ECM2 NRG2 TIP1 BAP2 TAT1 ALG14 YBR071W HSP26 RDH54 YBR075W YBR074W ECM8 SLM4 ECM33 RPG1 SEC18 SPT7 UBC4 TEC1 MIS1 RPL19A AAC3 IST2 RFC5 POL30 YBR089W YBR089C-A YBR090C MRS5 PHO3 PHO5 YBR094W RXT2 YBR096W VPS15 YBR099C MMS4 FES1 EXO84 SIF2 YMC2 VID24 PHO88 IML3 YBR108W CMD1 ALG1 YSA1 CYC8 YBR113W RAD16 LYS2 YBR116C TKL2 TEF2 MUD1 CBP6 GRS1 MRPL36 TFC1 YBR124W PTC4 TPS1 VMA2 ATG14 OPY1 SHE3 CCZ1 AGP2 HSL7 YBR134W CKS1 MEC1 YBR137W YBR138C YBR139W IRA1 YBR141C MAK5 SUP45 YBR144C ADH5 MRPS9 YBR147W YSW1 ARA1 TBS1 APD1 SPP381 RIB7 RPB5 CNS1 SLI15 ICS2 AMN1 YBR159W CDC28 CSH1 TOS1 YSY6 DEM1 ARL1 UBS1 TYR1 POP7 PEX32 SSE2 NPL4 SEC66 SMY2 UMP1 YBR174C SWD3 ECM31 EHT1 YBR178W FZO1 DTR1 RPS6B SMP1 YPC1 YBR184W MBA1 PCH2 YBR187W NTC20 RPS9B YBR190W RPL21A RIM2 MED8 SOY1 MSI1 PGI1 YBR197C TAF5 KTR4 BEM1 DER1 CDC47 COS111 YBR204C KTR3 YBR206W FTH1 DUR1,2 YBR209W ERV15 AME1 NGR1 MET8 SDS24 HPC2 YBP1 ATG12 PYC2 YBR219C YBR220C PDB1 PCS60 TDP1 YBR224W YBR225W YBR226C MCX1 SLX1 ROT2 YBR230C SWC5 YBR232C PBP2 ARC40 YBR235W ABD1 PRP5 YBR238C YBR239C THI2 YBR241C YBR242W ALG7 GPX2 ISW1 YBR246W ENP1 HIS7 ARO4 YBR250W MRPS5 DUT1 SRB6 TRS20 YBR255W RIB5 POP4 SHG1 YBR259W RGD1 YBR261C FMP51 SHM1 YPT10 TSC10 SLM6 REI1 MRPL37 FMP21 BIT2 YBR271W HSM3 UBX7 CHK1 RIF1 PPS1 YBR277C DPB3 PAF1 YBR280C YBR281C MRPL27 SSH1 YBR284W YBR285W APE3 ZSP1 APM3 SNF5 BSD2 CTP1 YBR292C VBA2 SUL1 PCA1 PHO89 MAL33 MAL31 MAL32 YBR300C DAN3 COS2 YCL076W YCL075W YCL074W YCL073C VBA3 YCL068C HMLALPHA2 HMLALPHA1 YCL065W CHA1 VAC17 MRC1 KRR1 FYV5 PRD1 YCL056C KAR4 SPB1 PBN1 LRE1 APA1 YCL049C SPS22 YCL047C YCL045C YCL046W YCL044C PDI1 YCL041C YCL042W GLK1 GID7 ATG22 SRO9 GFD2 GRX1 LSB5 YCL033C STE50 RRP7 HIS4 BIK1 RNQ1 FUS1 FRM2 AGP1 YCL023C YCL022C KCC4 YCL020W YCL019W LEU2 NFS1 DCC1 YCL012W BUD3 GBP2 SGF29 ILV6 STP22 YCL007C YCL006C YCL005W PGS1 YCL002C RER1 YCL001W-A YCR001W CDC10 MRPL32 YCP4 CIT2 YCR006C YCR007C SAT4 RVS161 ADY2 ADP1 PGK1 YCR013C POL4 YCR015C YCR016W CWH43 SRD1 YCR018C-A MAK32 PET18 MAK31 HTL1 HSP30 YCR022C YCR023C SLM5 PMP1 YCR025C NPP1 RHB1 FEN2 RIM1 SYP1 RPS14A BPH1 SNT1 FEN1 RRP43 RBK1 PHO87 BUD5 MATALPHA2 MATALPHA1 YCR041W TAF2 YCR043C PER1 YCR045C IMG1 BUD23 YCR049C ARE1 YCR050C YCR051W RSC6 THR4 CTR86 PWP2 YIH1 TAH1 YCR062W YCR061W YCR064C BUD31 HCM1 RAD18 SED4 ATG15 CPR4 IMG2 YCR072C SSK22 SOL2 ERS1 YCR076C PAT1 YCR079W SRB8 AHC2 TRX3 TUP1 YCR085W CSM1 YCR087C-A YCR087W ABP1 FIG2 YCR090C KIN82 MSH3 CDC39 CDC50 YCR095C HMRA2 HMRA1 YCR097W-A GIT1 YCR099C YCR100C YCR101C YCR102C YCR103C YCR102W-A PAU3 ADH7 RDS1 AAD3 COS7 MPH2 SOR2 HXT15 THI13 AAD4 YDL242W YDL241W LRG1 ADY3 GUD1 YDL237W PHO13 YPD1 GYP7 YDL233W OST4 BRE4 PTP1 SSB1 YDL228C HO GCS1 SHS1 WHI4 HBT1 FMP45 YDL221W CDC13 DTD1 YDL218W TIM22 RRI1 GDH2 PRR2 NOP6 SHR3 YDL211C UGA4 CWC2 NHP2 GLE1 YDL206W HEM3 RTN2 YDL203C MRPL11 TRM8 MGT1 YDL199C GGC1 ASF2 YDL196W SEC31 SNF3 YDL193W ARF1 RPL35A UFD2 RBS1 PPH22 YDL187C YDL186W TFP1 RPL41A YDL183C LYS20 INH1 YDL180W PCL9 DLD2 YDL177C YDL176W AIR2 DLD1 YDL173W YDL172C GLT1 UGA3 UGX2 SFA1 NRP1 FAP7 CDC36 CDC9 YDL163W YDL162C ENT1 DHH1 STE7 YDL158C YDL157C YDL156W CLB3 MSH5 SAS10 YDL152W BUD30 RPC53 ATG9 NOP14 RPN5 YDL146W COP1 YDL144C CCT4 CRD1 BPL1 RPO21 SCM3 RGT2 ARF2 RPL35B RDI1 PPH21 RPL41B YDL133W CDC53 LYS21 STF1 RPP1B YDL129W VCX1 PCL2 CDC48 HNT1 YDL124W SNA4 UBP1 YDL121C YFH1 YDL119C YDL118W CYK3 NUP84 IWR1 YDL114W ATG20 TRM3 RRP42 YDL110C YDL109C KIN28 MSS2 PHO2 NSE4 QRI7 QRI1 CDC2 DUN1 ARR4 YDL099W SNU23 RPN6 YDL096C PMT1 YDL094C PMT5 SRP14 UBX3 RAM1 YDL089W ASM4 LUC7 YDL086W NDE2 SUB2 RPS16B RPL13A RPP1A THI3 MRK1 MDH3 VAM6 RXT3 RPL31A BRE1 YDL073W YET3 YDL071C BDF2 CBS1 YDL068W COX9 IDP1 PEX19 UBC9 YDL063C YDL062W RPS29B TSR1 RAD59 USO1 YDL057W MBP1 PSA1 MCH1 PBP4 SLC1 LHP1 YDL050C KNH1 STP4 SIT4 NPC2 MRP10 FAD1 MTF2 PRP11 SIR2 YDL041W NAT1 PRM7 YDL038C BSC1 YDL036C GPR1 YDL034W SLM3 YDL032W DBP10 PRP9 ARP2 MPS1 YDL027C YDL026W YDL025C DIA3 SRF4 GPD1 GPM2 RPN4 OSH2 ERP3 CDC7 YDL016C TSC13 NOP1 HEX3 YDL012C YDL011C YDL010W YDL009C APC11 RPT2 PTC1 MED2 ATP16 MCD1 NHP10 RMD1 NTH1 YRB1 RCR2 RAD57 MAF1 SOK1 TRP1 YDR008C GAL3 YDR010C SNQ2 RPL4B PSF1 RAD61 YDR015C DAD1 KCS1 YDR018C GCV1 YDR020C FAL1 CIS1 SES1 FYV1 RPS11A YDR026C VPS54 REG1 YDR029W RAD28 YDR031W PST2 MRH1 LYS14 YDR034C-A YDR034W-B ARO3 EHD3 KRS1 ENA5 ENA2 ENA1 RSM10 YDR042C NRG1 HEM13 RPC11 BAP3 HEM12 YDR048C YDR049W TPI1 YDR051C DBF4 YDR053W CDC34 PST1 YDR056C YOS9 TGL2 UBC5 MAK21 YDR061W LCB2 YDR063W RPS13 YDR065W YDR066C YDR067C DOS2 DOA4 FMP16 PAA1 IPT1 SNF11 TPS2 PPH3 RAD55 SED1 SHU2 PET100 VPS41 PDC2 STN1 RRP8 TVP23 AFR1 SSS1 RRP1 SLU7 YDR089W YDR090C RLI1 UBC13 DNF2 YDR094W YDR095C GIS1 MSH6 GRX3 BMH2 TVP15 ARX1 YDR102C STE5 SPO71 TMS1 ARP10 YDR107C GSG1 YDR109C FOB1 ALT2 YDR112W PDS1 YDR114C YDR115W MRPL1 RBF64 APC4 YDR119W TRM1 DPB4 KIN1 INO2 YDR124W ECM18 SWF1 ARO1 YDR128W SAC6 FIN1 YDR131C YDR132C YDR133C YDR134C YCF1 VPS61 RGP1 HPR1 RUB1 MTQ2 DOP1 PEX7 SAN1 MKC7 TAF12 SWI5 EKI1 KGD2 YDR149C NUM1 CTH1 GIR2 ENT5 YDR154C CPR1 RPA14 YDR157W HOM2 SAC3 SSY1 YDR161W NBP2 CWC15 SEC1 TRM82 SEC5 TAF10 CDC37 STB3 SEC7 YDR170W-A HSP42 SUP35 ARG82 HMO1 RSM24 NGG1 UBC1 SDH4 CSN9 YDR179W-A SCC2 SAS4 CDC1 PLP1 ATC1 YDR185C YDR186C YDR187C CCT6 SLY1 RVB1 HST4 NUP42 YDR193W MSS116 REF2 YDR196C CBS2 YDR198C YDR199W VPS64 SPC19 RAV2 YDR203W COQ4 MSC2 EBS1 UME6 MSS4 YDR210W YDR209C GCD6 TCP1 UPC2 AHA1 YDR215C ADR1 RAD9 SPR28 YDR219C YDR220C YDR221W YDR222W CRF1 HTB1 HTA1 ADK1 SIR4 PCF11 IVY1 YDR230W COX20 HEM1 RTN1 LYS4 PRP42 FMN1 MRPL7 SEC26 YDR239C SNU56 BUD26 AMD2 PRP28 PEX5 MNN10 TRS23 VHS1 YDR248C YDR249C YDR250C PAM1 BTT1 MET32 CHL4 RMD5 CTA1 SET7 HSP78 YAP6 SWM1 EXG2 YDR262W DIN7 AKR1 PEX10 YDR266C YDR267C MSW1 YDR269C CCC2 YDR271C GLO2 DON1 YDR274C BSC2 PMP3 MTH1 YDR278C RNH202 RRP45 PHM6 YDR282C GCN2 DPP1 ZIP1 YDR286C YDR287W NSE3 RTT103 YDR290W YDR291W SRP101 SSD1 DPL1 HDA2 MHR1 SUR2 ATP5 BFR2 PRO1 CFT1 GPI11 RSC3 CPR5 HNT2 YDR306C YDR307W SRB7 GIC2 SUM1 TFB1 SSF2 PIB1 YDR314C IPK1 OMS1 YDR317W MCM21 YDR319C SWA2 ASP1 MRPL35 TIM11 PEP7 UTP4 YCG1 YDR326C YDR327W SKP1 PEX3 UBX5 GPI8 YDR332W YDR333C SWR1 MSN5 YDR336W MRPS28 YDR338C YDR339C YDR340W YDR341C HXT7 HXT6 YDR344C HXT3 SVF1 MRP1 YDR348C YPS7 TCM10 SBE2 YDR352W TRR1 TRP4 YDR355C SPC110 YDR357C GGA1 VID21 YDR360W BCP1 TFC6 ESC2 SEM1 CDC40 ESF1 YDR366C YDR367W YPR1 XRS2 YDR370C CTS2 VPS74 FRQ1 YDR374C BCS1 ARH1 ATP17 LSM6 RGA2 ARO10 YRA1 RPP2B NKP1 ATO3 EFT2 MUS81 YDR387C RVS167 SAC7 UBA2 YDR391C SPT3 SHE9 RPT3 SXM1 YDR396W NCB2 UTP5 HPT1 URH1 YDR401W DIT2 DIT1 RPB7 MRP20 PDR15 TRS120 ADE8 SIZ1 STE14 DFM1 YDR412W YDR413C ERD1 YDR415C SYF1 YDR417C RPL12B RAD30 HKR1 ARO80 SIP1 CAD1 DYN2 SNX41 YDR426C RPN9 YDR428C TIF35 CYM1 YDR431W NPL3 YDR433W GPI17 PPM1 PPZ2 YDR437W YDR438W LRS4 DOT1 APT2 YDR442W SSN2 YDR444W YDR445C ECM11 RPS17B ADA2 UTP6 RPS18A YHP1 PPN1 TSA2 GUK1 YDR455C NHX1 TOM1 YDR458C YDR459C TFB3 MFA1 MRPL28 STP1 SPP41 RMT2 PKH3 YDR467C TLG1 SDC1 UGO1 RPL27B TRS31 PRP3 YDR474C JIP4 YDR476C SNF1 SNM1 PEX29 DIG2 PHO8 CWC21 KRE2 VPS52 VPS72 VPS60 RIB3 PAC11 SLD5 PKH1 YDR491C IZH1 FMP36 RSM28 VPS3 PUF6 ITR1 SEC20 LCD1 RPL37B PLM2 SAM2 LPP1 SPG3 PSP1 YDR506C GIN4 GNP1 YDR509W SMT3 ACN9 EMI1 TTR1 YDR514C SLF1 EMI2 GRH1 EUG1 FPR2 YDR520C YDR521W SPS2 SPS1 AGE1 API2 SNA2 YDR526C RBA50 HLR1 QCR7 APA2 YDR531W YDR532C HSP31 FIT1 YDR535C STL1 YDR537C PAD1 YDR539W YDR540C YDR541C YDR542W YDR543C YDR544C YRF1-1 YEL077C YEL076C-A YEL076C YEL075W-C YEL075C YEL074W YEL073C RMD6 DLD3 DSF1 HXT13 YEL068C YEL067C HPA3 SIT1 AVT2 CAN1 NPR2 CIN8 PRB1 SOM1 YEL059W PCM1 YEL057C HAT2 POL5 RPL12A MAK10 AFG1 VMA8 RML2 PAU2 YEL048C YEL047C GLY1 YEL045C IES6 YEL043W GDA1 YEL041W UTR2 CYC7 UTR4 RAD23 ANP1 UTR5 HYP2 YEL033W MCM3 SPF1 ECM10 BUD16 YEL028W CUP5 SNU13 YEL025C RIP1 YEL023C GEA2 URA3 TIM9 YEL020C MMS21 EAF5 PMP2 GTT3 NPP2 EDC3 YEL014C VAC8 UBC8 GLC3 YEL010W GCN4 YEL008W YEL007W YEL006W VAB2 YEA4 GIM4 WBP1 YEL001C MNN1 NOP16 PMI40 FMP52 YND1 NUG1 PAC2 RBF20 SEC3 NTF2 YER010C TIR1 PRE1 PRP22 HEM14 FAA2 BIM1 AFG3 SPC25 ISC1 SBH2 GPA2 RPN3 SRB4 PRO3 YAT2 GCD11 CHO1 GAL83 MIG3 SMB1 YER030W YPT31 FIR1 ZRG8 YER034W EDC2 ARB1 PHM8 KRE29 HVG1 YER039C-A GLN3 YEN1 MXR1 SAH1 ERG28 MEI4 ACA1 SPO73 SAP1 CAJ1 YER048W-A YER049W RSM18 YER051W HOM3 PIC2 GIP2 HIS1 FCY2 RPL34A HMF1 PET117 PCL6 FCY21 FCY22 CEM1 HOR2 THO1 YER064C ICL1 YER066W YER066C-A YER067W MOT2 ARG5,6 RNR1 YER071C VTC1 ALD5 RPS24A PTP3 YER076C YER077C YER078C YER079W FMP29 SER3 UTP7 RMD7 YER084W YER085C ILV1 YER087W YER087C-A DOT6 PTC2 TRP2 MET6 YER091C-A IES5 TSC11 YER093C-A PUP3 RAD51 SHC1 YER097W UBP9 PRS2 UBC6 AST2 RPS8B SSA4 RTT105 NUP157 MAM1 GLE2 YER108C FLO8 KAP123 SWI4 LSM4 YER113C BOI2 SPR6 SLX8 RPL23B SHO1 AVT6 YER119C-A SCS2 YER121W GLO3 YCK3 DSE1 RSP5 NSA2 LCP5 YER128W YER129W YER130C RPS26B PMD1 GLC7 YER134C YER135C GDI1 YER137C YER138C YER138W-A YER139C YER140W COX15 MAG1 DDI1 UBP5 FTR1 LSM5 SCC4 SPT15 PEA2 SPI1 UBP3 YER152C PET122 OXA1 BEM2 YER156C COG3 YER158C BUR6 YER160C SPT2 RAD4 YER163C CHD1 PAB1 DNF1 BCK2 CCA1 RPH1 ADK2 RAD3 BRR2 RAD24 GRX4 TMT1 ECM32 BMH1 PDA1 DMC1 ISC10 YER181C FMP10 FAU1 YER184C YER185W YER186C YER187W YER188W YER189W YRF1-2 YFL068W YFL067W YFL066C YFL065C YFL064C YFL063W COS4 DDI2 SNO3 SNZ3 THI5 AAD16 AAD6 AGP3 YFL054C DAK2 YFL052W YFL051C ALR2 YFL049W EMP47 RGD2 FMP32 SEC53 YOD1 YFL043C YFL042C FET5 YFL040W ACT1 YPT1 TUB2 RPO41 YFL034C-B YFL035C RPL22B YFL034W RIM15 YFL032W HAC1 AGX1 CAK1 CAF16 GYP8 STE2 BST1 EPL1 BUD27 FRS2 GAT1 PAU5 YFL019C LPD1 SMX2 GNA1 MDJ1 YFL015C HSP12 YFL013W-A IES1 YFL012W HXT10 YFL010W-A WWM1 CDC4 SMC1 YFL006W BLM3 SEC4 VTC2 MSH4 YFL002W-A SPB4 DEG1 LOC1 NIC96 YPI1 RPN11 SAD1 YFR006W YFR007W FAR7 GCN20 UBP6 YFR011C YFR012W IOC3 CMK1 GSY1 YFR016C YFR017C YFR018C FAB1 YFR020W ATG18 ROG3 PES4 YFR024C LSB3 HIS2 YFR026C ECO1 CDC14 PTR3 MET10 SMC2 RPL2A YFR032C RPL29 QCR6 PHO4 YFR035C CDC26 RSC8 YFR038W YFR039C SAP155 ERJ5 YFR042W YFR043C YFR044C YFR045W CNN1 BNA6 RMD8 YMR31 PRE4 RET2 RPN12 HXK1 YFR054C YFR056C YFR055W YFR057W COS12 YGL262W YGL261C YGL260W YPS5 YGL258W MNT2 ADH4 ZRT1 FZF1 HXK2 RTG2 HFM1 YGL250W ZIP2 PDE1 BRR6 RAI1 GUS1 RTF1 TAD1 YGL242C KAP114 DOC1 YGL239C CSE1 HAP2 MTO1 YGL235W ADE5,7 SEC15 TAN1 YGL231C YGL230C SAP4 SHE10 VID30 OST5 YGL226W VRG4 SDT1 COG1 EDC1 NIF3 YGL220W MDM34 SRF1 YGL217C KIP3 CLG1 YGL214W SKI8 VAM7 NCS6 YPT32 MIG2 SIP2 SPT16 CHC1 POX1 YGL204C KEX1 ARO8 MCM6 EMP24 YGL199C YIP4 MDS3 YGL196W GCN1 HOS2 YGL193C IME4 COX13 CDC55 RPS26A YGL188C COX4 TPN1 YGL185C STR3 MND1 YGL182C GTS1 ATG1 TOS3 YGL177W MPT5 YGL176C SAE2 BUD13 KEM1 NUP49 ROK1 SPO74 SUA5 HUR1 PMR1 CUP2 YGL165C YRB30 RAD54 SUT1 YIP5 YGL160W YGL159W RCK1 YGL157W AMS1 CDC43 LYS5 PEX14 YGL152C NUT1 INO80 YGL149W ARO2 RPL9A YGL146C TIP20 ROG1 MRF1 GPI10 HUL5 YGL140C YGL139W YGL138C SEC27 MRM2 RPL1B PCL10 ITC1 YGL132W SNT2 CEG1 RSM23 CWC23 SOH1 SCS3 MET13 MON1 RPS2 NAB2 GPG1 PRP43 ABC1 YGL118C YGL117W CDC20 SNF4 YGL114W SLD3 TAF6 NSA1 CUE3 YGL109W YGL108C RMD9 MLC1 ARC1 VPS73 RPL28 YGL102C YGL101W SEH1 LSG1 USE1 SRM1 TOS8 VPS45 PAN2 SPC105 NUP145 NBP35 LIF1 MF(ALPHA)2 YGL088W MMS2 MAD1 YGL085W GUP1 SCY1 YGL082W YGL081W FMP37 YGL079W DBP3 HNM1 RPL7A MPS2 YGL074C HSF1 YGL072C RCS1 RPB9 SRF3 MNP1 NPY1 SGF73 ALG2 MRH4 PUS2 PYC1 DUO1 YBP2 YGL059W RAD6 YGL057C SDS23 OLE1 ERV14 PRM8 YGL052W MST27 YGL050W TIF4632 RPT6 ALG13 YGL046W RIM8 RNA15 DST1 YGL042C YGL041C HEM2 YGL039W OCH1 PNC1 YGL036W MIG1 YGL034C HOP2 AGA2 RPL24A RPL30 CGR1 SCW11 CWH41 TRP5 PGD1 SST3 PIB2 STT3 ALK1 MDM39 CKB1 JAC1 ATE1 KAP122 YGL015C PUF4 PDR1 ERG4 SCL1 YGL010W LEU1 PMA1 YGL007W PMC1 COG7 RPN14 CDH1 ERP6 ERG26 YGR001C SWC4 CUL3 PEX31 TFG2 PRP18 MUQ1 STF2 SEC9 NMA2 YGR011W YGR012W SNU71 MSB2 YGR015C YGR016W YGR017W YGR018C UGA1 VMA7 YGR021W YGR022C MTL1 THG1 YGR025W YGR026W RPS25A MSP1 ERV1 POP6 YGR031W GSC2 TIM21 RPL26B YGR035C CAX4 ACB1 ORM1 YGR039W KSS1 BUD9 YGR042W YGR043C RME1 YGR045C YGR046W TFC4 UFD1 SCM4 YGR050C YGR051C FMP48 YGR053C YGR054W MUP1 RSC1 LST7 YGR058W SPR3 ERG25 ADE6 COX18 SPT4 YGR064W VHT1 YGR066C YGR067C YGR068C YGR069W ROM1 YGR071C UPF3 YGR073C SMD1 PRP38 MRPL25 PEX8 PAC10 YGR079W TWF1 SLX9 TOM20 GCD2 MRP13 RPL11B PIL1 PDC6 CTT1 NNF2 UTP22 PRP31 DBF2 YGR093W VAS1 RRP46 TPC1 ASK10 ESP1 TEL2 MDR1 PCP1 YGR102C NOP7 SRB5 VMA21 YGR106C YGR107W CLB1 CLB6 YGR110W YGR111W SHY1 DAM1 YGR114C YGR115C SPT6 YGR117C RPS23A NUP57 COG2 MEP1 YGR122W YGR122C-A PPT1 ASN2 YGR125W YGR126W YGR127W UTP8 SYF2 YGR130C YGR131W PHB1 PEX4 CAF130 PRE9 LSB1 YGR137W TPO2 YGR139W CBF2 VPS62 BTN2 SKN1 THI4 ENP2 YGR146C NAT2 RPL24B YGR149W YGR150C YGR151C RSR1 YGR153W GTO1 CYS4 PTI1 CHO2 MTR3 NSR1 YGR160W RTS3 TIF4631 GTR2 YGR164W MRPS35 KRE11 CLC1 YGR168C PUS6 PSD2 MSM1 YIP1 RBG2 CBP4 ERG1 YGR176W ATF2 PBP1 OKP1 RNR4 TIM13 YGR182C QCR9 UBR1 TYS1 TFG1 HGH1 BUB1 CRH1 YGR190C HIP1 TDH3 PDX1 XKS1 SKI6 FYV8 SNG1 YGR198W PMT6 ELP2 YGR201C PCT1 YGR203W ADE3 YGR205W YGR206W YGR207C SER2 TRX2 YGR210C ZPR1 SLI1 RTA1 RPS0A RSM27 GPI1 CCH1 CRM1 YGR219W MRPL9 TOS2 PET54 HSV2 AZR1 YGR226C AMA1 DIE2 YGR228W SMI1 BNS1 PHB2 NAS6 PHO81 YHB1 YGR235C SPG1 YGR237C KEL2 PEX21 PFK1 YAP1802 YGR242W FMP43 LSC2 SDA1 BRF1 CPD1 SOL4 MGA1 YGR250C YGR251W GCN5 PUP2 ENO1 COQ6 GND2 MTM1 RAD2 YGR259C TNA1 APL6 BUD32 YGR263C MES1 YGR265W YGR266W FOL2 HUA1 YGR269W YTA7 SLH1 YGR272C YGR273C TAF1 RTT102 RNH70 YGR277C CWC22 SCW4 PXR1 YOR1 BGL2 YGR283C ERV29 ZUO1 BIO2 YGR287C MAL13 MAL11 YGR290W YGR291C MAL12 YGR293C YGR294W COS6 YRF1-3 YHL050C YHL049C COS8 ARN2 YHL046C YHL045W YHL044W ECM34 YHL042W YHL041W ARN1 YHL039W CBP2 YHL037C MUP3 VMR1 SBP1 RPL8A GUT1 GOS1 ECM29 YHL029C WSC4 RIM101 YHL026C SNF6 RIM4 RMD11 SPO11 FMP12 OPI1 APM2 YHL018W YHL017W DUR3 RPS20 YLF2 YHL013C YHL012W PRS3 YHL010C YAP3 YHL008C STE20 SHU1 YHL005C MRP4 LAG1 HSE1 RPL14B OSH7 QCR10 LEU5 YHR003C NEM1 GPA1 MRS11 STP2 ERG11 SOD2 YHR009C RPL27A DIA4 VPS29 ARD1 SPO13 MIP6 YSC84 YSC83 ARG4 DED81 YHR020W RPS27B ECM12 YHR022C MYO1 MAS2 THR1 PPA1 RPN1 DAP2 YHR029C SLT2 RRM3 YHR032W YHR033W PIH1 YHR035W YHR036W PUT2 RRF1 MSC7 BCD1 SRB2 NCP1 DOG2 DOG1 YHR045W INM1 AAP1' YHR048W FSH1 YHR049C-A SMF2 COX6 CIC1 CUP1-1 YHR054C CUP1-2 RSC30 CPR2 MED6 FYV4 VMA22 GIC1 RPP1 PAN5 SSZ1 RRP3 SSF1 HTD2 DYS1 RRP4 TRM5 PCL5 ERG7 OSH3 QNS1 PPE1 PTC7 NMD2 YHR078W IRE1 YHR080C LRP1 KSP1 SAM35 STE12 IPI1 NAM8 YHR087W RPF1 GAR1 YNG2 MSR1 HXT4 AHT1 HXT1 YHR095W HXT5 YHR097C SFB3 TRA1 YHR100C BIG1 KIC1 SBE22 GRE3 YPT35 TRR2 CDC12 GGA2 CTM1 ERP5 UBA4 YHR112C YHR113W BZZ1 DMA1 COX23 TOM71 ORC6 SET1 MSH1 LSM12 YHR122W EPT1 NDT80 YHR125W YHR126C YHR127W FUR1 ARP1 YHR130C YHR131C ECM14 NSG1 WSS1 YCK1 SPL2 ARO9 YHR138C SPS100 YHR139C-A YHR140W RPL42B CHS7 DSE2 RPC10 DCD1 YHR145C CRP1 MRPL6 IMP3 SKG6 PEX28 YHR151C SPO12 SPO16 RTT107 YSP1 LIN1 REC104 KEL1 YHR159W PEX18 YAP1801 YHR162W SOL3 DNA2 PRP8 CDC23 THP2 MTG2 DBP8 NMD3 ATG7 SPC97 YHR173C ENO2 CTR2 FMO1 YHR177W STB5 OYE2 YHR180W SVP26 YHR182W GND1 SSP1 PFS1 KOG1 IKI1 GPI16 PTH1 ERG9 CTF8 YHR192W EGD2 MDM31 NVJ1 UTP9 RIX1 FMP22 FMP34 RPN10 PPX1 YHR202W RPS4B MNL1 SCH9 SKN7 SET5 BAT1 YHR209W YHR210C FLO5 YHR212C YHR213W YHR214W YHR214W-A YHR214C-B PHO12 IMD2 YHR217C YHR218W YHR219W YIL177C YIL176C YIL175W YIL174W VTH1 YIL172C YIL171W YIL170W YIL169C YIL168W YIL167W YIL166C YIL165C NIT1 YIL163C SUC2 YIL161W POT1 BNR1 YIL158W FMP35 UBP7 GUT2 IMP2' RRD1 YIL152W YIL151C MCM10 MLP2 RPL40A SLN1 ECM37 PAN6 TID3 SSL2 CCT2 YIL141W AXL2 REV7 TPM2 RBF108 OM45 VHS2 FLX1 RPL16A CSM2 FKH1 ASG1 TAO3 MET18 YIL127C STH1 KGD1 AYR1 SIM1 POG1 QDR2 QDR1 RPI1 RHO3 PRM5 HIS5 NUP159 POR2 SDP1 HOS4 COX5B YIL110W SEC24 YIL108W PFK26 MOB1 SLM1 SHQ1 DPH1 YIL102C XBP1 YIL100W SGA1 FMC1 FYV10 YIL096C PRK1 LYS12 RSM25 YIL092W YIL091C ICE2 YIL089W AVT7 YIL087C YIL086C KTR7 SDS3 YIL083C YIL082W YIL082W-A YIL080W AIR1 THS1 YIL077C SEC28 RPN2 SER33 SPO22 HOP1 PCI8 MAM33 RPS24B SEC6 YIL067C RNR3 FIS1 YIL064W YRB2 ARC15 SNP1 YIL060W YIL059C YIL058W YIL057C YIL056W YIL055C YIL054W RHR2 RPL34B MMF1 PCL7 DFG10 NEO1 SYG1 MET30 PIG2 AGE2 CBR1 YIL042C GVP36 APQ12 YIL039W NOT3 PRM2 CST6 CKA1 CAP2 BCY1 YIL032C ULP2 SSM4 YIL029C YIL028W KRE27 IRR1 YIL025C YIL024C YIL023C TIM44 RPB3 HIS6 FAF1 RPL2B VID28 SNL1 BAR1 YIL014C-A MNT3 PDR11 YIL012W TIR3 DOT5 EST3 FAA3 URM1 NAS2 YIL006W EPS1 BET1 CFD1 INP51 YIL001W SGN1 MPH1 YIR003W DJP1 IST3 PAN1 YIR007W PRI1 MSL1 DSN1 STS1 SQT1 GAT4 YIR014W RPR2 YIR016W MET28 YAP5 MUC1 YIR020C YIR020W-A MRS1 SEC11 DAL81 YIR024C MND2 YVH1 DAL1 DAL4 DAL2 DCG1 DAL7 DAL3 MGA2 LYS1 YIR035C YIR036C HYR1 GTT1 YPS6 YIR040C YIR041W YIR042C YIR043C YIR044C YJL225C PAU1 VTH2 FSP2 YJL220W HXT9 YJL218W YJL217W YJL216C YJL215C HXT8 YJL213W OPT1 YJL211C PEX2 CBP1 NUC1 YJL207C YJL206C YJL205C RCY1 PRP21 YJL202C ECM25 YJL200C MBB1 PHO90 UBP12 ELO1 YJL195C CDC6 YJL193W SOP4 RPS14B RPS22A RPL39 BUD19 SWE1 MNN5 YJL185C GON7 MNN11 YJL182C YJL181W ATP12 PFD1 ATG27 RPL17B SWI3 YJL175W KRE9 RFA3 CPS1 YJL171C ASG7 YJL169W SET2 ERG20 QCR8 HAL5 TPK1 YJL163C JJJ2 FMP33 YJL160C HSP150 CIS3 FAR1 SSY5 FBP26 VPS35 INO1 YJL152W SNA3 YJL150W YJL149W RPA34 YJL147C IDS2 SFH5 YJL144W TIM17 YJL142C YAK1 RPB4 YUR1 TIF2 GLG2 RPS21B YJL135W LCB3 MRS3 YJL132W YJL131C URA2 TRK1 PBS2 SPT10 NIT2 GCD14 LSM1 YJL123C YJL122W RPE1 YJL120W YJL119C YJL118W PHO86 NCA3 ASF1 YJL114W YJL113W MDV1 CCT7 GZF3 UTP10 PRM10 YJL107C IME2 SET4 PAM16 YJL103C MEF2 GSH1 LSB6 CHS6 SAP185 YJL097W MRPL49 BCK1 KHA1 TOK1 HPR5 GWT1 DPB11 SIP4 ARG3 TRL1 YJL086C EXO70 YJL084C TAX4 IML2 ARP4 SCP160 PRY1 PRY3 ICS3 NET1 APQ13 SMC3 JEM1 PSF2 ARG2 YJL070C UTP18 YJL068C YJL067W MPM1 DLS1 YJL064W MRPL8 LAS21 NUP82 BNA3 YHC3 BIT61 YJL057C ZAP1 YJL055W TIM54 PEP8 TDH1 YJL051W MTR4 YJL049W UBX6 RTT101 YJL046W YJL045W GYP6 YJL043W MHP1 NSP1 NUP192 YJL038C YJL037W SNX4 TAD2 KAR2 HCA4 YJL032W BET4 MAD2 VPS53 YJL028W YJL027C RNR2 RRN7 APS3 PET130 YJL022W YJL021C BBC1 YJL018W MPS3 YJL017W YJL016W YJL015C CCT3 MAD3 VTC4 RPC17 YJL010C YJL009W CCT8 YJL007C CTK2 CYR1 SYS1 COX16 OST1 PRE3 AVT1 MPP10 YJR003C YBR100W SAG1 APL1 HYS2 SUI2 YJR008W TDH2 MET3 SPC1 YJR011C YJR012C GPI14 RBF22 YJR015W ILV3 ESS1 YJR018W TES1 YJR020W REC107 LSM8 YJR023C YJR024C BNA1 YJR026W YJR027W YJR028W YJR029W YJR030C GEA1 CPR7 RAV1 PET191 RAD26 HUL4 YJR037W YJR038C YJR039W GEF1 URB2 NUP85 POL32 VPS55 SSC1 TAH11 ANB1 CYC1 UTR1 ISY1 OSM1 RAD7 BFA1 YJR054W HIT1 YJR056C CDC8 APS2 PTK2 CBF1 YJR061W NTA1 RPA12 CCT5 ARP3 TOR1 YAE1 RFC2 HAM1 LIA1 YJR071W NPA3 OPI3 MOG1 HOC1 CDC11 MIR1 BNA2 YJR079W FMP26 EAF6 ACF4 CSN12 YJR085C STE18 YJR087W YJR088C BIR1 GRR1 JSN1 BUD4 FIP1 IME1 RPL43B SFC1 YJR096W JJJ3 YJR098C YUH1 YJR100C RSM26 VPS25 URA8 SOD1 ADO1 ECM27 YJR107W ABM1 CPA2 YMR1 YJR111C NNF1 RSM7 SRF2 YJR115W YJR116W STE24 ILM1 YJR119C YJR120W ATP2 CAF17 RPS5 YJR124C ENT3 VPS70 ZMS1 YJR128W YJR129C STR2 MNS1 NMD5 XPT1 SGM1 MCM22 YJR136C ECM17 IML1 HOM6 HIR3 YJR141W YJR142W PMT4 MGM101 RPS4A YJR146W HMS2 BAT2 YJR149W DAN1 DAN4 DAL5 PGU1 YJR154W AAD10 THI11 YJR157W HXT16 SOR1 MPH3 COS5 YJR162C YKL225W YKL224C YKL223W YKL222C MCH2 FRE2 COS9 SRY1 JEN1 URA1 YKL215C YRA2 DOA1 SAC1 TRP3 UBA1 STE6 CBT1 YKL207W YKL206C LOS1 EAP1 TOR2 YKL202W YKL200C MNN4 YKL199C PTK1 PEX1 YKT6 MIA40 MST1 SDS22 ACP1 DPH2 CNB1 HYM1 PXA2 YKL187C MTR2 ASH1 SPE1 LOT5 FAS1 PRS1 RPL17A COY1 STE3 YKL177W LST4 ZRT3 TPO5 SNU114 EBP2 YKL171W MRPL38 YKL169C KKQ8 MRP49 TPK3 MCD4 PIR1 PIR3 YKL162C-A YKL162C YKL161C ELF1 RCN1 YKL158W APE2 RPS27A RSM22 SRP102 YKL153W GPM1 YKL151C MCR1 DBR1 SDH1 YKL147C AVT3 RPT1 RPC25 LTV1 MRP8 SDH3 TGL1 CTK1 MRPL31 YKL137W YKL136W APL2 1-Oct YKL133C RMA1 YKL131W SHE2 MYO3 PMU1 PGM1 YPK1 RRN3 SSH4 YKL123W SRP21 YKL121W OAC1 VPH2 YKL118W SBA1 PRR1 YKL115C APN1 RAD27 ABF1 YKL111C KTI12 HAP4 SLD2 YKL107W AAT1 YKL105C GFA1 LAP4 YKL102C HSL1 YKL100C UTP11 YKL098W YKL097C YKL096W-A CWP1 YJU2 YJU3 MBR1 BUD2 YKL091C CUE2 MIF2 YKL088W CYT2 SRX1 MDH1 HOT13 YKL083W RRP14 TEF4 VMA5 SMY1 DHR2 YKL077W PSY1 YKL075C MUD2 LHS1 STB6 YKL071W YKL070W YKL069W NUP100 YNK1 YKL066W YET1 MNR2 YKL063C MSN4 YKL061W FBA1 MPE1 TOA2 NUP120 RBF18 OAR1 DEF1 MDM35 YKL053W ASK1 SFK1 YKL050C CSE4 ELM1 YKL047W DCW1 PRI2 YKL044W PHD1 SPC42 VPS24 NFU1 PTM1 RGT1 YKL037W YKL036C UGP1 TUL1 YKL033W-A YKL033W IXR1 YKL031W YKL030W MAE1 TFA1 YKL027W GPX1 PAN3 URA6 YKL023W CDC16 MAK11 SPT23 RAM2 SWD2 HCS1 ATP7 PUT3 URB1 ARC19 PRP40 CCE1 UFD4 MRT4 LAC1 CAP1 SFT1 RPL14A BYE1 AUR1 MRP17 DID4 MET14 VPS1 PAP1 OSH6 ECM9 YKR005C MRPL13 MEH1 RSC4 FOX2 TOF2 YKR011C YKR012C PRY2 YPT52 YKR015C FMP13 YKR017C YKR018C IRS4 VPS51 YKR021W YKR022C YKR023W DBP7 RPC37 GCN3 FMP50 SAP190 SET3 GMH1 SPO14 YKR032W YKR033C DAL80 DID2 YKR035C CAF4 SPC34 KAE1 GAP1 YKR040C YKR041W UTH1 YKR043C UIP5 YKR045C PET10 YKR047W NAP1 FMP46 TRK2 YKR051W MRS4 YSR3 DYN1 RHO4 TRM2 RPS21A GLG1 TIF1 UTP30 KTR2 TFA2 LAS1 YKR064W FMP18 CCP1 GPT2 BET3 MET1 YKR070W DRE2 SIS2 YKR073C YKR074W YKR075C ECM4 YKR077W YKR078W TRZ1 MTD1 RPF2 NUP133 DAD2 HBS1 MRPL20 PRP16 OMA1 TVP38 STC1 PXL1 SRL3 SRP40 PTR2 RPL40B MLP1 YKR096W PCK1 UBP11 BAS1 SKG1 SIR1 FLO10 NFT1 YKR104W YKR105C YKR106W YLL067C YLL066C YLL065W YLL064C AYT1 MHT1 MMP1 GTT2 YLL059C YLL058W JLP1 YLL056C YLL055W YLL054C YLL053C AQY2 FRE6 COF1 YLL049W YBT1 YLL047W RNP1 RPL8B YLL044W FPS1 ATG10 SDH2 VPS13 UBI4 ENT4 YLL037W PRP19 GRC3 RIX7 YLL033W YLL032C GPI13 YLL030C YLL029W TPO1 ISA1 HSP104 YLL025W SSA2 YLL023C HIF1 SPA2 YLL020C KNS1 COX19 DPS1 YLL017W YLL016W BPT1 YLL014W PUF3 YEH1 SOF1 PSR1 COX17 DRS1 YLL007C MMM1 SPO75 ORC3 SFI1 RTT109 DNM1 YLR001C NOC3 YLR003C YLR004C SSL1 SSK1 NSE1 PAM18 RLP24 TEN1 LOT6 YLR012C GAT3 PPR1 BRE2 YLR016C MEU1 POM34 PSR2 YEH2 YLR021W SDO1 IZH3 UBR2 SNF7 SED5 AAT2 ADE16 RPL15A YLR030W YLR031W RAD5 RSC58 SMF3 MLH2 YLR035C-A YLR036C DAN2 COX12 RIC1 YLR040C YLR041W YLR042C TRX1 PDC1 STU2 YLR046C YLR047C RPS0B YLR049C YLR050C YLR051C IES3 YLR053C OSW2 SPT8 ERG3 YLR057W SHM2 REX2 FRS1 RPL22A BUD28 YLR063W YLR064W YLR065C SPC3 PET309 FYV7 MEF1 XYL2 RGR1 YLR072W YLR073C BUD20 RPL10 YLR076C FMP25 BOS1 SIC1 EMP46 GAL2 SRL2 EMP70 RAX2 ARP6 SMC4 CSF1 GAA1 ALT1 XDJ1 YLR091W SUL2 NYV1 GIS3 IOC2 KIN2 HRT3 CHA4 ICT1 ERG27 YLR101C APC9 CDC45 YLR104W SEN2 MDN1 REX3 YLR108C AHP1 CCW12 YLR111W YLR112W HOG1 AVL9 CFT2 MSL5 CLF1 YLR118C SRN2 YPS1 YPS3 YLR122C YLR123C YLR124W YLR125W YLR126C APC2 DCN1 DIP2 ZRT2 ACE2 YLR132C CKI1 PDC5 SLX4 TIS11 YLR137W NHA1 SLS1 YLR140W RRN5 PUT1 YLR143W ACF2 RMP1 SPE4 SMD3 PEP3 YLR149C STM1 PCD1 YLR152C ACS2 RNH203 ASP3-1 YLR156W ASP3-2 ASP3-3 YLR159W ASP3-4 YLR161W YLR162W MAS1 YLR164W PUS5 SEC10 RPS31 YLR168C YLR169W APS1 YLR171W DPH5 YLR173W IDP2 CBF5 RFX1 YLR177W TFS1 YLR179C SAM1 VTA1 SWI6 TOS4 YLR184W RPL37A EMG1 SKG3 MDL1 ATG26 MMR1 PEX13 HCR1 YLR193C YLR194C NMT1 PWP1 SIK1 YLR198C YLR199C YKE2 FMP53 YLR202C MSS51 QRI5 HMX1 ENT2 HRD3 SEC13 PNP1 CLB4 YLR211C TUB4 CRR1 FRE1 CDC123 CPR6 YLR217W YLR218C MSC3 CCC1 RSA3 UTP13 IFH1 YLR224W YLR225C BUR2 ADY4 ECM22 CDC42 YLR230W BNA5 YLR232W EST1 TOP3 YLR235C YLR236C THI7 FAR10 LIP2 VPS34 YLR241W ARV1 YLR243W MAP1 CDD1 ERF2 YLR247C RCK2 YEF3 SSP120 SYM1 YLR252W YLR253W NDL1 YLR255C HAP1 YLR257W GSY2 HSP60 LCB5 VPS63 YPT6 RBF7 RED1 RPS28B NEJ1 PDR8 BOP2 SEC22 YLR269C DCS1 YLR271W YCS4 PIG1 CDC46 SMD2 DBP9 YSH1 YLR278C YLR279W YLR280C YLR281C YLR282C YLR283W ECI1 NNT1 CTS1 YLR287C RPS30A MEC3 GUF1 YLR290C GCD7 SEC72 GSP1 YLR294C ATP14 YLR296W YLR297W YHC1 ECM38 EXG1 YLR301W YLR302C MET17 ACO1 STT4 UBC12 CDA1 CDA2 IMH1 CDC25 YLR311C YLR312C MRPL15 SPH1 CDC3 NKP2 YLR317W TAD3 EST2 BUD6 MMS22 SFH1 VPS65 CWC24 PEX30 RPL38 YLR326W RBF9 NMA1 REC102 CHS5 JIP3 MID2 RPS25B YLR334C NUP2 SGD1 VRP1 YLR338W YLR339C RPP0 SPO77 FKS1 GAS2 RPL26A YLR345W YLR346C KAP95 DIC1 YLR349W ORM2 NIT3 YLR352W BUD8 TAL1 ILV5 YLR356W RSC2 YLR358C ADE13 VPS38 DCR2 STE11 NMD4 YLR364W YLR365W YLR366W RPS22B MDM30 SSQ1 ARC18 ROM2 SUR4 VID22 YLR374C STP3 PSY3 FBP1 SEC61 YLR379W CSR1 CTF3 NAM2 RHC18 IKI3 SWC7 VAC14 REH1 RPS29A STE23 ECM19 YLR390W-A YLR392C ATP10 CST9 COX8 VPS33 AFG2 SKI2 BDF1 YLR400W DUS3 YLR402W SFP1 YLR404W DUS4 RPL31B YLR407W YLR408C UTP21 VIP1 CTR3 YLR412W YLR413W YLR414C YLR415C YLR416C VPS36 CDC73 YLR419W URA4 RPN13 YLR422W ATG17 SPP382 TUS1 YLR426W MAG2 YLR428C CRN1 SEN1 ATG23 IMD3 CNA1 YLR434C TSR2 ECM30 YLR437C CAR2 LSM3 MRPL4 SEC39 RPS1A SIR3 ECM7 YLR444C YLR445W YLR446W VMA6 RPL6B FPR4 HMG2 LEU3 SST2 RIF2 FMP27 YLR455W YLR456W NBP1 YLR458W GAB1 YLR460C PAU4 YLR462W YLR463C BSC3 YLR464W YRF1-4 YRF1-5 YML133C COS3 YML131W ERO1 COX14 MSC1 RSC9 ERG13 YML125C TUB3 PHO84 YML122C GTR1 NDI1 YML119W NGL3 NAB6 YML117W-A ATR1 VAN1 TAF8 DAT1 CTK3 BUL2 COQ5 ZDS2 YML108W YML107C URA5 SEC65 MDM1 NUP188 CAC2 YML101C-A CUE4 YML100W-A TSL1 ARG81 TAF13 VPS9 YML096W RAD10 YML094C-A GIM5 UTP14 PRE8 RPM2 YML090W YML089C UFO1 YML087C ALO1 TUB1 YML084W YML083C YML082W ATP18 YML081W DUS1 YML079W CPR3 BET5 WAR1 HMG1 FPR3 RPL6A TCB3 COG8 DAK1 POB3 ITT1 ERV41 SMA2 ORC1 TEM1 RPS1B MFT1 PIF1 OGG1 NTE1 SML1 YML057C-A CMP2 IMD4 SPC2 CYB2 YML053C SUR7 GAL80 YML050W RSE1 GSF2 YML047W-A PRM6 PRP39 YHR039C-A YML045W RRN11 CAT2 VPS71 YML040W YML039W YMD8 YML037C YML036W AMD1 YML034C-A SRC1 YML033W RAD52 YML031C-A NDC1 YML030W USA1 TSA1 YOX1 RPS18B YML6 RPS17A NSE5 APT1 UNG1 YML020W OST6 YML018C PSP2 PPZ1 TAF11 TRM9 SEL1 YML012C-A ERV25 YML011C SPT5 YML009W-B YML009C-A MRPL39 ERG6 YAP1 GIS4 TRM12 YHR079C-A GLO1 YML003W YML002W YPT7 CDC5 YMR002W YMR003W MVP1 TAF4 PLB2 YMR007W PLB1 ADI1 YMR010W HXT2 CLU1 SEC59 BUD22 ERG5 SOK2 SPO20 YMR018W STB4 FMS1 MAC1 QRI8 MSS1 MRPL3 CSI1 PEX12 YMR027W TAP42 FAR8 RSF1 YMR031C YMR031W-A HOF1 ARP9 YMR034C IMP2 MIH1 MSN2 CCS1 SUB1 YET2 YMR041C ARG80 MCM1 IOC4 YMR045C YMR046C YMR046W-A NUP116 CSM3 ERB1 YMR050C YMR051C FAR3 YMR052C-A STB2 STV1 BUB2 AAC1 YMR057C FET3 SEN15 SAM37 RNA14 ECM40 RIM9 AEP1 KAR5 SOV1 UBX4 AVO2 NAT4 MOT3 TVP18 ABF2 YMR073C YMR074C RCO1 YMR075C-A PDS5 VPS20 CTF18 SEC14 NAM7 ISF1 YMR082C ADH3 YMR084W YMR085W YMR086W YMR086C-A YMR087W VBA1 YTA12 YMR090W NPL6 AIP1 UTP15 CTF13 SNO1 SNZ1 MTG1 YMR098C YMR099C MUB1 SRT1 YMR102C YMR103C YPK2 PGM2 YKU80 SPG4 ILV2 MYO5 YMR110C YMR111C MED11 FOL3 YMR114C FMP24 ASC1 SPC24 YMR118C ASI1 YMR119W-A ADE17 RPL15B YMR122C PKR1 YMR124W STO1 DLT1 SAS2 ECM16 POM152 YMR130W RRB1 JLP2 REC114 YMR134W GID8 YMR135W-A GAT2 PSO2 CIN4 RIM11 SIP5 YMR141C RPL13B RPS16A YMR144W NDE1 TIF34 YMR147W YMR148W SWP1 IMP1 YIM2 YIM1 NUP53 YMR153C-A RIM13 YMR155W TPP1 FMP39 MRPS8 YMR158C-A YMR158W-B ATG16 YMR160W HLJ1 DNF3 YMR163C MSS11 SMP2 YMR166C MLH1 CEP3 ALD3 ALD2 YMR171C HOT1 YMR172C-A DDR48 YMR173W-A PAI3 SIP18 ECM5 MMT1 YMR178W SPT21 CTL1 YMR181C RGM1 SSO2 YMR184W YMR185W HSC82 YMR187C MRPS17 GCV2 SGS1 SPG5 GYL1 MRPL24 YMR193C-A RPL36A YMR194C-A ICY1 YMR196W VTI1 CIK1 CLN1 ROT1 RAD14 ERG2 TOM40 YMR204C PFK2 YMR206W HFA1 ERG12 YMR209C YMR210W DML1 EFR3 CEF1 SCJ1 GAS3 SKY1 GUA1 TRS130 ESC1 ERG8 FMP42 FSH2 UBP8 MRE11 MRPL44 YMR226C TAF7 MTF1 RRP5 RPS10B PEP5 FUS2 YMR233W RNH1 RNA1 TAF9 BCH1 DFG5 RNT1 CUS1 YHM2 RPL20A ZRC1 YMR244W YMR244C-A YMR245W FAA4 YMR247C GAD1 GTO3 HOR7 YMR252C YMR253C YMR254C GFD1 COX7 PET111 YMR258C YMR259C TIF11 TPS3 YMR262W SAP30 CUE1 YMR265C RSN1 PPA2 PRP24 YMR269W RRN9 URA10 SCS7 ZDS1 RCE1 BUL1 DSK2 FCP1 YMR278W YMR279C CAT8 GPI12 AEP2 RIT1 YKU70 NGL2 MRPL33 MSU1 HSH155 ABZ2 HAS1 YMR290W-A YMR291W GOT1 YMR293C JNM1 YMR294W-A YMR295C LCB1 PRC1 LIP1 DYN3 ADE4 ATM1 PRP12 ADH2 UBP15 YMR304C-A SCW10 FKS3 YMR306C-A GAS1 PSE1 NIP1 YMR310C GLC8 ELP6 TGL3 PRE5 YMR315W DIA1 YMR316C-A YMR316C-B YMR317W ADH6 FET4 YMR320W YMR321C SNO4 ERR3 YMR324C YMR325W YMR326C YRF1-6 YNL338W YNL337W COS1 YNL335W SNO2 SNZ2 THI12 AAD14 RPD3 PEX6 MDJ2 EGT2 PFA3 FIG4 YNL324W LEM3 KRE1 YNL321W YNL320W YNL319W HXT14 PFS2 PHA2 ATP11 DAL82 YNL313C RFA2 SKP2 ZIM17 STB1 KRI1 MCK1 MRPS18 YNL305C YPT11 YNL303W RPS19B RPL18B YNL300W TRF5 CLA4 MON2 YNL296W YNL295W RIM21 MSB3 PUS4 MID1 RFC3 PCL1 CAF40 SEC21 CUS2 YNL285W MRPL10 WSC2 POP3 HCH1 ERG24 PRM1 CAF120 MET2 YNL276C BOR1 YNL274C TOF1 SEC2 BNI1 ALP1 BSC4 LYP1 PIK1 YNL266W IST1 PDR17 YIF1 POL2 ORC5 YNL260C ATX1 DSL1 SIP3 FOL1 GIS2 YNL254C TEX1 MRPL17 NRD1 RAD50 MPA43 RPA49 YNL247W VPS75 CWC25 SUI1 SLA2 ATG2 ZWF1 NAR1 LAP3 KEX2 YTP1 SIN4 YNL235C YNL234W BNI4 CSL4 PDR16 ELA1 URE2 YNL228W JJJ1 YNL226W CNM67 YNL224C ATG4 SSU72 POP1 ADE12 ALG9 MGS1 YNL217W RAP1 IES2 PEX17 YNL213C VID27 YNL211C MER1 SSB2 YNL208W RIO2 RTT106 YNL205C SPS18 YNL203C SPS19 PSY2 YNL200C GCR2 YNL198C WHI3 YNL196C YNL195C YNL194C YNL193W CHS1 YNL191W YNL190W SRP1 KAR1 YNL187W UBP10 MRPL19 YNL184C NPR1 IPI3 YNL181W RHO5 SRF6 RPS3 MRPL22 YNL176C NOP13 YNL174W MDG1 APC1 YNL171C YNL170W PSD1 FMP41 SKO1 BNI5 YNL165W IBD2 RIA1 RPL42A CBK1 YGP1 ASI2 PGA1 YNL157W NSG2 YNL155W YCK2 GIM3 YNL152W RPC31 YNL150W YNL149C ALF1 LSM7 YNL146W MFA2 YNL144C YNL143C MEP2 AAH1 YNL140C RLR1 SRV2 NAM9 EAF7 FPR1 YNL134C FYV6 KRE33 TOM22 CPT1 NRK1 TEP1 FAR11 SPC98 ESBP6 NAF1 YNL123W YNL122C TOM70 YNL120C NCS2 DCP2 MLS1 DMA2 YNL115C YNL114C RPC19 DBP2 CYB5 NOP15 YNL109W YNL108C YAF9 INP52 YNL105W LEU4 MET4 POL1 AVT4 YNL100W OCA1 RAS2 PHO23 RPS7B YNL095C APP1 YPT53 YNL092W NST1 RHO2 YNL089C TOP2 TCB2 YNL086W MKT1 END3 SAL1 PMS1 SWS2 YNL080C TPM1 NIS1 APJ1 MKS1 IMP4 MLF3 MSK1 RNH201 LAT1 TOM7 RPL16B FKH2 RPL9B SUN4 AQR1 YDJ1 MTQ1 GCD10 NOP2 ARP5 YNL058C YNL057W YNL056W POR1 VAC7 MSG5 COX5A COG5 YNL050C SFB2 ALG11 SLM2 YNL046W YNL045W YIP3 YNL043C BOP3 COG6 YNL040W BDP1 GPI15 IDH1 NCE103 YNL035C YNL034W YNL033W SIW14 HHT2 HHF2 KTR5 YNL028W CRZ1 SAM50 SSN8 YNL024C FAP1 YNL022C HDA1 ARK1 YNL019C YNL018C YNL017C PUB1 PBI2 HEF3 YNL013C SPO1 YNL011C YNL010W IDP3 ASI3 SIS1 LST8 MRP7 HRB1 PET8 RLP7 DOM34 CIT1 FUN34 RPC34 YNR004W YNR005C VPS27 ATG3 LRO1 YNR009W CSE2 PRP2 URK1 PHO91 YNR014W SMM1 ACC1 MAS6 YNR018W ARE2 YNR020C YNR021W MRPL50 SNF12 YNR024W YNR025C SEC12 BUD17 CPR8 YNR029C ECM39 SSK2 PPG1 HUB1 ABZ1 SOL1 ARC35 YNR036C RSM19 DBP6 ZRG17 YNR040W COQ2 YNR042W MVD1 AGA1 PET494 YNR046W YNR047W YNR048W MSO1 LYS9 BRE5 POP2 NOG2 ESF2 HOL1 BIO5 BIO4 BIO3 MNT4 FRE4 YNR061C YNR062C YNR063W YNR064C YSN1 YNR066C DSE4 YNR068C BSC5 YNR070W YNR071C HXT17 YNR073C AIF1 COS10 PAU6 YNR077C YOL166C AAD15 BDS1 YOL163W YOL162W YOL161C YOL160W YOL159C ENB1 YOL157C HXT11 YOL155C ZPS1 YOL153C FRE7 GRE2 YOL150C DCP1 SPT20 PEX11 PSF3 CTR9 NOP8 RIB4 RRP40 PPM2 ARG8 CDC33 YOL138C BSC6 PFK27 MED7 YOL134C HRT1 GAS4 YOL131W ALR1 VPS68 YGK3 RPL25 MDH2 YOL125W YOL124C HRP1 SMF1 RPS19A RPL18A MCH4 YOL118C RRI2 MSN1 TRF4 YOL114C SKM1 MSB4 YOL111C SHR5 ZEO1 INO4 YOL107W YOL106W WSC3 NDJ1 ITR2 TPT1 IZH4 PKH2 YOL099C YOL098C WRS1 COQ3 HMI1 RFC4 TRM10 YOL092W SPO21 MSH2 HAL9 MPD2 YOL087C ADH1 YOL085C PHM7 YOL083W ATG19 IRA2 REX4 YOL079W AVO1 BRX1 MDM20 YOL075C YOL073C THP1 EMI5 YOL070C NUF2 HST1 RTG1 RIB2 INP54 MET22 HUS1 APM4 PRS5 MAM3 GPD2 ARG1 YOL057W GPM3 THI20 PSH1 YOL053W YOL052C-A SPE2 GAL11 YOL050C GSH2 YOL048C YOL047C YOL046C PSK2 PEX15 NTG2 NGL1 NOP12 RPS15 RPP2A PRE6 YOL037C YOL036W YOL035C SMC5 MSE1 YOL032W SIL1 GAS5 YOL029C YAP7 MDM38 MIM1 LAG2 YOL024W IFM1 YOL022C DIS3 TAT2 YOL019W TLG2 ESC8 CMK2 YOL015W YOL014W YOL013W-A HRD1 HTZ1 PLB3 RCL1 MDM12 YOL008W YOL007C TOP1 RPB11 SIN3 YOL003C IZH2 PHO80 RRP6 ALG6 YSP3 YOR004W DNL4 YOR006C SGT2 SLG1 YOR008C-A TIR4 TIR2 AUS1 YOR012W YOR013W RTS1 YOR015W ERP4 PET127 ROD1 YOR019W HSP10 YOR021C YOR022C AHC1 YOR024W HST3 BUB3 STI1 CIN5 YOR029W DFG16 CRS5 HMS1 EXO1 AKR2 SHE4 PEP12 CYC2 HIR2 CKB2 GLO4 SRF5 CUE5 WHI2 YOR044W TOM6 DBP5 STD1 RAT1 RSB1 YOR050C YOR051C YOR052C YOR053W VHS3 YOR055W NOB1 SGT1 ASE1 YOR059C YOR060C CKA2 YOR062C RPL3 YNG1 CYT1 YOR066W ALG8 VAM10 VPS5 GYP1 YOR071C YOR072W SGO1 CDC21 UFE1 SKI7 RTS2 BUD21 ATX2 DIA2 STC2 YOR082C WHI5 YOR084W OST3 TCB1 YOR088W YVC1 VPS21 PTC5 RBF46 ECM3 YOR093C ARF3 RKI1 RPS7A YOR097C NUP1 KTR1 CRC1 RAS1 YOR102W OST2 PIN2 YOR105W VAM3 RGS2 LEU9 INP53 TFC7 YOR111W YOR112W AZF1 YOR114W TRS33 RPO31 RPT5 YOR118W RIO1 GCY1 YOR121C PFY1 LEO1 UBP2 CAT5 IAH1 RGA1 ADE2 YOR129C ORT1 YOR131C VPS17 EFT1 BAG7 YOR135C IDH2 SIA1 RUP1 YOR139C SFL1 ARP8 LSC1 THI80 ELG1 PNO1 YOR146W MDM32 SPP2 SMP3 MRPL23 RPB2 YOR152C PDR5 YOR154W ISN1 NFI1 PUP1 PET123 SME1 MTR10 PNS1 YRR1 DDP1 YOR164C SEY1 YOR166C RPS28A GLN4 YOR169C YOR170W LCB4 YRM1 DCS2 MED4 YOR175C HEM15 MPC54 GAC1 SYC1 DCI1 LAS17 RPS30B FYV12 SER1 GSP2 YOR186W TUF1 MSB1 IES4 SPR1 RIS1 YOR192C PEX27 TOA1 SLK19 LIP5 MCA1 BFR1 YOR199W YOR200W MRM1 HIS3 YOR203W DED1 FMP38 NOC2 RET1 PTP2 NPT1 RPB10 MGM1 STE4 SAS5 YOR214C YOR215C RUD3 RFC1 YOR218C STE13 YOR220W MCT1 ODC2 YOR223W RPB8 YOR225W ISU2 YOR227W YOR228C WTM2 WTM1 MKK1 MGE1 KIN4 RPL33B YOR235W DFR1 HES1 YOR238W YOR240W ABP140 MET7 SSP2 PUS7 ESA1 DGA1 YOR246C SRL1 YOR248W APC5 CLP1 YOR251C RBF17 NAT5 SEC63 OSW1 YOR256C CDC31 HNT3 RPT4 GCD1 RPN8 YOR262W YOR263C DSE3 RBL2 PNT1 HRK1 YOR268C PAC1 VPH1 YOR271C YTM1 TPO4 MOD5 RIM20 CAF20 YOR277C HEM4 RFM1 FSH3 PLP2 YOR282W YOR283W HUA2 YOR285W FMP31 YOR287C MPD1 YOR289W SNF2 YOR291W YOR292C RPS10A RRS1 UAF30 YOR296W TIM18 MUM3 MBF1 BUD7 HUF1 RAX1 YOR302W CPA1 ISW2 YOR304C-A YOR305W MCH5 SLY41 SNU66 YOR309C NOP58 HSD1 RPL20B SPS4 YOR314W YOR315W COT1 FAA1 YOR318C HSH49 GNT1 PMT3 YOR322C PRO2 FRT1 YOR325W MYO2 SNC2 PDR10 SCD5 MIP1 YOR331C VMA4 YOR333C MRS2 ALA1 KRE5 TEA1 YOR338W UBC11 RPA43 RPA190 YOR342C YOR343C TYE7 YOR345C REV1 PYK2 PUT4 CIN1 MNE1 MEK1 YOR352W SOG2 MSC6 GDS1 YOR356W GRD19 HAP5 VTS1 PDE2 PRT1 PRE10 PIP2 YOR364W YOR365C YOR366W SCP1 RAD17 RPS12 MRS6 GPB1 NDD1 NUD1 ALD4 GDH1 YOR376W ATF1 YOR378W YOR379C RDR1 FRE3 FIT2 FIT3 FRE5 YOR385W PHR1 YOR387C FDH1 YOR389W YOR390W HSP33 YOR392W ERR1 YOR394W YRF1-7 YPL282C ERR2 HSP32 YPL279C YPL278C YPL277C YPL276W YPL275W SAM3 SAM4 YPL272C ATP15 MDL2 KAR9 PLC1 ACM1 DIM1 DIP5 YPL264C KEL3 FUM1 YPL261C YPL260W APM1 THI21 YPL257W CLN2 BBP1 HFI1 VIK1 YAH1 YPL251W ICY2 RPL36B GYP5 GAL4 YPL247C RBD2 YPL245W HUT1 SRP68 IQG1 CIN2 HSP82 YAR1 YPL238C SUI3 YPL236C RVB2 TFP3 NSL1 SSO1 FAS2 YPL230W YPL229W CET1 ALG5 NEW1 YPL225W MMT2 GRE1 FMP40 BOP1 RPL1A PCL8 SAR1 BMS1 YPL216W CBP3 THI6 LEA1 PUS1 NIP7 SRP72 IPL1 YPL208W YPL207W YPL206C YPL205C HRR25 TPK2 AFT2 YPL201C CSM4 YPL199C RPL7B YPL197C OXR1 APL5 DDC1 RSA1 PRM3 YPL191C NAB3 GUP2 POS5 MF(ALPHA)1 UIP4 YPL185W YPL184C YPL183W-A YPL183C YPL182C CTI6 TCO89 PPQ1 CBC2 CUP9 YPL176C SPT14 NIP100 MRPL40 COX10 OYE3 DAP1 MEX67 YPL168W REV3 YPL166W SET6 MLH3 SVS1 YPL162C BEM4 CDC60 PET20 YPL158C TGS1 PRM4 KIP2 PEP4 RAD53 RRD2 PRP46 YPL150W ATG5 PPT2 PXA1 NOP53 KES1 YPL144W RPL33A YPL142C YPL141C MKK2 UME1 SPP1 YPL137C YPL136W ISU1 ODC1 RDS2 COX11 RPL5 SPO19 TAF14 TBF1 HHO1 NAN1 KAP120 SPC29 RNY1 TFB2 MEI5 VPS30 DBP1 MRP51 IDI1 HOS3 BEM3 YPL114W YPL113C PEX25 CAR1 YPL110C YPL109C YPL108W YPL107W SSE1 YPL105C MSD1 FMP30 YPL102C ELP4 ATG21 FMP14 YPL098C MSY1 PNG1 YPL095C SEC62 NOG1 SSU1 GLR1 RPS6A RLM1 YPL088W YDC1 ELP3 SEC16 BRO1 SEN54 MOT1 RPS9A YPL080C RPL21B ATP4 YPL077C GPI2 GCR1 YTA6 YPL073C UBP16 YPL071C MUK1 BTS1 YPL068C YPL067C YPL066W VPS28 CWC27 TIM50 YPL062W ALD6 LPE10 GRX5 PDR12 SUR1 YPL056C LGE1 LEE1 KTR6 OAZ1 ARL3 MNN9 DIG1 CAM1 SGF11 ELC1 VPS16 YPL044C NOP4 SSN3 YPL041C ISM1 YPL039W MET31 EGD1 PMA2 YPL035C YPL034W YPL033C SVL3 PHO85 YPL030W SUV3 ERG10 SMA1 SKS1 YPL025C RMI1 MET12 RAD1 ECM23 ULP1 VTC3 CTF19 YPL017C SWI1 HST2 YPL014W MRPS16 RRP12 TAF3 RET3 YPL009C CHL1 TFC8 NCR1 AEP3 LSP1 ULA1 SNF8 HAT1 CIT3 PDH1 YPR002C-A YPR003C YPR004C HAL1 ICL2 REC8 HAA1 SUT2 RPA135 YPR011C YPR012W YPR013C YPR014C YPR015C TIF6 DSS4 RLF2 CDC54 ATP20 AGC1 YPR022C EAF3 YME1 CCL1 ATH1 YPR027C YOP1 APL4 CSR2 NTO1 SRO7 HTS1 ARP7 GLN1 VMA13 ERV2 YPR038W YPR039W TIP41 TIF5 PUF2 RPL43A YPR044C YPR045C MCM16 MSF1 TAH18 ATG11 YPR050C MAK3 NHP6A YPR053C SMK1 SEC8 TFB4 BRR1 YMC1 YPR059C ARO7 JID1 FCY1 YPR063C YPR064W ROX1 UBA3 ISA2 HOS1 SPE3 MED1 YPR071W NOT5 LTP1 TKL1 OPY2 YPR076W YPR077C YPR078C MRL1 TEF1 GRS2 DIB1 MDM36 YPR084W YPR085C SUA7 VPS69 SRP54 YPR090W YPR089W YPR091C YPR092W ASR1 RDS3 SYT1 YPR096C YPR097W YPR098C YPR099C MRPL51 SNT309 RPL11A PRE2 FHL1 COG4 ISR1 YTH1 RPN7 YPR109W RPC40 DBF20 MRD1 PIS1 YPR114W YPR115W YPR116W YPR117W YPR118W CLB2 CLB5 THI22 AXL1 YPR123C CTR1 YPR125W YPR126C YPR127W ANT1 SCD6 YPR130C NAT3 RPS23B IWS1 TOM5 MSS18 CTF4 YPR136C RRP9 MEP3 VPS66 TAZ1 KAR3 YPR142C RRP15 NOC4 ASN1 YPR146C YPR147C YPR148C NCE102 YPR150W SUE1 YPR152C YPR153W PIN3 NCA2 TPO3 YPR157W YPR158W KRE6 GPH1 SGV1 ORC4 TIF3 MMS1 RHO1 MRP2 MET16 NUT2 JIP5 YPR170C BSP1 YPR172W VPS4 YPR174C DPB2 BET2 YPR177C PRP4 HDA3 AOS1 SEC23 SMX3 DPM1 GDB1 ATG13 PZF1 RPO26 MLC2 SKI3 RPC82 QCR2 AQY1 HPA2 OPT2 YPR195C YPR196W YPR197C SGE1 ARR1 ARR2 ARR3 YPR202W YPR203W
YAL069W 0 0 0 0 0 0 0 0 0 0 0 0 0 0 0 0 0 0 0 0 0 0 0 0 0 0 0 0 0 0 0 0 0 0 0 0 0 0 0 0 0 0 0 0 0 0 0 0 0 0 0 0 0 0 0 0 0 0 0 0 0 0 0 0 0 0 0 0 0 0 0 0 0 0 0 0 0 0 0 0 0 0 0 0 0 0 0 0 0 0 0 0 0 0 0 0 0 0 0 0 0 0 0 0 0 0 0 0 0 0 0 0 0 0 0 0 0 0 0 0 0 0 0 0 0 0 0 0 0 0 0 0 0 0 0 0 0 0 0 0 0 0 0 0 0 0 0 0 0 0 0 0 0 0 0 0 0 0 0 0 0 0 0 0 0 0 0 0 0 0 0 0 0 0 0 0 0 0 0 0 0 0 0 0 0 0 0 0 0 0 0 0 0 0 0 0 0 0 0 0 0 0 0 0 0 0 0 0 0 0 0 0 0 0 0 0 0 0 0 0 0 0 0 0 0 0 0 0 0 0 0 0 0 0 0 0 0 0 0 0 0 0 0 0 0 0 0 0 0 0 0 0 0 0 0 0 0 0 0 0 0 0 0 0 0 0 0 0 0 0 0 0 0 0 0 0 0 0 0 0 0 0 0 0 0 0 0 0 0 0 0 0 0 0 0 0 0 0 0 0 0 0 0 0 0 0 0 0 0 0 0 0 0 0 0 0 0 0 0 0 0 0 0 0 0 0 0 0 0 0 0 0 0 0 0 0 0 0 0 0 0 0 0 0 0 0 0 0 0 0 0 0 0 0 0 0 0 0 0 0 0 0 0 0 0 0 0 0 0 0 0 0 0 0 0 0 0 0 0 0 0 0 0 0 0 0 0 0 0 0 0 0 0 0 0 0 0 0 0 0 0 0 0 0 0 0 0 0 0 0 0 0 0 0 0 0 0 0 0 0 0 0 0 0 0 0 0 0 0 0 0 0 0 0 0 0 0 0 0 0 0 0 0 0 0 0 0 0 0 0 0 0 0 0 0 0 0 0 0 0 0 0 0 0 0 0 0 0 0 0 0 0 0 0 0 0 0 0 0 0 0 0 0 0 0 0 0 0 0 0 0 0 0 0 0 0 0 0 0 0 0 0 0 0 0 0 0 0 0 0 0 0 0 0 0 0 0 0 0 0 0 0 0 0 0 0 0 0 0 0 0 0 0 0 0 0 0 0 0 0 0 0 0 0 0 0 0 0 0 0 0 0 0 0 0 0 0 0 0 0 0 0 0 0 0 0 0 0 0 0 0 0 0 0 0 0 0 0 0 0 0 0 0 0 0 0 0 0 0 0 0 0 0 0 0 0 0 0 0 0 0 0 0 0 0 0 0 0 0 0 0 0 0 0 0 0 0 0 0 0 0 0 0 0 0 0 0 0 0 0 0 0 0 0 0 0 0 0 0 0 0 0 0 0 0 0 0 0 0 0 0 0 0 0 0 0 0 0 0 0 0 0 0 0 0 0 0 0 0 0 0 0 0 0 0 0 0 0 0 0 0 0 0 0 0 0 0 0 0 0 0 0 0 0 0 0 0 0 0 0 0 0 0 0 0 0 0 0 0 0 0 0 0 0 0 0 0 0 0 0 0 0 0 0 0 0 0 0 0 0 0 0 0 0 0 0 0 0 0 0 0 0 0 0 0 0 0 0 0 0 0 0 0 0 0 0 0 0 0 0 0 0 0 0 0 0 0 0 0 0 0 0 0 0 0 0 0 0 0 0 0 0 0 0 0 0 0 0 0 0 0 0 0 0 0 0 0 0 0 0 0 0 0 0 0 0 0 0 0 0 0 0 0 0 0 0 0 0 0 0 0 0 0 0 0 0 0 0 0 0 0 0 0 0 0 0 0 0 0 0 0 0 0 0 0 0 0 0 0 0 0 0 0 0 0 0 0 0 0 0 0 0 0 0 0 0 0 0 0 0 0 0 0 0 0 0 0 0 0 0 0 0 0 0 0 0 0 0 0 0 0 0 0 0 0 0 0 0 0 0 0 0 0 0 0 0 0 0 0 0 0 0 0 0 0 0 0 0 0 0 0 0 0 0 0 0 0 0 0 0 0 0 0 0 0 0 0 0 0 0 0 0 0 0 0 0 0 0 0 0 0 0 0 0 0 0 0 0 0 0 0 0 0 0 0 0 0 0 0 0 0 0 0 0 0 0 0 0 0 0 0 0 0 0 0 0 0 0 0 0 0 0 0 0 0 0 0 0 0 0 0 0 0 0 0 0 0 0 0 0 0 0 0 0 0 0 0 0 0 0 0 0 0 0 0 0 0 0 0 0 0 0 0 0 0 0 0 0 0 0 0 0 0 0 0 0 0 0 0 0 0 0 0 0 0 0 0 0 0 0 0 0 0 0 0 0 0 0 0 0 0 0 0 0 0 0 0 0 0 0 0 0 0 0 0 0 0 0 0 0 0 0 0 0 0 0 0 0 0 0 0 0 0 0 0 0 0 0 0 0 0 0 0 0 0 0 0 0 0 0 0 0 0 0 0 0 0 0 0 0 0 0 0 0 0 0 0 0 0 0 0 0 0 0 0 0 0 0 0 0 0 0 0 0 0 0 0 0 0 0 0 0 0 0 0 0 0 0 0 0 0 0 0 0 0 0 0 0 0 0 0 0 0 0 0 0 0 0 0 0 0 0 0 0 0 0 0 0 0 0 0 0 0 0 0 0 0 0 0 0 0 0 0 0 0 0 0 0 0 0 0 0 0 0 0 0 0 0 0 0 0 0 0 0 0 0 0 0 0 0 0 0 0 0 0 0 0 0 0 0 0 0 0 0 0 0 0 0 0 0 0 0 0 0 0 0 0 0 0 0 0 0 0 0 0 0 0 0 0 0 0 0 0 0 0 0 0 0 0 0 0 0 0 0 0 0 0 0 0 0 0 0 0 0 0 0 0 0 0 0 0 0 0 0 0 0 0 0 0 0 0 0 0 0 0 0 0 0 0 0 0 0 0 0 0 0 0 0 0 0 0 0 0 0 0 0 0 0 0 0 0 0 0 0 0 0 0 0 0 0 0 0 0 0 0 0 0 0 0 0 0 0 0 0 0 0 0 0 0 0 0 0 0 0 0 0 0 0 0 0 0 0 0 0 0 0 0 0 0 0 0 0 0 0 0 0 0 0 0 0 0 0 0 0 0 0 0 0 0 0 0 0 0 0 0 0 0 0 0 0 0 0 0 0 0 0 0 0 0 0 0 0 0 0 0 0 0 0 0 0 0 0 0 0 0 0 0 0 0 0 0 0 0 0 0 0 0 0 0 0 0 0 0 0 0 0 0 0 0 0 0 0 0 0 0 0 0 0 0 0 0 0 0 0 0 0 0 0 0 0 0 0 0 0 0 0 0 0 0 0 0 0 0 0 0 0 0 0 0 0 0 0 0 0 0 0 0 0 0 0 0 0 0 0 0 0 0 0 0 0 0 0 0 0 0 0 0 0 0 0 0 0 0 0 0 0 0 0 0 0 0 0 0 0 0 0 0 0 0 0 0 0 0 0 0 0 0 0 0 0 0 0 0 0 0 0 0 0 0 0 0 0 0 0 0 0 0 0 0 0 0 0 0 0 0 0 0 0 0 0 0 0 0 0 0 0 0 0 0 0 0 0 0 0 0 0 0 0 0 0 0 0 0 0 0 0 0 0 0 0 0 0 0 0 0 0 0 0 0 0 0 0 0 0 0 0 0 0 0 0 0 0 0 0 0 0 0 0 0 0 0 0 0 0 0 0 0 0 0 0 0 0 0 0 0 0 0 0 0 0 0 0 0 0 0 0 0 0 0 0 0 0 0 0 0 0 0 0 0 0 0 0 0 0 0 0 0 0 0 0 0 0 0 0 0 0 0 0 0 0 0 0 0 0 0 0 0 0 0 0 0 0 0 0 0 0 0 0 0 0 0 0 0 0 0 0 0 0 0 0 0 0 0 0 0 0 0 0 0 0 0 0 0 0 0 0 0 0 0 0 0 0 0 0 0 0 0 0 0 0 0 0 0 0 0 0 0 0 0 0 0 0 0 0 0 0 0 0 0 0 0 0 0 0 0 0 0 0 0 0 0 0 0 0 0 0 0 0 0 0 0 0 0 0 0 0 0 0 0 0 0 0 0 0 0 0 0 0 0 0 0 0 0 0 0 0 0 0 0 0 0 0 0 0 0 0 0 0 0 0 0 0 0 0 0 0 0 0 0 0 0 0 0 0 0 0 0 0 0 0 0 0 0 0 0 0 0 0 0 0 0 0 0 0 0 0 0 0 0 0 0 0 0 0 0 0 0 0 0 0 0 0 0 0 0 0 0 0 0 0 0 0 0 0 0 0 0 0 0 0 0 0 0 0 0 0 0 0 0 0 0 0 0 0 0 0 0 0 0 0 0 0 0 0 0 0 0 0 0 0 0 0 0 0 0 0 0 0 0 0 0 0 0 0 0 0 0 0 0 0 0 0 0 0 0 0 0 0 0 0 0 0 0 0 0 0 0 0 0 0 0 0 0 0 0 0 0 0 0 0 0 0 0 0 0 0 0 0 0 0 0 0 0 0 0 0 0 0 0 0 0 0 0 0 0 0 0 0 0 0 0 0 0 0 0 0 0 0 0 0 0 0 0 0 0 0 0 0 0 0 0 0 0 0 0 0 0 0 0 0 0 0 0 0 0 0 0 0 0 0 0 0 0 0 0 0 0 0 0 0 0 0 0 0 0 0 0 0 0 0 0 0 0 0 0 0 0 0 0 0 0 0 0 0 0 0 0 0 0 0 0 0 0 0 0 0 0 0 0 0 0 0 0 0 0 0 0 0 0 0 0 0 0 0 0 0 0 0 0 0 0 0 0 0 0 0 0 0 0 0 0 0 0 0 0 0 0 0 0 0 0 0 0 0 0 0 0 0 0 0 0 0 0 0 0 0 0 0 0 0 0 0 0 0 0 0 0 0 0 0 0 0 0 0 0 0 0 0 0 0 0 0 0 0 0 0 0 0 0 0 0 0 0 0 0 0 0 0 0 0 0 0 0 0 0 0 0 0 0 0 0 0 0 0 0 0 0 0 0 0 0 0 0 0 0 0 0 0 0 0 0 0 0 0 0 0 0 0 0 0 0 0 0 0 0 0 0 0 0 0 0 0 0 0 0 0 0 0 0 0 0 0 0 0 0 0 0 0 0 0 0 0 0 0 0 0 0 0 0 0 0 0 0 0 0 0 0 0 0 0 0 0 0 0 0 0 0 0 0 0 0 0 0 0 0 0 0 0 0 0 0 0 0 0 0 0 0 0 0 0 0 0 0 0 0 0 0 0 0 0 0 0 0 0 0 0 0 0 0 0 0 0 0 0 0 0 0 0 0 0 0 0 0 0 0 0 0 0 0 0 0 0 0 0 0 0 0 0 0 0 0 0 0 0 0 0 0 0 0 0 0 0 0 0 0 0 0 0 0 0 0 0 0 0 0 0 0 0 0 0 0 0 0 0 0 0 0 0 0 0 0 0 0 0 0 0 0 0 0 0 0 0 0 0 0 0 0 0 0 0 0 0 0 0 0 0 0 0 0 0 0 0 0 0 0 0 0 0 0 0 0 0 0 0 0 0 0 0 0 0 0 0 0 0 0 0 0 0 0 0 0 0 0 0 0 0 0 0 0 0 0 0 0 0 0 0 0 0 0 0 0 0 0 0 0 0 0 0 0 0 0 0 0 0 0 0 0 0 0 0 0 0 0 0 0 0 0 0 0 0 0 0 0 0 0 0 0 0 0 0 0 0 0 0 0 0 0 0 0 0 0 0 0 0 0 0 0 0 0 0 0 0 0 0 0 0 0 0 0 0 0 0 0 0 0 0 0 0 0 0 0 0 0 0 0 0 0 0 0 0 0 0 0 0 0 0 0 0 0 0 0 0 0 0 0 0 0 0 0 0 0 0 0 0 0 0 0 0 0 0 0 0 0 0 0 0 0 0 0 0 0 0 0 0 0 0 0 0 0 0 0 0 0 0 0 0 0 0 0 0 0 0 0 0 0 0 0 0 0 0 0 0 0 0 0 0 0 0 0 0 0 0 0 0 0 0 0 0 0 0 0 0 0 0 0 0 0 0 0 0 0 0 0 0 0 0 0 0 0 0 0 0 0 0 0 0 0 0 0 0 0 0 0 0 0 0 0 0 0 0 0 0 0 0 0 0 0 0 0 0 0 0 0 0 0 0 0 0 0 0 0 0 0 0 0 0 0 0 0 0 0 0 0 0 0 0 0 0 0 0 0 0 0 0 0 0 0 0 0 0 0 0 0 0 0 0 0 0 0 0 0 0 0 0 0 0 0 0 0 0 0 0 0 0 0 0 0 0 0 0 0 0 0 0 0 0 0 0 0 0 0 0 0 0 0 0 0 0 0 0 0 0 0 0 0 0 0 0 0 0 0 0 0 0 0 0 0 0 0 0 0 0 0 0 0 0 0 0 0 0 0 0 0 0 0 0 0 0 0 0 0 0 0 0 0 0 0 0 0 0 0 0 0 0 0 0 0 0 0 0 0 0 0 0 0 0 0 0 0 0 0 0 0 0 0 0 0 0 0 0 0 0 0 0 0 0 0 0 0 0 0 0 0 0 0 0 0 0 0 0 0 0 0 0 0 0 0 0 0 0 0 0 0 0 0 0 0 0 0 0 0 0 0 0 0 0 0 0 0 0 0 0 0 0 0 0 0 0 0 0 0 0 0 0 0 0 0 0 0 0 0 0 0 0 0 0 0 0 0 0 0 0 0 0 0 0 0 0 0 0 0 0 0 0 0 0 0 0 0 0 0 0 0 0 0 0 0 0 0 0 0 0 0 0 0 0 0 0 0 0 0 0 0 0 0 0 0 0 0 0 0 0 0 0 0 0 0 0 0 0 0 0 0 0 0 0 0 0 0 0 0 0 0 0 0 0 0 0 0 0 0 0 0 0 0 0 0 0 0 0 0 0 0 0 0 0 0 0 0 0 0 0 0 0 0 0 0 0 0 0 0 0 0 0 0 0 0 0 0 0 0 0 0 0 0 0 0 0 0 0 0 0 0 0 0 0 0 0 0 0 0 0 0 0 0 0 0 0 0 0 0 0 0 0 0 0 0 0 0 0 0 0 0 0 0 0 0 0 0 0 0 0 0 0 0 0 0 0 0 0 0 0 0 0 0 0 0 0 0 0 0 0 0 0 0 0 0 0 0 0 0 0 0 0 0 0 0 0 0 0 0 0 0 0 0 0 0 0 0 0 0 0 0 0 0 0 0 0 0 0 0 0 0 0 0 0 0 0 0 0 0 0 0 0 0 0 0 0 0 0 0 0 0 0 0 0 0 0 0 0 0 0 0 0 0 0 0 0 0 0 0 0 0 0 0 0 0 0 0 0 0 0 0 0 0 0 0 0 0 0 0 0 0 0 0 0 0 0 0 0 0 0 0 0 0 0 0 0 0 0 0 0 0 0 0 0 0 0 0 0 0 0 0 0 0 0 0 0 0 0 0 0 0 0 0 0 0 0 0 0 0 0 0 0 0 0 0 0 0 0 0 0 0 0 0 0 0 0 0 0 0 0 0 0 0 0 0 0 0 0 0 0 0 0 0 0 0 0 0 0 0 0 0 0 0 0 0 0 0 0 0 0 0 0 0 0 0 0 0 0 0 0 0 0 0 0 0 0 0 0 0 0 0 0 0 0 0 0 0 0 0 0 0 0 0 0 0 0 0 0 0 0 0 0 0 0 0 0 0 0 0 0 0 0 0 0 0 0 0 0 0 0 0 0 0 0 0 0 0 0 0 0 0 0 0 0 0 0 0 0 0 0 0 0 0 0 0 0 0 0 0 0 0 0 0 0 0 0 0 0 0 0 0 0 0 0 0 0 0 0 0 0 0 0 0 0 0 0 0 0 0 0 0 0 0 0 0 0 0 0 0 0 0 0 0 0 0 0 0 0 0 0 0 0 0 0 0 0 0 0 0 0 0 0 0 0 0 0 0 0 0 0 0 0 0 0 0 0 0 0 0 0 0 0 0 0 0 0 0 0 0 0 0 0 0 0 0 0 0 0 0 0 0 0 0 0 0 0 0 0 0 0 0 0 0 0 0 0 0 0 0 0 0 0 0 0 0 0 0 0 0 0 0 0 0 0 0 0 0 0 0 0 0 0 0 0 0 0 0 0 0 0 0 0 0 0 0 0 0 0 0 0 0 0 0 0 0 0 0 0 0 0 0 0 0 0 0 0 0 0 0 0 0 0 0 0 0 0 0 0 0 0 0 0 0 0 0 0 0 0 0 0 0 0 0 0 0 0 0 0 0 0 0 0 0 0 0 0 0 0 0 0 0 0 0 0 0 0 0 0 0 0 0 0 0 0 0 0 0 0 0 0 0 0 0 0 0 0 0 0 0 0 0 0 0 0 0 0 0 0 0 0 0 0 0 0 0 0 0 0 0 0 0 0 0 0 0 0 0 0 0 0 0 0 0 0 0 0 0 0 0 0 0 0 0 0 0 0 0 0 0 0 0 0 0 0 0 0 0 0 0 0 0 0 0 0 0 0 0 0 0 0 0 0 0 0 0 0 0 0 0 0 0 0 0 0 0 0 0 0 0 0 0 0 0 0 0 0 0 0 0 0 0 0 0 0 0 0 0 0 0 0 0 0 0 0 0 0 0 0 0 0 0 0 0 0 0 0 0 0 0 0 0 0 0 0 0 0 0 0 0 0 0 0 0 0 0 0 0 0 0 0 0 0 0 0 0 0 0 0 0 0 0 0 0 0 0 0 0 0 0 0 0 0 0 0 0 0 0 0 0 0 0 0 0 0 0 0 0 0 0 0 0 0 0 0 0 0 0 0 0 0 0 0 0 0 0 0 0 0 0 0 0 0 0 0 0 0 0 0 0 0 0 0 0 0 0 0 0 0 0 0 0 0 0 0 0 0 0 0 0 0 0 0 0 0 0 0 0 0 0 0 0 0 0 0 0 0 0 0 0 0 0 0 0 0 0 0 0 0 0 0 0 0 0 0 0 0 0 0 0 0 0 0 0 0 0 0 0 0 0 0 0 0 0 0 0 0 0 0 0 0 0 0 0 0 0 0 0 0 0 0 0 0 0 0 0 0 0 0 0 0 0 0 0 0 0 0 0 0 0 0 0 0 0 0 0 0 0 0 0 0 0 0 0 0 0 0 0 0 0 0 0 0 0 0 0 0 0 0 0 0 0 0 0 0 0 0 0 0 0 0 0 0 0 0 0 0 0 0 0 0 0 0 0 0 0 0 0 0 0 0 0 0 0 0 0 0 0 0 0 0 0 0 0 0 0 0 0 0 0 0 0 0 0 0 0 0 0 0 0 0 0 0 0 0 0 0 0 0 0 0 0 0 0 0 0 0 0 0 0 0 0 0 0 0 0 0 0 0 0 0 0 0 0 0 0 0 0 0 0 0 0 0 0 0 0 0 0 0 0 0 0 0 0 0 0 0 0 0 0 0 0 0 0 0 0 0 0 0 0 0 0 0 0 0 0 0 0 0 0 0 0 0 0 0 0 0 0 0 0 0 0 0 0 0 0 0 0 0 0 0 0 0 0 0 0 0 0 0 0 0 0 0 0 0 0 0 0 0 0 0 0 0 0 0 0 0 0 0 0 0 0 0 0 0 0 0 0 0 0 0 0 0 0 0 0 0 0 0 0 0 0 0 0 0 0 0 0 0 0 0 0 0 0 0 0 0 0 0 0 0 0 0 0 0 0 0 0 0 0 0 0 0 0 0 0 0 0 0 0 0 0 0 0 0 0 0 0 0 0 0 0 0 0 0 0 0 0 0 0 0 0 0 0 0 0 0 0 0 0 0 0 0 0 0 0 0 0 0 0 0 0 0 0 0 0 0 0 0 0 0 0 0 0 0 0 0 0 0 0 0 0 0 0 0 0 0 0 0 0 0 0 0 0 0 0 0 0 0 0 0 0 0 0 0 0 0 0 0 0 0 0 0 0 0 0 0 0 0 0 0 0 0 0 0 0 0 0 0 0 0 0 0 0 0 0 0 0 0 0 0 0 0 0 0 0 0 0 0 0 0 0 0 0 0 0 0 0 0 0 0 0 0 0 0 0 0 0 0 0 0 0 0 0 0 0 0 0 0 0 0 0 0 0 0 0 0 0 0 0 0 0 0 0 0 0 0 0 0 0 0 0 0 0 0 0 0 0 0 0 0 0 0 0 0 0 0 0 0 0 0 0 0 0 0 0 0 0 0 0 0 0 0 0 0 0 0 0 0 0 0 0 0 0 0 0 0 0 0 0 0 0 0 0 0 0 0 0 0 0 0 0 0 0 0 0 0 0 0 0 0 0 0 0 0 0 0 0 0 0 0 0 0 0 0 0 0 0 0 0 0 0 0 0 0 0 0 0 0 0 0 0 0 0 0 0 0 0 0 0 0 0 0 0 0 0 0 0 0 0 0 0 0 0 0 0 0 0 0 0 0 0 0 0 0 0 0 0 0 0 0 0 0 0 0 0 0 0 0 0 0 0 0 0 0 0 0 0 0 0 0 0 0 0 0 0 0 0 0 0 0 0 0 0 0 0 0 0 0 0 0 0 0 0 0 0 0 0 0 0 0 0 0 0 0 0 0 0 0 0 0 0 0 0 0 0 0 0 0 0 0 0 0 0 0 0 0 0 0 0 0 0 0 0 0 0 0 0 0 0 0 0 0 0 0 0 0 0 0 0 0 0 0 0 0 0 0 0 0 0 0 0 0 0 0 0 0 0 0 0 0 0 0 0 0 0 0 0 0 0 0 0 0 0 0 0 0 0 0 0 0 0 0 0 0 0 0 0 0 0 0 0 0 0 0 0 0 0 0 0 0 0 0 0 0 0 0 0 0 0 0 0 0 0 0 0 0 0 0 0 0 0 0 0 0 0 0 0 0 0 0 0 0 0 0 0 0 0 0 0 0 0 0 0 0 0 0 0 0 0 0 0 0 0 0 0 0 0 0 0 0 0 0 0 0 0 0 0 0 0 0 0 0 0 0 0 0 0 0 0 0 0 0 0 0 0 0 0 0 0 0 0 0 0 0 0 0 0 0 0 0 0 0 0 0 0 0 0 0 0 0 0 0 0 0 0 0 0 0 0 0 0 0 0 0 0 0 0 0 0 0 0 0 0 0 0 0 0 0 0 0 0 0 0 0 0 0 0 0 0 0 0 0 0 0 0 0 0 0 0 0 0 0 0 0 0 0 0 0 0 0 0 0 0 0 0 0 0 0 0 0 0 0 0 0 0 0 0 0 0 0 0 0 0 0 0 0 0 0 0 0 0 0 0 0 0 0 0 0 0 0 0 0 0 0 0 0 0 0 0 0 0 0 0 0 0 0 0 0 0 0 0 0 0 0 0 0 0 0 0 0 0 0 0 0 0 0 0 0 0 0 0 0 0 0 0 0 0 0 0 0 0 0 0 0 0 0 0 0 0 0 0 0 0 0 0 0 0 0 0 0 0 0 0 0 0 0 0 0 0 0 0 0 0 0 0 0 0 0 0 0 0 0 0 0 0 0 0 0 0 0 0 0 0 0 0 0 0 0 0 0 0 0 0 0 0 0 0 0 0 0 0 0 0 0 0 0 0 0 0 0 0 0 0 0 0 0 0 0 0 0 0 0 0 0 0 0 0 0 0 0 0 0 0 0 0 0 0 0 0 0 0 0 0 0 0 0 0 0 0 0 0 0 0 0 0 0 0 0 0 0 0 0 0 0 0 0 0 0 0 0 0 0 0 0 0 0 0 0 0 0 0 0 0 0 0 0 0 0 0 0 0 0 0 0 0 0 0 0 0 0 0 0 0 0 0 0 0 0 0 0 0 0 0 0 0 0 0 0 0 0 0 0 0 0 0 0 0 0 0 0 0 0 0 0 0 0 0 0 0 0 0 0 0 0 0 0 0 0 0 0 0 0 0 0 0 0 0 0 0 0 0 0 0 0 0 0 0 0 0 0 0 0 0 0 0 0 0 0 0 0 0 0 0 0 0 0 0 0 0 0 0 0 0 0 0 0 0 0 0 0 0 0 0 0 0 0 0 0 0 0 0 0 0 0 0 0 0 0 0 0 0 0 0 0 0 0 0 0 0 0 0 0 0 0 0 0 0 0 0 0 0 0 0 0 0 0 0 0 0 0 0 0 0 0 0 0 0 0 0 0 0 0 0 0 0 0 0 0 0 0 0 0 0 0 0 0 0 0 0 0 0 0 0 0 0 0 0 0 0 0 0 0 0 0 0 0 0 0 0 0 0 0 0 0 0 0 0 0 0 0 0 0 0 0 0 0 0 0 0 0 0 0 0 0 0 0 0 0 0 0 0 0 0 0 0 0 0 0 0 0 0 0 0 0 0 0 0 0 0 0 0 0 0 0 0 0 0 0 0 0 0 0 0 0 0 0 0 0 0 0 0 0 0 0 0 0 0 0 0 0 0 0 0 0 0 0 0 0 0 0 0 0 0 0 0 0 0 0 0 0 0 0 0 0 0 0 0 0 0 0 0 0 0 0 0 0 0 0 0 0 0 0 0 0 0 0 0 0 0 0 0 0 0 0 0 0 0 0 0 0 0 0 0 0 0 0 0 0 0 0 0 0 0 0 0 0 0 0 0 0 0 0 0 0 0 0 0 0 0 0 0 0 0 0 0 0 0 0 0 0 0 0 0 0 0 0 0 0 0 0 0 0 0 0 0 0 0 0 0 0 0 0 0 0 0 0 0 0 0 0 0 0 0 0 0 0 0 0 0 0 0 0 0 0 0 0 0 0 0 0 0 0 0 0 0 0 0 0 0 0 0 0 0 0 0 0 0 0 0 0 0 0 0 0 0 0 0 0 0 0 0 0 0 0 0 0 0 0 0 0 0 0 0 0 0 0 0 0 0 0 0 0 0 0 0 0 0 0 0 0 0 0 0 0 0 0 0 0 0 0 0 0 0 0 0 0 0 0 0 0 0 0 0 0 0 0 0 0 0 0 0 0 0 0 0 0 0 0 0 0 0 0 0 0 0 0 0 0 0 0 0 0 0 0 0 0 0 0 0 0 0 0 0 0 0 0 0 0 0 0 0 0 0 0 0 0 0 0 0 0 0 0 0 0 0 0 0 0 0 0 0 0 0 0 0 0 0 0 0 0 0 0 0 0 0 0 0 0 0 0 0 0 0 0 0 0 0 0 0 0 0 0 0 0 0 0 0 0 0 0 0 0 0 0 0 0 0 0 0 0 0 0 0 0 0 0 0 0 0 0 0 0 0 0 0 0 0 0 0 0 0 0 0 0 0 0 0 0 0 0 0 0 0 0 0 0 0 0 0 0 0 0 0 0 0 0 0 0 0 0 0 0 0 0 0 0 0 0 0 0 0 0 0 0 0 0 0 0 0 0 0 0 0 0 0 0 0 0 0 0 0 0 0 0 0 0 0 0 0 0 0 0 0 0 0 0 0 0 0 0 0 0 0 0 0 0 0 0 0 0 0 0 0 0 0 0 0 0 0 0 0 0 0 0 0 0 0 0 0 0 0 0 0 0 0 0 0 0 0 0 0 0 0 0 0 0 0 0 0 0 0 0 0 0 0 0 0 0 0 0 0 0 0 0 0 0 0 0 0 0 0 0 0 0 0 0 0 0 0 0 0 0 0 0 0 0 0 0 0 0 0 0 0 0 0 0 0 0 0 0 0 0 0 0 0 0 0 0 0 0 0 0 0 0 0 0 0 0 0 0 0 0 0 0 0 0 0 0 0 0 0 0 0 0 0 0 0 0 0 0 0 0 0 0 0 0 0 0 0 0 0 0 0 0 0 0 0 0 0 0 0 0 0 0 0 0 0 0 0 0 0 0 0 0 0 0 0 0 0 0 0 0 0 0 0 0 0 0 0 0 0 0 0 0 0 0 0 0 0 0 0 0 0 0 0 0 0 0 0 0 0 0 0 0 0 0 0 0 0 0 0 0 0 0
YAL068C 0 0 0 0 0 0 0 0 0 0 0 0 0 0 0 0 0 0 0 0 0 0 0 0 0 0 0 0 0 0 0 0 0 0 0 0 0 0 0 0 0 0 0 0 0 0 0 0 0 0 0 0 0 0 0 0 0 0 0 0 0 0 0 0 0 0 0 0 0 0 0 0 0 0 0 0 0 0 0 0 0 0 0 0 0 0 0 0 0 0 0 0 0 0 0 0 0 0 0 0 0 0 0 0 0 0 0 0 0 0 0 0 0 0 0 0 0 0 0 0 0 0 0 0 0 0 0 0 0 0 0 0 0 0 0 0 0 0 0 0 0 0 0 0 0 0 0 0 0 0 0 0 0 0 0 0 0 0 0 0 0 0 0 0 0 0 0 0 0 0 0 0 0 0 0 0 0 0 0 0 0 0 0 0 0 0 0 0 0 0 0 0 0 0 0 0 0 0 0 0 0 0 0 0 0 0 0 0 0 0 0 0 0 0 0 0 0 0 0 0 0 0 0 0 0 0 0 0 0 0 0 0 0 0 0 0 0 0 0 0 0 0 0 0 0 0 0 0 0 0 0 0 0 0 0 0 0 0 0 0 0 0 0 0 0 0 0 0 0 0 0 0 0 0 0 0 0 0 0 0 0 0 0 0 0 0 0 0 0 0 0 0 0 0 0 0 0 0 0 0 0 0 0 0 0 0 0 0 0 0 0 0 0 0 0 0 0 0 0 0 0 0 0 0 0 0 0 0 0 0 0 0 0 0 0 0 0 0 0 0 0 0 0 0 0 0 0 0 0 0 0 0 0 0 0 0 0 0 0 0 0 0 0 0 0 0 0 0 0 0 0 0 0 0 0 0 0 0 0 0 0 0 0 0 0 0 0 0 0 0 0 0 0 0 0 0 0 0 0 0 0 0 0 0 0 0 0 0 0 0 0 0 0 0 0 0 0 0 0 0 0 0 0 0 0 0 0 0 0 0 0 0 0 0 0 0 0 0 0 0 0 0 0 0 0 0 0 0 0 0 0 0 0 0 0 0 0 0 0 0 0 0 0 0 0 0 0 0 0 0 0 0 0 0 0 0 0 0 0 0 0 0 0 0 0 0 0 0 0 0 0 0 0 0 0 0 0 0 0 0 0 0 0 0 0 0 0 0 0 0 0 0 0 0 0 0 0 0 0 0 0 0 0 0 0 0 0 0 0 0 0 0 0 0 0 0 0 0 0 0 0 0 0 0 0 0 0 0 0 0 0 0 0 0 0 0 0 0 0 0 0 0 0 0 0 0 0 0 0 0 0 0 0 0 0 0 0 0 0 0 0 0 0 0 0 0 0 0 0 0 0 0 0 0 0 0 0 0 0 0 0 0 0 0 0 0 0 0 0 0 0 0 0 0 0 0 0 0 0 0 0 0 0 0 0 0 0 0 0 0 0 0 0 0 0 0 0 0 0 0 0 0 0 0 0 0 0 0 0 0 0 0 0 0 0 0 0 0 0 0 0 0 0 0 0 0 0 0 0 0 0 0 0 0 0 0 0 0 0 0 0 0 0 0 0 0 0 0 0 0 0 0 0 0 0 0 0 0 0 0 0 0 0 0 0 0 0 0 0 0 0 0 0 0 0 0 0 0 0 0 0 0 0 0 0 0 0 0 0 0 0 0 0 0 0 0 0 0 0 0 0 0 0 0 0 0 0 0 0 0 0 0 0 0 0 0 0 0 0 0 0 0 0 0 0 0 0 0 0 0 0 0 0 0 0 0 0 0 0 0 0 0 0 0 0 0 0 0 0 0 0 0 0 0 0 0 0 0 0 0 0 0 0 0 0 0 0 0 0 0 0 0 0 0 0 0 0 0 0 0 0 0 0 0 0 0 0 0 0 0 0 0 0 0 0 0 0 0 0 0 0 0 0 0 0 0 0 0 0 0 0 0 0 0 0 0 0 0 0 0 0 0 0 0 0 0 0 0 0 0 0 0 0 0 0 0 0 0 0 0 0 0 0 0 0 0 0 0 0 0 0 0 0 0 0 0 0 0 0 0 0 0 0 0 0 0 0 0 0 0 0 0 0 0 0 0 0 0 0 0 0 0 0 0 0 0 0 0 0 0 0 0 0 0 0 0 0 0 0 0 0 0 0 0 0 0 0 0 0 0 0 0 0 0 0 0 0 0 0 0 0 0 0 0 0 0 0 0 0 0 0 0 0 0 0 0 0 0 0 0 0 0 0 0 0 0 0 0 0 0 0 0 0 0 0 0 0 0 0 0 0 0 0 0 0 0 0 0 0 0 0 0 0 0 0 0 0 0 0 0 0 0 0 0 0 0 0 0 0 0 0 0 0 0 0 0 0 0 0 0 0 0 0 0 0 0 0 0 0 0 0 0 0 0 0 0 0 0 0 0 0 0 0 0 0 0 0 0 0 0 0 0 0 0 0 0 0 0 0 0 0 0 0 0 0 0 0 0 0 0 0 0 0 0 0 0 0 0 0 0 0 0 0 0 0 0 0 0 0 0 0 0 0 0 0 0 0 0 0 0 0 0 0 0 0 0 0 0 0 0 0 0 0 0 0 0 0 0 0 0 0 0 0 0 0 0 0 0 0 0 0 0 0 0 0 0 0 0 0 0 0 0 0 0 0 0 0 0 0 0 0 0 0 0 0 0 0 0 0 0 0 0 0 0 0 0 0 0 0 0 0 0 0 0 0 0 0 0 0 0 0 0 0 0 0 0 0 0 0 0 0 0 0 0 0 0 0 0 0 0 0 0 0 0 0 0 0 0 0 0 0 0 0 0 0 0 0 0 0 0 0 0 0 0 0 0 0 0 0 0 0 0 0 0 0 0 0 0 0 0 0 0 0 0 0 0 0 0 0 0 0 0 0 0 0 0 0 0 0 0 0 0 0 0 0 0 0 0 0 0 0 0 0 0 0 0 0 0 0 0 0 0 0 0 0 0 0 0 0 0 0 0 0 0 0 0 0 0 0 0 0 0 0 0 0 0 0 0 0 0 0 0 0 0 0 0 0 0 0 0 0 0 0 0 0 0 0 0 0 0 0 0 0 0 0 0 0 0 0 0 0 0 0 0 0 0 0 0 0 0 0 0 0 0 0 0 0 0 0 0 0 0 0 0 0 0 0 0 0 0 0 0 0 0 0 0 0 0 0 0 0 0 0 0 0 0 0 0 0 0 0 0 0 0 0 0 0 0 0 0 0 0 0 0 0 0 0 0 0 0 0 0 0 0 0 0 0 0 0 0 0 0 0 0 0 0 0 0 0 0 0 0 0 0 0 0 0 0 0 0 0 0 0 0 0 0 0 0 0 0 0 0 0 0 0 0 0 0 0 0 0 0 0 0 0 0 0 0 0 0 0 0 0 0 0 0 0 0 0 0 0 0 0 0 0 0 0 0 0 0 0 0 0 0 0 0 0 0 0 0 0 0 0 0 0 0 0 0 0 0 0 0 0 0 0 0 0 0 0 0 0 0 0 0 0 0 0 0 0 0 0 0 0 0 0 0 0 0 0 0 0 0 0 0 0 0 0 0 0 0 0 0 0 0 0 0 0 0 0 0 0 0 0 0 0 0 0 0 0 0 0 0 0 0 0 0 0 0 0 0 0 0 0 0 0 0 0 0 0 0 0 0 0 0 0 0 0 0 0 0 0 0 0 0 0 0 0 0 0 0 0 0 0 0 0 0 0 0 0 0 0 0 0 0 0 0 0 0 0 0 0 0 0 0 0 0 0 0 0 0 0 0 0 0 0 0 0 0 0 0 0 0 0 0 0 0 0 0 0 0 0 0 0 0 0 0 0 0 0 0 0 0 0 0 0 0 0 0 0 0 0 0 0 0 0 0 0 0 0 0 0 0 0 0 0 0 0 0 0 0 0 0 0 0 0 0 0 0 0 0 0 0 0 0 0 0 0 0 0 0 0 0 0 0 0 0 0 0 0 0 0 0 0 0 0 0 0 0 0 0 0 0 0 0 0 0 0 0 0 0 0 0 0 0 0 0 0 0 0 0 0 0 0 0 0 0 0 0 0 0 0 0 0 0 0 0 0 0 0 0 0 0 0 0 0 0 0 0 0 0 0 0 0 0 0 0 0 0 0 0 0 0 0 0 0 0 0 0 0 0 0 0 0 0 0 0 0 0 0 0 0 0 0 0 0 0 0 0 0 0 0 0 0 0 0 0 0 0 0 0 0 0 0 0 0 0 0 0 0 0 0 0 0 0 0 0 0 0 0 0 0 0 0 0 0 0 0 0 0 0 0 0 0 0 0 0 0 0 0 0 0 0 0 0 0 0 0 0 0 0 0 0 0 0 0 0 0 0 0 0 0 0 0 0 0 0 0 0 0 0 0 0 0 0 0 0 0 0 0 0 0 0 0 0 0 0 0 0 0 0 0 0 0 0 0 0 0 0 0 0 0 0 0 0 0 0 0 0 0 0 0 0 0 0 0 0 0 0 0 0 0 0 0 0 0 0 0 0 0 0 0 0 0 0 0 0 0 0 0 0 0 0 0 0 0 0 0 0 0 0 0 0 0 0 0 0 0 0 0 0 0 0 0 0 0 0 0 0 0 0 0 0 0 0 0 0 0 0 0 0 0 0 0 0 0 0 0 0 0 0 0 0 0 0 0 0 0 0 0 0 0 0 0 0 0 0 0 0 0 0 0 0 0 0 0 0 0 0 0 0 0 0 0 0 0 0 0 0 0 0 0 0 0 0 0 0 0 0 0 0 0 0 0 0 0 0 0 0 0 0 0 0 0 0 0 0 0 0 0 0 0 0 0 0 0 0 0 0 0 0 0 0 0 0 0 0 0 0 0 0 0 0 0 0 0 0 0 0 0 0 0 0 0 0 0 0 0 0 0 0 0 0 0 0 0 0 0 0 0 0 0 0 0 0 0 0 0 0 0 0 0 0 0 0 0 0 0 0 0 0 0 0 0 0 0 0 0 0 0 0 0 0 0 0 0 0 0 0 0 0 0 0 0 0 0 0 0 0 0 0 0 0 0 0 0 0 0 0 0 0 0 0 0 0 0 0 0 0 0 0 0 0 0 0 0 0 0 0 0 0 0 0 0 0 0 0 0 0 0 0 0 0 0 0 0 0 0 0 0 0 0 0 0 0 0 0 0 0 0 0 0 0 0 0 0 0 0 0 0 0 0 0 0 0 0 0 0 0 0 0 0 0 0 0 0 0 0 0 0 0 0 0 0 0 0 0 0 0 0 0 0 0 0 0 0 0 0 0 0 0 0 0 0 0 0 0 0 0 0 0 0 0 0 0 0 0 0 0 0 0 0 0 0 0 0 0 0 0 0 0 0 0 0 0 0 0 0 0 0 0 0 0 0 0 0 0 0 0 0 0 0 0 0 0 0 0 0 0 0 0 0 0 0 0 0 0 0 0 0 0 0 0 0 0 0 0 0 0 0 0 0 0 0 0 0 0 0 0 0 0 0 0 0 0 0 0 0 0 0 0 0 0 0 0 0 0 0 0 0 0 0 0 0 0 0 0 0 0 0 0 0 0 0 0 0 0 0 0 0 0 0 0 0 0 0 0 0 0 0 0 0 0 0 0 0 0 0 0 0 0 0 0 0 0 0 0 0 0 0 0 0 0 0 0 0 0 0 0 0 0 0 0 0 0 0 0 0 0 0 0 0 0 0 0 0 0 0 0 0 0 0 0 0 0 0 0 0 0 0 0 0 0 0 0 0 0 0 0 0 0 0 0 0 0 0 0 0 0 0 0 0 0 0 0 0 0 0 0 0 0 0 0 0 0 0 0 0 0 0 0 0 0 0 0 0 0 0 0 0 0 0 0 0 0 0 0 0 0 0 0 0 0 0 0 0 0 0 0 0 0 0 0 0 0 0 0 0 0 0 0 0 0 0 0 0 0 0 0 0 0 0 0 0 0 0 0 0 0 0 0 0 0 0 0 0 0 0 0 0 0 0 0 0 0 0 0 0 0 0 0 0 0 0 0 0 0 0 0 0 0 0 0 0 0 0 0 0 0 0 0 0 0 0 0 0 0 0 0 0 0 0 0 0 0 0 0 0 0 0 0 0 0 0 0 0 0 0 0 0 0 0 0 0 0 0 0 0 0 0 0 0 0 0 0 0 0 0 0 0 0 0 0 0 0 0 0 0 0 0 0 0 0 0 0 0 0 0 0 0 0 0 0 0 0 0 0 0 0 0 0 0 0 0 0 0 0 0 0 0 0 0 0 0 0 0 0 0 0 0 0 0 0 0 0 0 0 0 0 0 0 0 0 0 0 0 0 0 0 0 0 0 0 0 0 0 0 0 0 0 0 0 0 0 0 0 0 0 0 0 0 0 0 0 0 0 0 0 0 0 0 0 0 0 0 0 0 0 0 0 0 0 0 0 0 0 0 0 0 0 0 0 0 0 0 0 0 0 0 0 0 0 0 0 0 0 0 0 0 0 0 0 0 0 0 0 0 0 0 0 0 0 0 0 0 0 0 0 0 0 0 0 0 0 0 0 0 0 0 0 0 0 0 0 0 0 0 0 0 0 0 0 0 0 0 0 0 0 0 0 0 0 0 0 0 0 0 0 0 0 0 0 0 0 0 0 0 0 0 0 0 0 0 0 0 0 0 0 0 0 0 0 0 0 0 0 0 0 0 0 0 0 0 0 0 0 0 0 0 0 0 0 0 0 0 0 0 0 0 0 0 0 0 0 0 0 0 0 0 0 0 0 0 0 0 0 0 0 0 0 0 0 0 0 0 0 0 0 0 0 0 0 0 0 0 0 0 0 0 0 0 0 0 0 0 0 0 0 0 0 0 0 0 0 0 0 0 0 0 0 0 0 0 0 0 0 0 0 0 0 0 0 0 0 0 0 0 0 0 0 0 0 0 0 0 0 0 0 0 0 0 0 0 0 0 0 0 0 0 0 0 0 0 0 0 0 0 0 0 0 0 0 0 0 0 0 0 0 0 0 0 0 0 0 0 0 0 0 0 0 0 0 0 0 0 0 0 0 0 0 0 0 0 0 0 0 0 0 0 0 0 0 0 0 0 0 0 0 0 0 0 0 0 0 0 0 0 0 0 0 0 0 0 0 0 0 0 0 0 0 0 0 0 0 0 0 0 0 0 0 0 0 0 0 0 0 0 0 0 0 0 0 0 0 0 0 0 0 0 0 0 0 0 0 0 0 0 0 0 0 0 0 0 0 0 0 0 0 0 0 0 0 0 0 0 0 0 0 0 0 0 0 0 0 0 0 0 0 0 0 0 0 0 0 0 0 0 0 0 0 0 0 0 0 0 0 0 0 0 0 0 0 0 0 0 0 0 0 0 0 0 0 0 0 0 0 0 0 0 0 0 0 0 0 0 0 0 0 0 0 0 0 0 0 0 0 0 0 0 0 0 0 0 0 0 0 0 0 0 0 0 0 0 0 0 0 0 0 0 0 0 0 0 0 0 0 0 0 0 0 0 0 0 0 0 0 0 0 0 0 0 0 0 0 0 0 0 0 0 0 0 0 0 0 0 0 0 0 0 0 0 0 0 0 0 0 0 0 0 0 0 0 0 0 0 0 0 0 0 0 0 0 0 0 0 0 0 0 0 0 0 0 0 0 0 0 0 0 0 0 0 0 0 0 0 0 0 0 0 0 0 0 0 0 0 0 0 0 0 0 0 0 0 0 0 0 0 0 0 0 0 0 0 0 0 0 0 0 0 0 0 0 0 0 0 0 0 0 0 0 0 0 0 0 0 0 0 0 0 0 0 0 0 0 0 0 0 0 0 0 0 0 0 0 0 0 0 0 0 0 0 0 0 0 0 0 0 0 0 0 0 0 0 0 0 0 0 0 0 0 0 0 0 0 0 0 0 0 0 0 0 0 0 0 0 0 0 0 0 0 0 0 0 0 0 0 0 0 0 0 0 0 0 0 0 0 0 0 0 0 0 0 0 0 0 0 0 0 0 0 0 0 0 0 0 0 0 0 0 0 0 0 0 0 0 0 0 0 0 0 0 0 0 0 0 0 0 0 0 0 0 0 0 0 0 0 0 0 0 0 0 0 0 0 0 0 0 0 0 0 0 0 0 0 0 0 0 0 0 0 0 0 0 0 0 0 0 0 0 0 0 0 0 0 0 0 0 0 0 0 0 0 0 0 0 0 0 0 0 0 0 0 0 0 0 0 0 0 0 0 0 0 0 0 0 0 0 0 0 0 0 0 0 0 0 0 0 0 0 0 0 0 0 0 0 0 0 0 0 0 0 0 0 0 0 0 0 0 0 0 0 0 0 0 0 0 0 0 0 0 0 0 0 0 0 0 0 0 0 0 0 0 0 0 0 0 0 0 0 0 0 0 0 0 0 0 0 0 0 0 0 0 0 0 0 0 0 0 0 0 0 0 0 0 0 0 0 0 0 0 0 0 0 0 0 0 0 0 0 0 0 0 0 0 0 0 0 0 0 0 0 0 0 0 0 0 0 0 0 0 0 0 0 0 0 0 0 0 0 0 0 0 0 0 0 0 0 0 0 0 0 0 0 0 0 0 0 0 0 0 0 0 0 0 0 0 0 0 0 0 0 0 0 0 0 0 0 0 0 0 0 0 0 0 0 0 0 0 0 0 0 0 0 0 0 0 0 0 0 0 0 0 0 0 0 0 0 0 0 0 0 0 0 0 0 0 0 0 0 0 0 0 0 0 0 0 0 0 0 0 0 0 0 0 0 0 0 0 0 0 0 0 0 0 0 0 0 0 0 0 0 0 0 0 0 0 0 0 0 0 0 0 0 0 0 0 0 0 0 0 0 0 0 0 0 0 0 0 0 0 0 0 0 0 0 0 0 0 0 0 0 0 0 0 0 0 0 0 0 0 0 0 0 0 0 0 0 0 0 0 0 0 0 0 0 0 0 0 0 0 0 0 0 0 0 0 0 0 0 0 0 0 0 0 0 0 0 0 0 0 0 0 0 0 0 0 0 0 0 0 0 0 0 0 0 0 0 0 0 0 0 0 0 0 0 0 0 0 0 0 0 0 0 0 0 0 0 0 0 0 0 0 0 0 0 0 0 0 0 0 0 0 0 0 0 0 0 0 0 0 0 0 0 0 0 0 0 0 0 0 0 0 0 0 0 0 0 0 0 0 0 0 0 0 0 0 0 0 0 0 0 0 0 0 0 0 0 0 0 0 0 0 0 0 0 0 0 0 0 0 0 0 0 0 0 0 0 0 0 0 0 0 0 0 0 0 0 0 0 0 0 0 0 0 0 0 0 0 0 0 0 0 0 0 0 0 0 0 0 0 0 0 0 0 0 0 0 0 0 0 0 0 0 0 0 0 0 0 0 0 0 0 0 0 0 0 0 0 0 0 0 0 0 0 0 0 0 0 0 0 0 0 0 0 0 0 0 0 0 0 0 0 0 0 0 0 0 0 0 0 0 0 0 0 0 0 0 0 0 0 0 0 0 0 0 0 0 0 0 0 0 0 0 0 0 0 0 0 0 0 0 0 0 0 0 0 0 0 0 0 0 0 0 0 0 0 0 0 0 0 0 0 0 0 0 0 0 0 0 0 0 0 0 0 0 0 0 0 0 0 0 0 0 0 0 0 0 0 0 0 0 0 0 0 0 0 0 0 0 0 0 0 0 0 0 0 0 0 0 0 0 0 0 0 0 0 0 0 0 0 0 0 0 0 0 0 0 0 0 0 0 0 0 0 0 0 0 0 0 0 0 0 0 0 0 0 0 0 0 0 0 0 0 0 0 0 0 0 0 0 0 0 0 0 0 0 0 0 0 0 0 0 0 0 0 0 0 0 0 0 0 0 0 0 0 0 0 0 0 0 0 0 0 0 0 0 0 0 0 0 0 0 0 0 0 0 0 0 0 0 0 0 0 0 0 0 0 0 0 0 0 0 0 0 0 0 0 0 0 0 0 0 0 0 0 0 0 0 0 0 0 0 0 0 0 0 0 0 0 0 0 0 0 0 0 0 0 0 0 0 0 0 0 0 0 0 0 0 0 0 0 0 0 0 0 0 0 0 0 0 0 0 0 0 0 0 0 0 0 0 0 0 0 0 0 0 0 0 0 0 0 0 0 0 0 0 0 0 0 0 0 0 0 0 0 0 0 0 0 0 0 0 0 0 0 0 0 0 0 0 0 0 0 0 0 0 0 0 0 0 0 0 0 0 0 0 0 0 0 0 0 0 0 0 0 0 0 0 0 0 0 0 0 0 0 0 0 0 0 0 0 0 0 0 0 0 0 0 0 0 0 0 0 0 0 0 0 0 0 0 0 0 0 0 0 0 0 0 0 0 0 0 0 0 0 0 0 0 0 0 0 0 0 0 0 0 0 0 0 0 0 0 0 0 0 0 0 0 0 0 0 0 0 0 0 0 0 0 0 0 0 0 0 0 0 0 0 0 0 0 0 0 0 0 0 0 0 0 0 0 0 0 0 0 0 0 0 0 0 0 0 0 0 0 0 0 0 0 0 0 0 0 0 0 0 0 0 0 0 0 0 0 0 0 0 0 0 0 0 0 0 0 0 0 0 0 0 0 0 0 0 0 0 0 0 0 0 0 0 0 0 0 0 0 0 0 0 0 0 0 0 0 0 0 0 0 0 0 0 0 0 0 0 0 0 0 0 0 0 0 0 0 0 0 0 0 0 0 0 0 0 0 0 0 0 0 0 0 0 0 0 0 0 0 0 0 0 0 0 0 0 0 0 0 0 0 0 0 0 0 0 0 0 0 0 0 0 0 0 0 0 0 0 0 0 0 0 0 0 0 0 0 0 0 0 0 0 0 0 0 0 0 0 0 0 0 0 0 0 0 0 0 0 0 0 0 0 0 0 0 0 0 0 0 0 0 0 0 0 0 0 0 0 0 0 0 0 0 0 0 0 0 0 0 0 0 0 0 0 0 0 0 0 0 0 0 0 0 0 0 0 0 0 0 0 0 0 0 0 0 0 0 0 0 0 0 0 0 0 0 0 0 0 0 0 0 0 0 0 0 0 0 0 0 0 0 0 0 0 0 0 0 0 0 0 0 0 0 0 0 0 0 0 0 0 0 0 0 0 0 0 0 0 0 0 0 0 0 0 0 0 0 0 0 0 0 0 0 0 0 0 0 0 0 0 0 0 0 0 0 0 0 0 0 0 0 0 0 0 0 0 0 0 0 0 0 0 0 0 0 0 0 0 0 0 0 0 0 0 0 0 0 0 0 0 0 0 0 0 0 0 0 0 0 0 0 0 0 0 0 0 0 0 0 0 0 0 0 0 0 0 0 0 0 0 0 0 0 0 0 0 0 0 0 0 0 0 0 0 0 0 0 0 0 0 0 0 0 0 0 0 0 0 0 0 0 0 0 0 0 0 0 0 0 0 0 0 0 0 0 0 0 0 0 0 0 0 0 0 0 0 0 0 0 0 0 0 0 0 0 0 0 0 0 0 0 0 0 0 0 0 0 0 0 0 0 0 0 0 0 0 0 0 0 0 0 0 0 0 0 0 0 0 0 0 0 0 0 0 0 0 0 0 0 0 0 0 0 0 0 0 0 0 0 0 0 0 0 0 0 0 0 0 0 0 0 0 0 0 0 0 0 0 0 0 0 0 0 0 0 0 0 0 0 0 0 0 0 0 0 0 0 0 0 0 0 0 0 0 0 0 0 0 0 0 0 0 0 0 0 0 0 0 0 0 0 0 0 0 0 0 0 0 0 0 0 0 0 0 0 0 0 0 0 0 0 0 0 0 0 0 0 0 0 0 0 0 0 0 0 0 0 0 0 0 0 0 0 0 0 0 0 0 0 0 0 0 0 0 0 0 0 0 0 0 0 0 0 0 0 0 0 0 0 0 0 0 0 0 0 0 0 0 0 0 0 0 0 0 0 0 0 0 0 0 0 0 0 0 0 0 0 0 0 0 0 0 0 0 0 0 0 0 0 0 0 0 0 0 0 0 0 0 0 0 0 0 0 0 0 0 0 0 0 0 0 0 0 0 0 0 0 0 0 0 0 0 0 0 0 0 0 0 0 0 0 0 0 0 0 0 0 0 0 0 0 0 0 0 0 0 0 0 0 0 0 0 0 0 0 0 0 0 0 0 0 0 0 0 0 0 0 0 0 0 0 0 0 0 0 0 0 0 0 0 0 0 0 0 0 0 0 0 0 0 0 0 0 0 0 0 0 0 0 0 0 0 0 0 0 0 0 0 0 0 0 0 0 0 0 0 0 0 0 0 0 0 0 0 0 0 0 0 0 0 0 0 0 0 0 0 0 0 0 0 0 0 0 0 0 0 0 0 0 0 0 0 0 0 0 0 0 0 0 0 0 0 0 0 0 0 0 0 0 0 0 0 0 0 0 0 0 0 0 0 0 0 0 0 0 0 0 0 0 0 0 0 0 0 0 0 0 0 0 0 0 0 0 0 0 0 0 0 0 0 0 0 0 0 0 0 0 0 0 0 0 0 0 0 0 0 0 0 0 0 0 0 0 0 0 0 0 0 0 0 0 0 0 0 0 0 0 0 0 0 0 0 0 0 0 0 0 0 0 0 0 0 0 0 0 0 0 0 0 0 0 0 0 0 0 0 0 0 0 0 0 0 0 0 0 0 0 0 0 0 0 0 0 0 0 0 0 0 0 0 0 0 0 0 0 0 0 0 0 0 0 0 0 0 0 0 0 0 0 0 0 0 0 0 0 0 0 0 0 0 0 0 0 0 0 0 0 0 0 0 0 0 0 0 0 0 0 0 0 0 0 0 0 0 0 0 0 0 0 0 0 0 0 0 0 0 0 0 0 0 0 0 0 0 0 0 0 0 0 0 0 0 0 0 0 0 0 0 0 0 0 0 0 0 0 0 0 0 0 0 0 0 0 0 0 0 0 0 0 0 0 0 0 0 0 0 0 0 0 0 0 0 0 0 0 0 0 0 0 0 0 0 0 0 0 0 0 0 0 0 0 0 0 0 0 0 0 0 0 0 0 0 0 0 0 0 0 0 0 0 0 0 0 0 0 0 0 0 0 0 0 0 0 0 0 0 0 0 0 0 0 0 0 0 0 0 0 0 0 0 0 0 0 0 0 0 0 0 0 0 0 0 0 0 0 0 0 0 0 0 0 0 0 0 0 0 0 0 0 0 0 0 0 0 0 0 0 0 0 0 0 0 0 0 0 0 0 0 0 0 0 0 0 0 0 0 0 0 0 0 0 0 0 0 0 0 0 0 0 0 0 0 0 0 0 0 0 0 0 0 0 0 0 0 0 0 0 0 0 0 0 0 0 0 0 0 0 0 0 0 0 0 0 0 0 0 0 0 0 0 0 0 0 0 0 0 0 0 0 0 0 0 0 0 0 0 0 0 0 0 0 0 0 0 0 0 0 0 0 0 0 0 0 0 0 0 0 0 0 0 0 0 0 0 0 0 0 0 0 0 0 0 0 0 0 0 0 0 0 0 0 0 0 0 0 0 0 0 0 0 0 0 0 0 0 0 0 0 0 0 0 0 0 0 0 0 0 0 0 0 0 0 0 0 0 0 0 0 0 0 0 0 0 0 0 0 0 0 0 0 0 0 0 0 0 0 0 0 0 0 0 0 0 0 0 0 0 0 0 0 0 0 0 0 0 0 0 0 0 0 0 0 0 0 0 0 0 0 0 0 0 0 0 0 0 0 0 0 0 0 0 0 0 0 0 0 0 0 0 0 0 0 0 0 0 0 0 0 0 0 0 0 0 0 0 0 0 0 0 0 0 0 0 0 0 0 0 0 0 0 0 0 0 0 0 0 0 0 0 0 0 0 0 0 0 0 0 0 0 0 0 0 0 0 0 0 0 0 0 0 0 0 0 0 0 0 0 0 0 0 0 0 0 0 0 0 0 0 0 0 0 0 0 0 0 0 0 0 0 0 0 0 0 0 0 0 0 0 0 0 0 0 0 0 0 0 0 0 0 0 0 0 0 0 0 0 0 0 0 0 0 0 0 0 0 0 0 0 0 0 0 0 0 0 0 0 0 0 0 0 0 0
SEO1 0 0 0 0.02 0 0.001 0.001 0 0 0 0.052 0.029 0 0 0 0 0.026 0.005 0.037 0.039 0.004 0 0 0.052 0 0 0 0 0.022 0.047 0.033 0.036 0 0 0 0 0.023 0 0 0.028 0 0 0 0 0 0 0 0 0 0 0.025 0 0 0 0 0.023 0 0 0 0 0.032 0.023 0 0.072 0.024 0 0 0 0.031 0 0 0 0 0 0 0 0 0 0 0.021 0 0.095 0.05 0 0 0.031 0 0 0.03 0 0.028 0 0 0.035 0 0 0.042 0 0 0.032 0 0.024 0 0 0 0 0 0 0 0 0 0 0 0 0 0 0 0 0 0 0 0 0 0 0 0.059 0 0.052 0.093 0 0 0 0 0 0 0 0 0 0 0 0 0 0 0 0 0 0 0 0 0.026 0.052 0 0 0 0 0.113 0 0 0 0 0 0.039 0.033 0.098 0 0 0 0 0.023 0 0.039 0.096 0.039 0 0 0 0 0 0 0 0 0 0 0.121 0 0 0.09 0 0.073 0 0 0 0 0 0 0 0 0 0 0 0 0 0 0 0 0 0 0 0 0.06 0 0 0 0 0 0.072 0 0 0 0 0 0 0 0 0 0 0 0 0 0 0.026 0.024 0 0 0 0 0 0 0 0 0 0 0 0.035 0 0 0 0 0 0 0 0 0 0 0 0 0 0.047 0 0 0 0 0 0 0 0 0 0 0 0 0 0 0.134 0 0 0 0 0 0 0 0 0 0 0 0.019 0 0 0 0 0.031 0.022 0.011 0.022 0 0 0.052 0 0 0.123 0.146 0 0 0 0 0 0 0.033 0 0.047 0 0 0 0 0 0 0 0.053 0 0 0 0 0 0.038 0 0 0 0 0.055 0.05 0 0 0 0.259 0 0 0 0 0 0.026 0.064 0.035 0 0 0.037 0.025 0.036 0 0 0 0 0 0 0 0 0 0 0.032 0.04 0.013 0 0.035 0 0 0 0 0 0 0 0 0.111 0 0 0 0 0 0 0 0 0 0 0 0 0.039 0.05 0.041 0 0.044 0.063 0 0 0 0 0 0 0 0 0 0.023 0 0 0.105 0 0 0 0 0 0 0 0 0 0 0 0 0 0.15 0 0 0 0 0 0 0 0 0 0 0 0 0 0 0 0 0 0 0 0 0 0.024 0 0 0 0 0.109 0 0.028 0 0 0 0 0.14 0 0 0.062 0.089 0 0 0 0 0 0.028 0 0 0.059 0 0 0.03 0.022 0.03 0 0 0 0 0 0.025 0.055 0.035 0 0 0 0 0 0 0 0 0 0 0 0.029 0 0 0 0 0 0 0 0 0 0 0 0 0 0 0 0 0.035 0.083 0 0 0.128 0 0.04 0 0 0 0 0 0.022 0 0 0 0 0 0 0.015 0 0 0.031 0 0 0 0 0 0 0 0 0 0 0 0 0 0 0 0 0.034 0 0 0 0 0 0.047 0 0 0.038 0 0 0 0 0.037 0 0 0 0 0 0 0.155 0.034 0 0 0 0.023 0 0 0 0 0 0 0 0 0 0 0 0 0 0 0 0 0 0 0 0 0 0 0 0.027 0 0 0.029 0 0 0 0 0 0 0 0.022 0 0 0 0 0 0 0 0 0 0 0.033 0 0 0 0.031 0 0 0 0 0.065 0 0 0 0 0.057 0 0 0.025 0 0 0 0 0 0.047 0 0 0 0 0 0 0 0 0 0.023 0 0 0 0 0 0 0 0.044 0 0 0 0 0 0 0 0 0 0 0 0 0 0 0 0 0.028 0.059 0 0.039 0 0 0 0 0 0 0 0 0 0 0.02 0.108 0 0 0 0 0 0 0 0 0 0 0 0 0.042 0 0.072 0 0 0 0 0 0.025 0.019 0 0.043 0 0 0 0 0 0.12 0 0 0 0 0 0 0 0 0 0 0 0.029 0 0.065 0 0 0.15 0 0 0 0 0.107 0 0 0.026 0 0 0 0 0 0.054 0 0.043 0 0 0 0.367 0.053 0 0 0 0 0 0 0 0 0 0 0 0 0 0 0 0.061 0 0 0 0 0 0 0 0 0.033 0 0 0 0 0 0 0 0 0 0.098 0 0 0.031 0 0 0 0 0 0.031 0 0 0 0 0 0 0.036 0 0 0.143 0.032 0 0 0 0 0 0 0 0 0 0 0 0 0 0 0 0 0 0.05 0 0 0 0 0 0 0 0 0 0 0 0 0 0 0 0.029 0.037 0 0 0 0 0 0.069 0 0.025 0 0 0 0 0 0.037 0 0 0 0 0 0 0 0 0 0 0 0.051 0 0 0 0 0 0 0 0 0.032 0.07 0 0 0 0 0 0 0 0 0 0 0 0 0 0 0 0 0.04 0 0 0 0.042 0 0.017 0 0 0.011 0 0 0.025 0 0 0 0 0 0 0 0.026 0.008 0.025 0 0 0 0 0 0.05 0 0 0 0 0 0.182 0 0 0.024 0 0.041 0.024 0.026 0.022 0.027 0.062 0 0 0 0 0 0 0 0.037 0 0 0.023 0 0 0 0.107 0 0.037 0 0 0 0 0 0 0 0 0.041 0 0 0 0.02 0 0 0 0 0 0 0 0 0 0 0 0 0 0.05 0 0.061 0 0 0 0 0 0 0 0 0 0 0 0 0 0 0 0 0 0.076 0 0 0.05 0 0 0 0.033 0.015 0 0.107 0.056 0.108 0 0 0 0 0 0 0 0 0 0.033 0 0.055 0 0 0 0 0 0 0 0 0 0 0 0.023 0 0 0 0.025 0 0 0 0 0 0 0 0.027 0.027 0 0 0.03 0 0 0 0 0 0 0.056 0.069 0 0.029 0 0.121 0 0 0 0 0 0 0 0 0 0 0 0.031 0 0 0 0 0 0.021 0 0 0.027 0.055 0 0 0 0 0 0 0 0 0 0 0 0 0 0 0 0 0 0 0 0 0 0 0 0 0 0 0 0 0 0 0 0 0 0.02 0 0 0 0 0 0 0 0 0 0 0.028 0 0 0 0 0 0 0 0 0 0 0 0.029 0 0 0 0 0 0 0.041 0 0.039 0 0 0 0 0.032 0.057 0 0 0 0 0 0 0 0.083 0 0 0 0 0.011 0 0 0 0 0 0 0 0 0 0.037 0 0 0 0.022 0 0 0 0 0 0 0 0 0.052 0 0 0.053 0.009 0 0.035 0.04 0 0 0 0 0 0 0.049 0.023 0.04 0 0 0.023 0 0 0 0 0 0.045 0 0 0 0 0 0 0 0 0.014 0 0 0 0 0.053 0 0 0 0 0 0 0 0 0.03 0.02 0 0 0 0 0 0.033 0 0 0 0.114 0 0 0 0 0 0 0.126 0 0 0.032 0 0 0 0.039 0 0 0 0 0 0 0 0 0 0 0.127 0 0 0.01 0 0 0.044 0 0 0 0 0 0 0 0 0 0 0.053 0 0 0 0 0 0 0 0 0 0 0 0 0 0 0.094 0 0 0 0 0 0 0 0 0 0 0 0 0 0 0 0 0 0 0 0 0 0 0.025 0 0 0 0.038 0 0 0 0.021 0 0.035 0 0 0 0.285 0.039 0 0 0 0 0 0.026 0 0 0 0 0 0 0 0 0 0 0 0 0 0 0 0 0 0 0 0 0 0 0 0 0 0 0 0 0 0 0 0 0 0 0 0 0 0 0 0.033 0 0 0 0 0 0 0 0 0 0 0.106 0 0 0 0.056 0 0.027 0.044 0 0 0.04 0 0 0 0 0 0 0 0 0 0 0 0 0 0 0 0 0 0 0 0.028 0 0 0.048 0 0 0.028 0 0 0 0 0 0.027 0.029 0 0 0 0 0 0 0 0 0 0.066 0 0 0 0.052 0.075 0 0 0 0 0.043 0.026 0 0 0 0 0 0 0 0 0.018 0 0 0 0.109 0.03 0 0.012 0 0.101 0 0 0.025 0 0 0 0 0 0 0 0 0.123 0 0 0 0 0 0 0 0 0 0 0 0 0 0.021 0.204 0 0 0 0 0.146 0 0 0 0 0 0.028 0 0 0 0 0 0.024 0 0 0 0 0 0 0 0 0 0 0 0 0 0 0 0 0 0 0 0 0 0 0 0.035 0.094 0 0 0 0 0.037 0 0 0 0 0 0 0.024 0 0 0 0 0 0.067 0 0 0 0 0 0.025 0.054 0 0 0 0 0 0.109 0.042 0.037 0 0 0 0 0 0 0 0 0 0 0.003 0.041 0 0 0 0 0 0 0 0 0 0.084 0 0 0 0 0 0 0 0 0 0.074 0 0 0 0.03 0 0 0 0.093 0 0 0 0 0 0 0 0 0 0.02 0 0 0 0.038 0 0 0 0.032 0 0 0.107 0 0 0 0.049 0 0 0 0.022 0.061 0.044 0 0 0 0 0 0 0 0 0 0 0.173 0 0 0 0 0 0 0 0 0 0 0 0 0 0 0 0 0 0 0 0.031 0 0 0 0 0.049 0 0 0 0 0 0 0 0 0 0 0 0 0 0 0 0 0 0.02 0 0 0 0 0 0 0 0 0.036 0 0.025 0 0 0 0 0 0 0 0 0 0 0 0 0.024 0 0 0 0 0 0 0 0 0 0.036 0 0 0.308 0 0 0 0 0 0 0 0 0 0 0 0 0 0 0 0 0 0 0 0 0 0 0 0 0.068 0 0 0 0 0 0 0 0 0 0 0 0 0 0 0 0 0 0 0 0.108 0.362 0 0 0.027 0.057 0 0 0 0 0 0 0.023 0 0 0 0 0 0 0.03 0 0 0 0.19 0 0 0 0 0 0 0 0 0.045 0 0.026 0 0 0 0 0 0 0 0 0 0 0 0.023 0 0.055 0.058 0 0 0 0 0 0 0 0.057 0 0 0 0 0 0 0.125 0 0 0 0 0 0 0 0 0 0 0 0 0 0 0 0 0 0 0 0 0 0 0 0 0 0 0.046 0 0 0 0 0 0 0 0 0 0 0 0 0.012 0 0.034 0 0 0 0 0.022 0.039 0 0 0 0 0 0 0 0 0.022 0.017 0 0 0 0 0 0.214 0 0 0 0 0 0 0 0 0 0 0 0 0.043 0 0 0 0 0 0 0 0 0 0.072 0 0 0 0.015 0 0 0 0 0.11 0 0.022 0 0 0.025 0 0 0 0 0 0 0 0 0 0 0 0 0 0 0 0 0.025 0.04 0 0.002 0 0 0 0 0 0 0 0 0 0 0 0.037 0.044 0 0 0 0 0 0.259 0 0 0 0 0 0.327 0 0.027 0.022 0 0 0 0 0 0 0 0 0 0 0.039 0 0 0 0 0 0 0 0 0 0 0 0 0.045 0.031 0 0 0 0 0 0 0 0 0 0.02 0 0.11 0 0 0 0 0 0 0 0 0 0 0 0 0 0 0 0 0 0 0 0.03 0 0 0 0 0 0 0.034 0 0 0.041 0.026 0 0 0 0.023 0 0 0 0 0 0 0 0 0 0 0 0 0 0 0 0 0 0 0.024 0.011 0 0 0 0 0 0 0 0 0 0 0 0 0.063 0 0 0 0 0 0 0 0 0 0 0 0 0.299 0.033 0 0.017 0.062 0 0 0 0 0.032 0 0 0 0 0 0.022 0 0 0 0 0.062 0.021 0 0 0 0 0 0 0 0 0 0 0 0 0 0 0 0 0.028 0 0 0 0 0 0 0 0.025 0 0 0 0 0.038 0 0 0 0 0 0 0.047 0 0 0 0 0 0.052 0.024 0.046 0.056 0 0 0 0 0 0 0 0 0 0.039 0 0 0 0 0 0 0 0 0 0.059 0 0 0 0 0 0.037 0 0.027 0 0 0 0 0 0.028 0.086 0 0.023 0 0 0 0 0 0 0 0.087 0 0 0 0 0 0.053 0 0 0 0.063 0.143 0.12 0 0 0 0.058 0 0 0 0 0 0 0.021 0 0 0 0 0 0 0 0 0 0 0.037 0 0.114 0.061 0 0 0 0 0 0 0 0 0 0.024 0.059 0 0 0 0.051 0 0 0 0.063 0.04 0 0 0 0.041 0 0 0 0 0 0 0 0 0 0 0.144 0 0 0.107 0 0 0.035 0.043 0 0.025 0 0 0 0 0 0 0 0.028 0 0 0 0 0 0 0.031 0 0.044 0.062 0.008 0 0 0 0.028 0 0 0 0 0 0 0.044 0 0 0 0 0 0 0 0 0 0.022 0 0.054 0.044 0 0 0 0 0 0 0 0 0 0 0 0 0 0 0 0 0.026 0 0 0 0 0 0 0.03 0 0 0 0 0 0 0 0 0 0 0 0 0 0 0 0 0 0 0 0.116 0 0 0 0 0.055 0 0 0 0.032 0 0 0 0 0 0 0 0.115 0 0 0 0 0 0 0 0 0 0.037 0 0 0 0 0 0 0 0 0 0 0.077 0.057 0.027 0 0 0.051 0 0 0 0 0 0 0 0 0 0 0 0 0 0 0 0 0 0.136 0 0 0.023 0.018 0 0 0 0 0 0 0 0.071 0 0 0 0 0 0 0 0 0 0 0.018 0 0 0 0 0 0 0 0 0 0 0 0 0 0 0 0 0 0 0 0 0.092 0 0 0 0 0 0 0 0.031 0 0 0 0 0 0 0 0 0 0.023 0 0 0 0 0 0 0 0 0 0 0 0 0 0 0 0 0 0 0 0 0.059 0 0 0 0 0 0.033 0 0 0 0.052 0 0.054 0 0 0 0 0 0 0 0 0 0 0.055 0 0 0 0 0 0 0 0 0 0 0 0 0 0 0 0 0 0 0.025 0 0 0 0 0 0 0.05 0 0 0 0.033 0 0 0 0.021 0 0 0 0 0 0 0 0.037 0 0.058 0 0.024 0 0.021 0.034 0 0 0 0 0 0 0 0 0.024 0 0 0 0 0 0 0 0.064 0 0 0.139 0 0 0 0 0 0 0 0 0 0 0 0 0 0 0 0 0 0 0 0 0 0 0 0 0.148 0 0 0.024 0 0 0 0.042 0 0.041 0 0 0 0 0 0 0 0 0 0 0 0.029 0 0 0.049 0.055 0 0 0 0 0 0 0 0 0 0 0 0 0 0 0 0 0 0.032 0 0 0 0 0 0 0 0.032 0 0.079 0 0 0 0 0 0 0 0 0.045 0 0 0.1 0.081 0.108 0 0 0 0 0 0 0 0 0.045 0 0 0.023 0 0 0.039 0 0 0.042 0 0.024 0 0 0 0 0 0 0 0 0.025 0 0 0.034 0.046 0 0 0 0 0 0 0 0 0.032 0 0 0 0 0.044 0 0 0.054 0 0 0 0 0 0.037 0 0 0 0 0 0 0 0 0.102 0 0 0 0 0 0 0 0 0 0 0 0 0.03 0 0 0 0 0 0 0.021 0 0 0 0.036 0 0.121 0 0 0 0 0 0 0 0 0 0.045 0 0.035 0 0.057 0 0 0 0 0 0 0 0 0 0.05 0.033 0.024 0 0 0 0 0.023 0 0 0.03 0 0 0 0 0 0 0 0 0 0 0 0.031 0 0 0 0 0 0 0 0 0 0 0 0 0 0 0 0 0 0 0 0 0 0.059 0 0.053 0.052 0 0 0 0 0 0 0 0 0.108 0 0.026 0 0.079 0 0 0 0.061 0 0 0 0 0 0 0.02 0 0 0 0 0 0 0 0 0 0 0 0.016 0 0 0 0 0 0 0 0 0 0 0 0 0 0 0.118 0 0 0 0 0 0.056 0 0.023 0 0 0 0 0 0 0 0 0 0 0 0.036 0 0 0 0.009 0 0.031 0 0 0 0 0.113 0 0 0 0 0 0.297 0.021 0 0 0 0.022 0.035 0 0 0 0 0.071 0.028 0.051 0 0.042 0 0 0 0 0 0 0 0 0 0 0.029 0.016 0 0 0.028 0 0 0.053 0 0.028 0 0 0.046 0 0 0 0.024 0 0 0 0 0 0 0 0 0 0 0 0 0 0 0 0 0 0.051 0 0 0.052 0 0 0 0.02 0 0 0 0 0 0 0.113 0.102 0 0 0.047 0 0 0 0 0 0 0 0 0 0 0 0 0 0 0 0 0 0 0 0 0 0 0 0 0 0 0 0 0 0.039 0 0 0 0.033 0 0 0 0 0.06 0 0 0 0 0.025 0 0 0 0 0 0 0 0 0 0 0 0 0 0 0 0 0 0 0 0 0 0 0 0 0.024 0 0.05 0 0.036 0 0 0 0 0 0 0 0 0 0 0 0 0.059 0 0 0 0.331 0 0 0 0 0 0 0 0 0 0 0 0.084 0 0 0 0 0 0 0 0 0 0 0 0 0 0 0 0 0 0 0 0 0 0 0 0 0 0 0 0.056 0 0 0 0.054 0 0 0 0 0 0 0.061 0 0 0.04 0 0.061 0 0 0.065 0.066 0 0 0.023 0 0 0 0 0 0 0 0 0 0 0 0.076 0.055 0 0.034 0 0 0 0 0 0 0 0 0 0 0 0 0.294 0 0 0 0 0 0 0.047 0 0 0 0 0 0 0 0.042 0 0 0.035 0 0 0 0 0 0 0 0 0 0 0 0 0.024 0 0 0 0 0 0 0 0 0 0 0.022 0 0 0 0 0 0.03 0 0 0 0.034 0 0 0 0 0 0 0 0.115 0 0 0 0 0 0 0 0 0 0 0 0.025 0 0 0 0.062 0 0 0 0.039 0 0 0.023 0 0 0 0 0 0 0 0 0 0 0 0 0 0 0 0 0 0 0.346 0 0 0 0 0 0.032 0 0 0 0 0.054 0 0 0 0 0 0.035 0 0 0 0.083 0.033 0 0 0 0.222 0.123 0 0 0.26 0 0 0 0 0 0.031 0 0.023 0 0 0 0 0 0.03 0 0 0 0 0 0 0.034 0.027 0.019 0 0 0 0 0.013 0 0 0 0.025 0 0 0 0 0 0.026 0.326 0 0.026 0 0 0 0 0 0 0 0.272 0 0 0.029 0 0 0 0 0 0 0.045 0 0 0 0 0 0 0 0 0 0 0.037 0 0 0 0 0 0 0 0.107 0 0 0.089 0 0 0 0 0 0 0.054 0 0 0 0 0 0 0 0 0 0 0.023 0 0 0.022 0 0 0 0.215 0 0.109 0 0 0 0 0 0 0 0 0.031 0 0 0.217 0.045 0 0 0 0.023 0 0 0.052 0 0 0 0.026 0 0.029 0 0 0 0 0.048 0 0 0 0 0 0 0 0 0 0 0 0 0 0 0 0 0 0 0 0 0 0 0 0 0.023 0 0 0 0 0 0.03 0.024 0.056 0 0.062 0 0 0 0 0.025 0 0 0 0 0 0 0 0 0 0.066 0 0 0 0 0 0 0.061 0.088 0 0 0 0 0 0 0 0 0 0 0 0 0 0 0 0 0 0 0.136 0 0 0 0 0.02 0 0.046 0 0.057 0 0.027 0 0 0 0 0 0 0 0 0 0 0 0 0 0 0 0 0 0 0.046 0.047 0 0 0.085 0 0 0.034 0.039 0 0 0 0 0 0 0 0 0 0 0 0 0 0 0 0 0 0 0 0.055 0 0.032 0 0 0 0 0 0 0.087 0 0 0 0.025 0 0 0 0 0.107 0 0 0.056 0 0 0 0.071 0 0 0 0 0 0 0 0 0 0.023 0 0 0 0.014 0 0.013 0 0 0 0 0.036 0 0 0 0 0 0 0 0 0 0 0.041 0 0 0 0.162 0.01 0.112 0 0 0 0 0 0.121 0 0 0 0 0 0 0 0 0.052 0 0 0 0.022 0 0 0 0 0 0 0.054 0 0 0 0 0 0 0 0 0 0.029 0 0 0 0 0 0 0 0 0 0 0 0 0 0 0.03 0 0 0 0.064 0.027 0.027 0 0 0 0.009 0 0 0 0 0 0 0 0 0 0 0 0 0 0 0 0.029 0 0 0 0 0 0 0 0.061 0 0 0 0 0 0 0 0.025 0 0.022 0 0 0 0 0 0 0.02 0 0 0 0.023 0 0 0 0 0 0 0 0 0 0 0 0 0.058 0 0 0 0.056 0 0 0 0 0 0.075 0 0 0 0.021 0 0 0 0 0 0 0.026 0 0 0 0 0 0 0.061 0 0 0.033 0.06 0 0 0 0 0 0 0.026 0 0 0 0.036 0 0 0 0.058 0 0.022 0 0 0 0 0 0.028 0 0 0 0.069 0 0 0 0 0.026 0 0 0 0 0 0.023 0 0 0 0.039 0 0 0 0 0 0 0 0 0 0 0 0 0 0 0 0 0 0 0 0 0 0 0.025 0 0 0 0 0 0 0 0 0 0 0.102 0 0 0 0 0 0 0 0 0 0 0 0 0 0.053 0 0 0 0 0 0 0 0 0 0 0 0 0 0 0.025 0 0 0 0 0 0 0 0 0.063 0 0 0 0 0.038 0.059 0 0.034 0 0 0 0 0 0 0 0 0.017 0.093 0 0 0 0.031 0 0 0 0 0 0 0 0 0 0 0 0 0 0 0 0 0.034 0 0 0 0 0.024 0 0 0 0 0.053 0 0 0 0.059 0 0 0 0 0 0 0 0 0 0 0 0 0 0 0 0 0 0 0 0 0.021 0 0 0 0 0 0 0 0 0.031 0 0 0 0 0 0 0.177 0 0 0.024 0 0.024 0 0.023 0 0 0 0 0 0 0 0 0 0 0 0.056 0 0 0 0 0 0.042 0.023 0 0 0 0 0 0 0 0 0 0 0 0 0 0 0 0 0 0 0 0 0 0 0.027 0 0 0 0 0 0 0 0 0 0 0 0 0 0 0 0 0 0.047 0 0 0.021 0.108 0 0 0 0 0 0.027 0 0 0 0 0 0 0 0 0.039 0 0 0 0 0 0 0 0 0 0 0.14 0 0 0 0.022 0 0 0 0 0 0 0.073 0 0 0.077 0.051 0 0 0 0 0 0 0 0 0 0 0 0.013 0.04 0 0 0 0 0.04 0 0 0 0 0 0 0.023 0 0 0 0 0.03 0 0 0.023 0 0 0 0 0 0 0 0 0 0 0 0.023 0 0 0 0.063 0.038 0 0 0 0 0 0 0.022 0.025 0 0 0.271 0 0 0 0 0 0 0 0 0 0 0 0.069 0 0 0 0 0 0 0.026 0.022 0 0 0 0.028 0 0 0 0 0 0 0 0.052 0 0 0 0 0 0 0 0 0 0 0.042 0.019 0 0 0 0 0 0 0 0 0 0 0 0.041 0 0 0 0.022 0 0 0 0 0 0 0 0 0 0 0.024 0 0 0.035 0 0.03 0 0 0 0 0 0 0.045 0 0.053 0 0 0.024 0 0 0 0 0 0.029 0 0 0 0 0.023 0 0.025 0 0 0 0.031 0 0 0 0 0 0 0.026 0 0 0 0 0.024 0 0 0 0 0 0 0 0 0 0.036 0 0 0 0 0.024 0 0 0 0.054 0 0 0 0.04 0 0 0 0.041 0 0 0 0 0 0 0 0 0 0.023 0.019 0 0 0 0 0 0 0.084 0 0.095 0.047 0.111 0 0.028 0 0 0 0.046 0 0 0 0 0 0 0 0 0 0 0 0 0 0.109 0 0 0 0 0 0.011 0 0 0 0 0.041 0 0 0 0 0 0 0 0 0 0 0 0 0 0.043 0 0 0 0 0 0 0 0 0 0 0 0 0.172 0 0 0 0 0 0.065 0 0.055 0 0 0.06 0.094 0 0 0 0 0 0 0 0 0 0 0.048 0 0 0.064 0 0 0 0 0 0 0 0 0 0 0 0 0.027 0 0 0.056 0 0 0 0 0 0 0 0 0 0 0 0 0 0 0 0 0 0 0 0.031 0 0 0.042 0 0.032 0 0.02 0 0 0 0 0 0 0 0 0 0 0 0 0 0 0.036 0 0 0.04 0 0 0 0.031 0 0 0 0 0 0 0 0 0 0 0.023 0 0 0 0.052 0 0.049 0 0 0 0 0 0 0 0 0 0 0.118 0 0.052 0 0 0 0.025 0 0 0 0 0 0 0 0 0.044 0 0 0 0 0 0.036 0.267 0 0 0.086 0 0 0 0 0 0 0 0 0 0 0 0 0 0 0.09 0 0 0.022 0 0 0 0 0 0 0.029 0 0 0 0 0 0 0 0 0 0 0 0 0.045 0 0 0 0 0 0 0.033 0.042 0.069 0.07 0.066 0.051 0 0 0 0 0 0.028 0 0 0 0.295 0 0 0 0.05 0 0.116 0 0 0.33 0 0.019 0 0 0.073 0 0 0 0 0 0 0 0 0 0 0 0 0 0 0.052 0 0 0 0 0 0 0.056 0 0 0 0.016 0.058 0 0 0 0 0 0 0 0 0 0.118 0 0 0 0 0 0 0 0 0 0 0 0 0 0 0 0 0 0 0 0 0 0 0 0.114 0.132 0.13 0 0.03 0 0 0 0 0 0 0 0 0 0.031 0.042 0 0 0 0 0 0 0 0 0 0 0 0.047 0.031 0.019 0 0 0 0 0 0 0 0 0 0 0 0 0 0 0 0.109 0 0 0 0 0 0 0 0 0.063 0 0 0 0 0 0 0.055 0 0 0 0 0 0 0 0 0 0 0 0 0 0 0 0 0 0 0 0.024 0 0 0 0 0 0 0 0 0 0 0 0.124 0 0 0 0 0.058 0 0 0 0 0 0 0 0 0 0.028 0 0 0.016 0.034 0 0.016 0.008 0 0.061 0 0 0 0.017 0 0 0 0 0 0 0 0.022 0 0 0 0 0 0.049 0 0 0 0 0 0 0 0 0 0 0 0 0 0 0 0 0 0 0.049 0 0 0 0 0 0 0 0 0 0 0 0 0 0 0 0 0 0.021 0 0 0.025 0 0 0.052 0 0 0 0 0 0 0 0 0 0 0 0 0 0 0 0 0 0 0 0 0 0 0.024 0 0 0 0 0 0 0 0 0.199 0 0 0 0 0 0 0 0 0.083 0.096 0 0 0 0 0 0 0.177 0 0 0 0 0 0.107 0 0.024 0 0 0.025 0 0 0 0 0 0.028 0 0 0.05 0 0 0.023 0 0.017 0 0 0 0 0 0 0 0 0 0 0 0 0 0 0 0 0 0 0 0.06 0 0 0.021 0 0 0.027 0.047 0 0 0 0 0 0 0 0 0.061 0 0 0 0 0 0 0 0 0 0 0 0 0 0 0 0 0 0 0 0 0 0 0 0 0 0 0 0 0 0 0 0 0 0 0 0 0.016 0.102 0 0 0 0 0 0 0 0 0.028 0 0 0 0 0 0.027 0 0 0 0 0 0 0 0.019 0 0.037 0.066 0 0 0 0 0 0 0 0 0 0 0.048 0 0 0 0.022 0 0 0.033 0 0.053 0 0 0 0.032 0 0 0 0 0 0 0 0 0.053 0 0.023 0 0 0.327 0.07 0.14 0 0 0.025 0 0 0 0.019 0 0 0 0 0 0 0 0 0 0.107 0 0 0 0 0 0.027 0 0.267 0.04 0 0 0 0 0.045 0 0.023 0 0.021 0.021 0 0 0.038 0 0 0 0 0 0 0 0 0 0 0 0 0.07 0 0 0.097 0.051 0.113 0 0 0 0 0 0 0 0 0 0.318 0 0 0 0 0 0 0 0 0 0 0 0 0 0 0 0 0 0.001 0 0 0.059 0 0 0 0.023 0.037 0.107 0 0.029 0 0 0.023 0 0.028 0.023 0 0 0 0 0 0 0 0 0 0 0 0 0 0 0 0 0 0 0 0 0 0 0.036 0 0 0.113 0 0 0.025 0.023 0.05 0 0 0 0 0.048 0.014 0 0 0 0 0 0 0 0 0 0 0 0 0.021 0 0 0 0.04 0 0 0 0 0 0 0 0 0 0 0 0 0 0 0 0 0 0 0 0 0 0 0 0.239 0.029 0 0 0 0 0 0 0.052 0 0 0 0 0 0 0 0 0 0 0.033 0 0.023 0 0.024 0 0 0 0 0 0.026 0 0 0 0 0.039 0 0 0 0.026 0 0.053 0 0 0 0 0 0 0.04 0 0 0 0.196 0 0 0 0.022 0 0 0.018 0 0 0 0 0 0 0 0 0 0.044 0.024 0 0 0 0 0 0 0.033 0 0 0 0.062 0.047 0 0 0 0 0 0.111 0 0 0 0 0 0.057 0 0 0 0 0.121 0 0 0 0 0 0 0 0 0.066 0 0 0 0 0 0 0 0 0 0 0.108 0 0.024 0 0 0 0 0 0.067 0 0 0 0.048 0 0 0 0 0 0 0 0 0 0 0 0 0 0 0 0 0 0.034 0.023 0 0 0 0 0 0 0 0.018 0 0.041 0 0 0 0 0 0 0 0 0 0 0 0 0 0 0 0 0 0.022 0.044 0 0.035 0 0.031 0 0 0 0 0.041 0.108 0.025 0 0 0 0.022 0 0 0 0 0 0 0.187 0 0.059 0 0 0.044 0 0 0 0 0 0 0 0.109 0 0 0 0 0 0 0 0 0.059 0.027 0 0 0 0 0 0 0.022 0 0 0 0 0.042 0 0 0 0 0 0 0 0 0 0 0.045 0.032 0 0 0 0 0.041 0 0 0 0 0 0.077 0 0 0 0 0 0 0 0 0.116 0 0 0 0 0 0 0 0 0 0.023 0 0.031 0.044 0.069 0 0 0 0 0 0 0 0 0 0 0 0 0 0 0 0 0.027 0.068 0 0.11 0 0 0 0 0 0 0 0.131 0 0 0.023 0 0.035 0 0 0 0 0 0 0 0.111 0 0.11 0 0 0.094 0.019 0.038 0 0 0 0 0 0.066 0 0 0 0 0 0 0 0 0 0 0 0 0 0.025 0 0 0 0 0 0 0 0 0 0 0.057 0 0.026 0 0 0 0 0.035 0 0 0 0 0 0 0 0 0 0 0 0 0 0 0 0.026 0 0 0.035 0 0 0 0 0 0 0 0 0.031 0 0 0 0 0 0.057 0 0.304 0 0 0 0 0 0 0.041 0 0 0 0 0 0 0 0 0 0 0.028 0 0.079 0 0 0 0 0 0 0 0.08 0 0 0 0 0 0 0 0.057 0 0 0.013 0 0 0 0 0 0.042 0 0 0 0 0.061 0 0.208 0 0.058 0 0 0.026 0 0.055 0 0 0.032 0.081 0 0 0.05 0 0.053 0 0 0 0 0 0 0 0 0 0 0 0 0 0 0 0.045 0 0 0 0 0.027 0.025 0 0 0 0 0.071 0 0 0 0.046 0 0.049 0.019 0 0.104 0 0 0.027 0 0 0.11 0 0.057 0 0 0 0.064 0 0 0 0 0 0 0.1 0 0 0 0 0.055 0 0.015 0 0 0 0 0 0.043 0 0 0 0 0 0 0 0 0 0 0 0.016 0 0 0 0 0 0 0 0 0 0 0 0 0 0 0.066 0 0 0 0 0 0 0 0 0 0 0 0 0 0 0 0.044 0.022 0 0 0 0 0 0 0 0 0 0.066 0.049 0 0 0.025 0 0 0 0 0.031 0 0 0 0.027 0 0 0 0 0 0 0 0 0 0 0 0 0 0 0 0 0 0 0 0 0 0.35 0 0 0.148 0.164 0 0.049 0.024 0 0 0 0 0 0 0 0 0.107 0.055 0.051 0 0 0 0 0 0 0 0 0 0 0.033 0 0 0 0 0 0 0 0 0 0 0 0 0 0.108 0.032 0 0 0 0 0 0 0 0 0 0 0.082 0 0.047 0 0 0.051 0 0 0 0 0 0.025 0 0 0 0 0 0 0 0 0 0 0 0 0.074 0 0 0 0 0 0 0.025 0.103 0 0 0 0 0 0.004 0 0.059 0 0 0 0.089 0 0 0 0 0 0 0 0 0 0 0 0 0 0 0 0 0.024 0 0 0 0 0 0.053 0 0 0 0.055 0 0 0 0 0 0 0 0 0 0 0 0 0 0 0 0 0.045 0 0 0 0 0 0 0 0.054 0.043 0 0 0 0.057 0 0 0.024 0 0 0 0 0 0 0 0 0.104 0 0 0 0.023 0.027 0.019 0.022 0 0 0.026 0 0 0 0 0 0 0 0 0 0.023 0.03 0 0 0 0 0 0 0.032 0 0 0.019 0.033 0 0 0.021 0 0.061 0 0 0 0 0 0.036 0 0 0 0 0 0 0 0 0 0 0 0 0 0 0.023 0 0 0 0 0 0 0 0 0 0.025 0.028 0 0 0 0 0 0 0 0 0 0 0 0 0.059 0 0.041 0 0 0 0 0 0 0 0 0 0 0 0 0
YAL066W 0 0 0 0 0 0 0 0 0 0 0 0 0 0 0 0 0 0 0 0 0 0 0 0 0 0 0 0 0 0 0 0 0 0 0 0 0 0 0 0 0 0 0 0 0 0 0 0 0 0 0 0 0 0 0 0 0 0 0 0 0 0 0 0 0 0 0 0 0 0 0 0 0 0 0 0 0 0 0 0 0 0 0 0 0 0 0 0 0 0 0 0 0 0 0 0 0 0 0 0 0 0 0 0 0 0 0 0 0 0 0 0 0 0 0 0 0 0 0 0 0 0 0 0 0 0 0 0 0 0 0 0 0 0 0 0 0 0 0 0 0 0 0 0 0 0 0 0 0 0 0 0 0 0 0 0 0 0 0 0 0 0 0 0 0 0 0 0 0 0 0 0 0 0 0 0 0 0 0 0 0 0 0 0 0 0 0 0 0 0 0 0 0 0 0 0 0 0 0 0 0 0 0 0 0 0 0 0 0 0 0 0 0 0 0 0 0 0 0 0 0 0 0 0 0 0 0 0 0 0 0 0 0 0 0 0 0 0 0 0 0 0 0 0 0 0 0 0 0 0 0 0 0 0 0 0 0 0 0 0 0 0 0 0 0 0 0 0 0 0 0 0 0 0 0 0 0 0 0 0 0 0 0 0 0 0 0 0 0 0 0 0 0 0 0 0 0 0 0 0 0 0 0 0 0 0 0 0 0 0 0 0 0 0 0 0 0 0 0 0 0 0 0 0 0 0 0 0 0 0 0 0 0 0 0 0 0 0 0 0 0 0 0 0 0 0 0 0 0 0 0 0 0 0 0 0 0 0 0 0 0 0 0 0 0 0 0 0 0 0 0 0 0 0 0 0 0 0 0 0 0 0 0 0 0 0 0 0 0 0 0 0 0 0 0 0 0 0 0 0 0 0 0 0 0 0 0 0 0 0 0 0 0 0 0 0 0 0 0 0 0 0 0 0 0 0 0 0 0 0 0 0 0 0 0 0 0 0 0 0 0 0 0 0 0 0 0 0 0 0 0 0 0 0 0 0 0 0 0 0 0 0 0 0 0 0 0 0 0 0 0 0 0 0 0 0 0 0 0 0 0 0 0 0 0 0 0 0 0 0 0 0 0 0 0 0 0 0 0 0 0 0 0 0 0 0 0 0 0 0 0 0 0 0 0 0 0 0 0 0 0 0 0 0 0 0 0 0 0 0 0 0 0 0 0 0 0 0 0 0 0 0 0 0 0 0 0 0 0 0 0 0 0 0 0 0 0 0 0 0 0 0 0 0 0 0 0 0 0 0 0 0 0 0 0 0 0 0 0 0 0 0 0 0 0 0 0 0 0 0 0 0 0 0 0 0 0 0 0 0 0 0 0 0 0 0 0 0 0 0 0 0 0 0 0 0 0 0 0 0 0 0 0 0 0 0 0 0 0 0 0 0 0 0 0 0 0 0 0 0 0 0 0 0 0 0 0 0 0 0 0 0 0 0 0 0 0 0 0 0 0 0 0 0 0 0 0 0 0 0 0 0 0 0 0 0 0 0 0 0 0 0 0 0 0 0 0 0 0 0 0 0 0 0 0 0 0 0 0 0 0 0 0 0 0 0 0 0 0 0 0 0 0 0 0 0 0 0 0 0 0 0 0 0 0 0 0 0 0 0 0 0 0 0 0 0 0 0 0 0 0 0 0 0 0 0 0 0 0 0 0 0 0 0 0 0 0 0 0 0 0 0 0 0 0 0 0 0 0 0 0 0 0 0 0 0 0 0 0 0 0 0 0 0 0 0 0 0 0 0 0 0 0 0 0 0 0 0 0 0 0 0 0 0 0 0 0 0 0 0 0 0 0 0 0 0 0 0 0 0 0 0 0 0 0 0 0 0 0 0 0 0 0 0 0 0 0 0 0 0 0 0 0 0 0 0 0 0 0 0 0 0 0 0 0 0 0 0 0 0 0 0 0 0 0 0 0 0 0 0 0 0 0 0 0 0 0 0 0 0 0 0 0 0 0 0 0 0 0 0 0 0 0 0 0 0 0 0 0 0 0 0 0 0 0 0 0 0 0 0 0 0 0 0 0 0 0 0 0 0 0 0 0 0 0 0 0 0 0 0 0 0 0 0 0 0 0 0 0 0 0 0 0 0 0 0 0 0 0 0 0 0 0 0 0 0 0 0 0 0 0 0 0 0 0 0 0 0 0 0 0 0 0 0 0 0 0 0 0 0 0 0 0 0 0 0 0 0 0 0 0 0 0 0 0 0 0 0 0 0 0 0 0 0 0 0 0 0 0 0 0 0 0 0 0 0 0 0 0 0 0 0 0 0 0 0 0 0 0 0 0 0 0 0 0 0 0 0 0 0 0 0 0 0 0 0 0 0 0 0 0 0 0 0 0 0 0 0 0 0 0 0 0 0 0 0 0 0 0 0 0 0 0 0 0 0 0 0 0 0 0 0 0 0 0 0 0 0 0 0 0 0 0 0 0 0 0 0 0 0 0 0 0 0 0 0 0 0 0 0 0 0 0 0 0 0 0 0 0 0 0 0 0 0 0 0 0 0 0 0 0 0 0 0 0 0 0 0 0 0 0 0 0 0 0 0 0 0 0 0 0 0 0 0 0 0 0 0 0 0 0 0 0 0 0 0 0 0 0 0 0 0 0 0 0 0 0 0 0 0 0 0 0 0 0 0 0 0 0 0 0 0 0 0 0 0 0 0 0 0 0 0 0 0 0 0 0 0 0 0 0 0 0 0 0 0 0 0 0 0 0 0 0 0 0 0 0 0 0 0 0 0 0 0 0 0 0 0 0 0 0 0 0 0 0 0 0 0 0 0 0 0 0 0 0 0 0 0 0 0 0 0 0 0 0 0 0 0 0 0 0 0 0 0 0 0 0 0 0 0 0 0 0 0 0 0 0 0 0 0 0 0 0 0 0 0 0 0 0 0 0 0 0 0 0 0 0 0 0 0 0 0 0 0 0 0 0 0 0 0 0 0 0 0 0 0 0 0 0 0 0 0 0 0 0 0 0 0 0 0 0 0 0 0 0 0 0 0 0 0 0 0 0 0 0 0 0 0 0 0 0 0 0 0 0 0 0 0 0 0 0 0 0 0 0 0 0 0 0 0 0 0 0 0 0 0 0 0 0 0 0 0 0 0 0 0 0 0 0 0 0 0 0 0 0 0 0 0 0 0 0 0 0 0 0 0 0 0 0 0 0 0 0 0 0 0 0 0 0 0 0 0 0 0 0 0 0 0 0 0 0 0 0 0 0 0 0 0 0 0 0 0 0 0 0 0 0 0 0 0 0 0 0 0 0 0 0 0 0 0 0 0 0 0 0 0 0 0 0 0 0 0 0 0 0 0 0 0 0 0 0 0 0 0 0 0 0 0 0 0 0 0 0 0 0 0 0 0 0 0 0 0 0 0 0 0 0 0 0 0 0 0 0 0 0 0 0 0 0 0 0 0 0 0 0 0 0 0 0 0 0 0 0 0 0 0 0 0 0 0 0 0 0 0 0 0 0 0 0 0 0 0 0 0 0 0 0 0 0 0 0 0 0 0 0 0 0 0 0 0 0 0 0 0 0 0 0 0 0 0 0 0 0 0 0 0 0 0 0 0 0 0 0 0 0 0 0 0 0 0 0 0 0 0 0 0 0 0 0 0 0 0 0 0 0 0 0 0 0 0 0 0 0 0 0 0 0 0 0 0 0 0 0 0 0 0 0 0 0 0 0 0 0 0 0 0 0 0 0 0 0 0 0 0 0 0 0 0 0 0 0 0 0 0 0 0 0 0 0 0 0 0 0 0 0 0 0 0 0 0 0 0 0 0 0 0 0 0 0 0 0 0 0 0 0 0 0 0 0 0 0 0 0 0 0 0 0 0 0 0 0 0 0 0 0 0 0 0 0 0 0 0 0 0 0 0 0 0 0 0 0 0 0 0 0 0 0 0 0 0 0 0 0 0 0 0 0 0 0 0 0 0 0 0 0 0 0 0 0 0 0 0 0 0 0 0 0 0 0 0 0 0 0 0 0 0 0 0 0 0 0 0 0 0 0 0 0 0 0 0 0 0 0 0 0 0 0 0 0 0 0 0 0 0 0 0 0 0 0 0 0 0 0 0 0 0 0 0 0 0 0 0 0 0 0 0 0 0 0 0 0 0 0 0 0 0 0 0 0 0 0 0 0 0 0 0 0 0 0 0 0 0 0 0 0 0 0 0 0 0 0 0 0 0 0 0 0 0 0 0 0 0 0 0 0 0 0 0 0 0 0 0 0 0 0 0 0 0 0 0 0 0 0 0 0 0 0 0 0 0 0 0 0 0 0 0 0 0 0 0 0 0 0 0 0 0 0 0 0 0 0 0 0 0 0 0 0 0 0 0 0 0 0 0 0 0 0 0 0 0 0 0 0 0 0 0 0 0 0 0 0 0 0 0 0 0 0 0 0 0 0 0 0 0 0 0 0 0 0 0 0 0 0 0 0 0 0 0 0 0 0 0 0 0 0 0 0 0 0 0 0 0 0 0 0 0 0 0 0 0 0 0 0 0 0 0 0 0 0 0 0 0 0 0 0 0 0 0 0 0 0 0 0 0 0 0 0 0 0 0 0 0 0 0 0 0 0 0 0 0 0 0 0 0 0 0 0 0 0 0 0 0 0 0 0 0 0 0 0 0 0 0 0 0 0 0 0 0 0 0 0 0 0 0 0 0 0 0 0 0 0 0 0 0 0 0 0 0 0 0 0 0 0 0 0 0 0 0 0 0 0 0 0 0 0 0 0 0 0 0 0 0 0 0 0 0 0 0 0 0 0 0 0 0 0 0 0 0 0 0 0 0 0 0 0 0 0 0 0 0 0 0 0 0 0 0 0 0 0 0 0 0 0 0 0 0 0 0 0 0 0 0 0 0 0 0 0 0 0 0 0 0 0 0 0 0 0 0 0 0 0 0 0 0 0 0 0 0 0 0 0 0 0 0 0 0 0 0 0 0 0 0 0 0 0 0 0 0 0 0 0 0 0 0 0 0 0 0 0 0 0 0 0 0 0 0 0 0 0 0 0 0 0 0 0 0 0 0 0 0 0 0 0 0 0 0 0 0 0 0 0 0 0 0 0 0 0 0 0 0 0 0 0 0 0 0 0 0 0 0 0 0 0 0 0 0 0 0 0 0 0 0 0 0 0 0 0 0 0 0 0 0 0 0 0 0 0 0 0 0 0 0 0 0 0 0 0 0 0 0 0 0 0 0 0 0 0 0 0 0 0 0 0 0 0 0 0 0 0 0 0 0 0 0 0 0 0 0 0 0 0 0 0 0 0 0 0 0 0 0 0 0 0 0 0 0 0 0 0 0 0 0 0 0 0 0 0 0 0 0 0 0 0 0 0 0 0 0 0 0 0 0 0 0 0 0 0 0 0 0 0 0 0 0 0 0 0 0 0 0 0 0 0 0 0 0 0 0 0 0 0 0 0 0 0 0 0 0 0 0 0 0 0 0 0 0 0 0 0 0 0 0 0 0 0 0 0 0 0 0 0 0 0 0 0 0 0 0 0 0 0 0 0 0 0 0 0 0 0 0 0 0 0 0 0 0 0 0 0 0 0 0 0 0 0 0 0 0 0 0 0 0 0 0 0 0 0 0 0 0 0 0 0 0 0 0 0 0 0 0 0 0 0 0 0 0 0 0 0 0 0 0 0 0 0 0 0 0 0 0 0 0 0 0 0 0 0 0 0 0 0 0 0 0 0 0 0 0 0 0 0 0 0 0 0 0 0 0 0 0 0 0 0 0 0 0 0 0 0 0 0 0 0 0 0 0 0 0 0 0 0 0 0 0 0 0 0 0 0 0 0 0 0 0 0 0 0 0 0 0 0 0 0 0 0 0 0 0 0 0 0 0 0 0 0 0 0 0 0 0 0 0 0 0 0 0 0 0 0 0 0 0 0 0 0 0 0 0 0 0 0 0 0 0 0 0 0 0 0 0 0 0 0 0 0 0 0 0 0 0 0 0 0 0 0 0 0 0 0 0 0 0 0 0 0 0 0 0 0 0 0 0 0 0 0 0 0 0 0 0 0 0 0 0 0 0 0 0 0 0 0 0 0 0 0 0 0 0 0 0 0 0 0 0 0 0 0 0 0 0 0 0 0 0 0 0 0 0 0 0 0 0 0 0 0 0 0 0 0 0 0 0 0 0 0 0 0 0 0 0 0 0 0 0 0 0 0 0 0 0 0 0 0 0 0 0 0 0 0 0 0 0 0 0 0 0 0 0 0 0 0 0 0 0 0 0 0 0 0 0 0 0 0 0 0 0 0 0 0 0 0 0 0 0 0 0 0 0 0 0 0 0 0 0 0 0 0 0 0 0 0 0 0 0 0 0 0 0 0 0 0 0 0 0 0 0 0 0 0 0 0 0 0 0 0 0 0 0 0 0 0 0 0 0 0 0 0 0 0 0 0 0 0 0 0 0 0 0 0 0 0 0 0 0 0 0 0 0 0 0 0 0 0 0 0 0 0 0 0 0 0 0 0 0 0 0 0 0 0 0 0 0 0 0 0 0 0 0 0 0 0 0 0 0 0 0 0 0 0 0 0 0 0 0 0 0 0 0 0 0 0 0 0 0 0 0 0 0 0 0 0 0 0 0 0 0 0 0 0 0 0 0 0 0 0 0 0 0 0 0 0 0 0 0 0 0 0 0 0 0 0 0 0 0 0 0 0 0 0 0 0 0 0 0 0 0 0 0 0 0 0 0 0 0 0 0 0 0 0 0 0 0 0 0 0 0 0 0 0 0 0 0 0 0 0 0 0 0 0 0 0 0 0 0 0 0 0 0 0 0 0 0 0 0 0 0 0 0 0 0 0 0 0 0 0 0 0 0 0 0 0 0 0 0 0 0 0 0 0 0 0 0 0 0 0 0 0 0 0 0 0 0 0 0 0 0 0 0 0 0 0 0 0 0 0 0 0 0 0 0 0 0 0 0 0 0 0 0 0 0 0 0 0 0 0 0 0 0 0 0 0 0 0 0 0 0 0 0 0 0 0 0 0 0 0 0 0 0 0 0 0 0 0 0 0 0 0 0 0 0 0 0 0 0 0 0 0 0 0 0 0 0 0 0 0 0 0 0 0 0 0 0 0 0 0 0 0 0 0 0 0 0 0 0 0 0 0 0 0 0 0 0 0 0 0 0 0 0 0 0 0 0 0 0 0 0 0 0 0 0 0 0 0 0 0 0 0 0 0 0 0 0 0 0 0 0 0 0 0 0 0 0 0 0 0 0 0 0 0 0 0 0 0 0 0 0 0 0 0 0 0 0 0 0 0 0 0 0 0 0 0 0 0 0 0 0 0 0 0 0 0 0 0 0 0 0 0 0 0 0 0 0 0 0 0 0 0 0 0 0 0 0 0 0 0 0 0 0 0 0 0 0 0 0 0 0 0 0 0 0 0 0 0 0 0 0 0 0 0 0 0 0 0 0 0 0 0 0 0 0 0 0 0 0 0 0 0 0 0 0 0 0 0 0 0 0 0 0 0 0 0 0 0 0 0 0 0 0 0 0 0 0 0 0 0 0 0 0 0 0 0 0 0 0 0 0 0 0 0 0 0 0 0 0 0 0 0 0 0 0 0 0 0 0 0 0 0 0 0 0 0 0 0 0 0 0 0 0 0 0 0 0 0 0 0 0 0 0 0 0 0 0 0 0 0 0 0 0 0 0 0 0 0 0 0 0 0 0 0 0 0 0 0 0 0 0 0 0 0 0 0 0 0 0 0 0 0 0 0 0 0 0 0 0 0 0 0 0 0 0 0 0 0 0 0 0 0 0 0 0 0 0 0 0 0 0 0 0 0 0 0 0 0 0 0 0 0 0 0 0 0 0 0 0 0 0 0 0 0 0 0 0 0 0 0 0 0 0 0 0 0 0 0 0 0 0 0 0 0 0 0 0 0 0 0 0 0 0 0 0 0 0 0 0 0 0 0 0 0 0 0 0 0 0 0 0 0 0 0 0 0 0 0 0 0 0 0 0 0 0 0 0 0 0 0 0 0 0 0 0 0 0 0 0 0 0 0 0 0 0 0 0 0 0 0 0 0 0 0 0 0 0 0 0 0 0 0 0 0 0 0 0 0 0 0 0 0 0 0 0 0 0 0 0 0 0 0 0 0 0 0 0 0 0 0 0 0 0 0 0 0 0 0 0 0 0 0 0 0 0 0 0 0 0 0 0 0 0 0 0 0 0 0 0 0 0 0 0 0 0 0 0 0 0 0 0 0 0 0 0 0 0 0 0 0 0 0 0 0 0 0 0 0 0 0 0 0 0 0 0 0 0 0 0 0 0 0 0 0 0 0 0 0 0 0 0 0 0 0 0 0 0 0 0 0 0 0 0 0 0 0 0 0 0 0 0 0 0 0 0 0 0 0 0 0 0 0 0 0 0 0 0 0 0 0 0 0 0 0 0 0 0 0 0 0 0 0 0 0 0 0 0 0 0 0 0 0 0 0 0 0 0 0 0 0 0 0 0 0 0 0 0 0 0 0 0 0 0 0 0 0 0 0 0 0 0 0 0 0 0 0 0 0 0 0 0 0 0 0 0 0 0 0 0 0 0 0 0 0 0 0 0 0 0 0 0 0 0 0 0 0 0 0 0 0 0 0 0 0 0 0 0 0 0 0 0 0 0 0 0 0 0 0 0 0 0 0 0 0 0 0 0 0 0 0 0 0 0 0 0 0 0 0 0 0 0 0 0 0 0 0 0 0 0 0 0 0 0 0 0 0 0 0 0 0 0 0 0 0 0 0 0 0 0 0 0 0 0 0 0 0 0 0 0 0 0 0 0 0 0 0 0 0 0 0 0 0 0 0 0 0 0 0 0 0 0 0 0 0 0 0 0 0 0 0 0 0 0 0 0 0 0 0 0 0 0 0 0 0 0 0 0 0 0 0 0 0 0 0 0 0 0 0 0 0 0 0 0 0 0 0 0 0 0 0 0 0 0 0 0 0 0 0 0 0 0 0 0 0 0 0 0 0 0 0 0 0 0 0 0 0 0 0 0 0 0 0 0 0 0 0 0 0 0 0 0 0 0 0 0 0 0 0 0 0 0 0 0 0 0 0 0 0 0 0 0 0 0 0 0 0 0 0 0 0 0 0 0 0 0 0 0 0 0 0 0 0 0 0 0 0 0 0 0 0 0 0 0 0 0 0 0 0 0 0 0 0 0 0 0 0 0 0 0 0 0 0 0 0 0 0 0 0 0 0 0 0 0 0 0 0 0 0 0 0 0 0 0 0 0 0 0 0 0 0 0 0 0 0 0 0 0 0 0 0 0 0 0 0 0 0 0 0 0 0 0 0 0 0 0 0 0 0 0 0 0 0 0 0 0 0 0 0 0 0 0 0 0 0 0 0 0 0 0 0 0 0 0 0 0 0 0 0 0 0 0 0 0 0 0 0 0 0 0 0 0 0 0 0 0 0 0 0 0 0 0 0 0 0 0 0 0 0 0 0 0 0 0 0 0 0 0 0 0 0 0 0 0 0 0 0 0 0 0 0 0 0 0 0 0 0 0 0 0 0 0 0 0 0 0 0 0 0 0 0 0 0 0 0 0 0 0 0 0 0 0 0 0 0 0 0 0 0 0 0 0 0 0 0 0 0 0 0 0 0 0 0 0 0 0 0 0 0 0 0 0 0 0 0 0 0 0 0 0 0 0 0 0 0 0 0 0 0 0 0 0 0 0 0 0 0 0 0 0 0 0 0 0 0 0 0 0 0 0 0 0 0 0 0 0 0 0 0 0 0 0 0 0 0 0 0 0 0 0 0 0 0 0 0 0 0 0 0 0 0 0 0 0 0 0 0 0 0 0 0 0 0 0 0 0 0 0 0 0 0 0 0 0 0 0 0 0 0 0 0 0 0 0 0 0 0 0 0 0 0 0 0 0 0 0 0 0 0 0 0 0 0 0 0 0 0 0 0 0 0 0 0 0 0 0 0 0 0 0 0 0 0 0 0 0 0 0 0 0 0 0 0 0 0 0 0 0 0 0 0 0 0 0 0 0 0 0 0 0 0 0 0 0 0 0 0 0 0 0 0 0 0 0 0 0 0 0 0 0 0 0 0 0 0 0 0 0 0 0 0 0 0 0 0 0 0 0 0 0 0 0 0 0 0 0 0 0 0 0 0 0 0 0 0 0 0 0 0 0 0 0 0 0 0 0 0 0 0 0 0 0 0 0 0 0 0 0 0 0 0 0 0 0 0 0 0 0 0 0 0 0 0 0 0 0 0 0 0 0 0 0 0 0 0 0 0 0 0 0 0 0 0 0 0 0 0 0 0 0 0 0 0 0 0 0 0 0 0 0 0 0 0 0 0 0 0 0 0 0 0 0 0 0 0 0 0 0 0 0 0 0 0 0 0 0 0 0 0 0 0 0 0 0 0 0 0 0 0 0 0 0 0 0 0 0 0 0 0 0 0 0 0 0 0 0 0 0 0 0 0 0 0 0 0 0 0 0 0 0 0 0 0 0 0 0 0 0 0 0 0 0 0 0 0 0 0 0 0 0 0 0 0 0 0 0 0 0 0 0 0 0 0 0 0 0 0 0 0 0 0 0 0 0 0 0 0 0 0 0 0 0 0 0 0 0 0 0 0 0 0 0 0 0 0 0 0 0 0 0 0 0 0 0 0 0 0 0 0 0 0 0 0 0 0 0 0 0 0 0 0 0 0 0 0 0 0 0 0 0 0 0 0 0 0 0 0 0 0 0 0 0 0 0 0 0 0 0 0 0 0 0 0 0 0 0 0 0 0 0 0 0 0 0 0 0 0 0 0 0 0 0 0 0 0 0 0 0 0 0 0 0 0 0 0 0 0 0 0 0 0 0 0 0 0 0 0 0 0 0 0 0 0 0 0 0 0 0 0 0 0 0 0 0 0 0 0 0 0 0 0 0 0 0 0 0 0 0 0 0 0 0 0 0 0 0 0 0 0 0 0 0 0 0 0 0 0 0 0 0 0 0 0 0 0 0 0 0 0 0 0 0 0 0 0 0 0 0 0 0 0 0 0 0 0 0 0 0 0 0 0 0 0 0 0 0 0 0 0 0 0 0 0 0 0 0 0 0 0 0 0 0 0 0 0 0 0 0 0 0 0 0 0 0 0 0 0 0 0 0 0 0 0 0 0 0 0 0 0 0 0 0 0 0 0 0 0 0 0 0 0 0 0 0 0 0 0 0 0 0 0 0 0 0 0 0 0 0 0 0 0 0 0 0 0 0 0 0 0 0 0 0 0 0 0 0 0 0 0 0 0 0 0 0 0 0 0 0 0 0 0 0 0 0 0 0 0 0 0 0 0 0 0 0 0 0 0 0 0 0 0 0 0 0 0 0 0 0 0 0 0 0 0 0 0 0 0 0 0 0 0 0 0 0 0 0 0 0 0 0 0 0 0 0 0 0 0 0 0 0 0 0 0 0 0 0 0 0 0 0 0 0 0 0 0 0 0 0 0 0 0 0 0 0 0 0 0 0 0 0 0 0 0 0 0 0 0 0 0 0 0 0 0 0 0 0 0 0 0 0 0 0 0 0 0 0 0 0 0 0 0 0 0 0 0 0 0 0 0 0 0 0 0 0 0 0 0 0 0 0 0 0 0 0 0 0 0 0 0 0 0 0 0 0 0 0 0 0 0 0 0 0 0 0 0 0 0 0 0 0 0 0 0 0 0 0 0 0 0 0 0 0 0 0 0 0 0 0 0 0 0 0 0 0 0 0 0 0 0 0 0 0 0 0 0 0 0 0 0 0 0 0 0 0 0 0 0 0 0 0 0 0 0 0 0 0 0 0 0 0 0 0 0 0 0 0 0 0 0 0 0 0 0 0 0 0 0 0 0 0 0 0 0 0 0 0 0 0 0 0 0 0 0 0 0 0 0 0 0 0 0 0 0 0 0 0 0 0 0 0 0 0 0 0 0 0 0 0 0 0 0 0 0 0 0 0 0 0 0 0 0 0 0 0 0 0 0 0 0 0 0 0 0 0 0 0 0 0 0 0 0 0 0 0 0 0 0 0 0 0 0 0 0 0 0 0 0 0 0 0 0 0 0 0 0 0 0 0 0 0 0 0 0 0 0 0 0 0 0 0 0 0 0 0 0 0 0 0 0 0 0 0 0 0 0 0 0 0 0 0 0 0 0 0 0 0 0 0 0 0 0 0 0 0 0 0 0 0 0 0 0 0 0 0 0 0 0 0 0 0 0 0 0 0 0 0 0 0 0 0 0 0 0 0 0 0 0 0 0 0 0 0 0 0 0 0 0 0 0 0 0 0 0 0 0 0 0 0 0 0 0 0 0 0 0 0 0 0 0 0 0 0 0 0 0 0 0 0 0 0 0 0 0 0 0 0 0 0 0 0 0 0 0 0 0 0 0 0 0 0 0 0 0 0 0 0 0 0 0 0 0 0 0 0 0 0 0 0 0 0 0 0 0 0 0 0 0 0 0 0 0 0 0 0 0 0 0 0 0 0 0 0 0 0 0 0 0 0 0 0 0 0 0 0 0 0 0 0 0 0 0 0 0 0 0 0 0 0 0 0 0 0 0 0 0 0 0 0 0 0 0 0 0 0 0 0 0 0 0 0 0 0 0 0 0 0 0 0 0 0 0 0 0 0 0 0 0 0 0 0 0 0 0 0 0 0 0 0 0 0 0 0 0 0 0 0 0 0 0 0 0 0 0 0 0 0 0 0 0 0 0 0 0 0 0 0 0 0 0 0 0 0 0 0 0 0 0 0 0 0 0 0 0 0 0 0 0 0 0 0 0 0 0 0 0 0 0 0 0 0 0 0 0 0 0 0 0 0 0 0 0 0 0 0 0 0 0 0 0 0 0 0 0 0 0 0 0 0 0 0 0 0 0 0 0 0 0 0 0 0 0 0 0 0 0 0 0 0 0 0 0 0 0 0 0 0 0 0 0 0 0 0 0 0 0 0 0 0 0 0 0 0 0 0 0 0 0 0 0 0 0 0 0 0 0 0 0 0 0 0 0 0 0 0 0 0 0 0 0 0 0 0 0 0 0 0 0 0 0 0 0 0 0 0 0 0 0 0 0 0 0 0 0 0 0 0 0 0 0 0 0 0 0 0 0 0 0 0 0 0 0 0 0 0 0 0 0 0 0 0 0 0 0 0 0 0 0 0 0 0 0 0 0 0 0 0 0 0 0 0 0 0 0 0 0 0 0 0 0 0 0 0 0 0 0 0 0 0 0 0 0 0 0 0 0 0 0 0 0 0 0 0 0 0 0 0 0 0 0 0 0 0 0 0 0 0 0 0 0 0 0 0 0 0 0 0 0 0 0 0 0 0 0 0 0 0 0 0 0 0 0 0 0 0 0 0 0 0 0 0 0 0 0 0 0 0 0 0 0 0 0 0 0 0 0 0 0 0 0 0 0 0 0 0 0 0 0 0 0 0 0 0 0 0 0 0 0 0 0 0 0 0 0 0 0 0 0 0 0 0 0 0 0 0 0 0 0 0 0 0 0 0 0 0 0 0 0 0 0 0 0 0 0 0 0 0 0 0 0 0 0 0 0 0 0 0 0 0 0 0 0 0 0 0 0 0 0 0 0 0 0 0 0 0 0 0 0 0 0 0 0 0 0 0 0 0 0 0 0 0 0 0 0 0 0 0 0 0 0 0 0 0 0 0 0 0 0 0 0 0 0 0 0 0 0 0 0 0 0 0 0 0 0 0 0 0 0 0 0 0 0 0 0 0 0 0 0 0 0 0 0 0 0 0 0 0 0 0 0 0 0 0 0 0 0 0 0 0 0 0 0 0 0 0 0 0 0 0 0 0 0 0 0 0 0 0 0 0 0 0 0 0 0 0 0 0 0 0 0 0 0 0 0 0 0 0 0 0 0 0 0 0 0 0 0 0 0 0 0 0 0 0 0 0 0 0 0 0 0 0 0 0 0 0 0 0 0 0 0 0 0 0 0 0 0 0 0 0 0 0 0 0
YAL065C 0 0 0.019 0.18 0 0.191 0.122 0 0.01 0 0.183 0.063 0 0 0 0 0.05 0.027 0.111 0.013 0.006 0.063 0 0.054 0 0 0 0 0.055 0.083 0.087 0.086 0 0 0 0 0 0 0 0.039 0 0 0 0 0 0 0 0 0 0 0.231 0 0.146 0 0 0 0 0 0 0 0.081 0 0 0.098 0.046 0 0 0 0.067 0 0 0 0 0 0 0 0 0 0 0.042 0 0 0 0 0 0.016 0 0 0.033 0 0.044 0 0 0.04 0.048 0 0.202 0.013 0.041 0.05 0 0 0 0 0 0 0 0 0 0 0 0 0 0 0 0 0 0 0 0 0 0 0 0 0 0.095 0 0.2 0.06 0 0 0 0 0 0 0 0 0 0 0 0 0 0 0 0 0 0 0 0 0.074 0.047 0 0 0 0 0 0 0 0 0 0 0 0.058 0 0 0 0 0 0 0 0.098 0.312 0.113 0 0 0 0 0 0 0 0 0 0 0.091 0 0 0.109 0 0.11 0 0 0.179 0 0 0 0 0 0 0 0 0 0 0 0 0 0 0 0 0 0.106 0 0 0 0 0 0.082 0 0 0 0 0 0 0 0 0 0 0 0 0 0 0.063 0.076 0 0 0 0 0 0 0 0 0 0 0 0.065 0 0 0 0 0 0 0 0.059 0 0 0 0 0 0.065 0 0 0 0 0 0 0 0 0 0 0 0 0 0 0.085 0 0 0 0 0 0 0 0 0 0 0 0.156 0 0 0 0 0.111 0.044 0.072 0.066 0 0 0 0 0 0 0.096 0 0 0 0 0 0 0.115 0 0 0 0 0 0 0 0 0 0.057 0 0 0 0 0 0 0 0 0 0 0.271 0.15 0 0 0 0.232 0 0 0 0 0 0.032 0.074 0.084 0 0 0.09 0.083 0.088 0 0 0 0 0 0 0 0 0 0 0.049 0 0.098 0 0.042 0 0.183 0 0 0 0 0 0 0.082 0 0 0 0 0 0 0 0 0 0 0 0 0.084 0.09 0 0 0.146 0.097 0 0 0 0 0 0 0 0 0 0 0 0 0.125 0 0 0 0 0 0 0 0 0 0 0 0 0 0.114 0 0 0 0 0 0 0 0 0 0 0 0 0 0 0 0 0 0 0 0 0 0.053 0 0 0 0 0 0 0.095 0 0 0 0 0.179 0 0 0 0.105 0 0 0 0 0 0 0 0 0.171 0 0 0.054 0.043 0.072 0 0 0 0 0 0.097 0.281 0.071 0 0 0 0 0 0 0 0 0 0 0 0 0 0 0 0 0 0 0 0 0 0 0 0 0 0 0 0 0.091 0 0 0 0.247 0 0.087 0 0 0 0 0 0.041 0 0 0 0 0 0 0 0 0 0 0 0 0 0 0 0 0 0 0 0 0 0 0 0 0 0 0.12 0 0 0 0.082 0 0.157 0.143 0 0.173 0 0 0 0 0.093 0 0 0 0 0 0 0.099 0.1 0 0 0 0 0 0 0 0.082 0 0 0 0 0 0 0 0 0 0 0 0 0 0 0 0 0 0 0 0.077 0 0 0.07 0 0 0 0 0 0 0 0 0 0 0 0 0 0 0 0 0 0 0 0 0 0.084 0 0 0 0 0 0.293 0 0 0 0 0.071 0 0 0.095 0 0 0 0 0 0.057 0 0 0 0 0 0 0 0.153 0 0.025 0 0 0 0 0 0 0 0.044 0 0 0 0 0 0 0 0 0 0 0.083 0 0 0 0 0 0.074 0.181 0 0.139 0 0 0 0 0 0 0 0 0 0 0 0.092 0 0 0 0 0 0 0 0 0 0 0 0 0.166 0 0.072 0 0 0 0 0 0.039 0.075 0 0.082 0 0 0 0 0 0 0 0 0 0 0 0 0 0 0 0 0 0.104 0 0 0 0 0.18 0 0 0 0 0 0 0 0 0 0 0 0 0 0.098 0 0.087 0 0 0 0.054 0.144 0 0 0 0 0 0 0 0 0 0 0 0 0 0 0 0.082 0 0 0 0 0 0 0 0 0.093 0 0 0 0 0 0 0 0 0 0.143 0 0 0 0 0 0 0 0 0.038 0 0 0 0 0 0 0.15 0 0 0 0.035 0 0 0 0 0 0 0 0 0 0 0 0 0 0 0 0 0 0.181 0 0 0 0 0 0 0 0 0 0 0 0 0 0 0 0.073 0.052 0 0 0 0 0 0 0 0.069 0 0 0 0 0 0.098 0 0 0 0 0 0 0 0 0 0 0 0.088 0 0 0 0 0 0 0 0 0.102 0.061 0 0 0 0 0 0 0 0 0 0 0 0 0 0 0 0 0.082 0 0 0 0.082 0 0.041 0 0 0.072 0 0 0.083 0 0 0 0 0 0 0 0.078 0.022 0.066 0 0 0 0 0 0.15 0 0 0 0 0 0.18 0 0 0.083 0 0.14 0.082 0.05 0.045 0.056 0.163 0 0 0 0 0 0 0 0.193 0 0 0.053 0 0 0 0.069 0 0.11 0 0 0 0 0 0 0 0 0.066 0 0 0 0.064 0 0 0 0 0 0.063 0 0 0 0 0 0 0 0.071 0 0.064 0 0 0 0 0 0 0 0 0 0 0 0 0 0 0 0 0 0.305 0 0 0.055 0 0.082 0 0.215 0.103 0 0 0.129 0 0 0 0 0 0 0.042 0 0 0 0.086 0 0.082 0 0 0 0 0 0 0 0 0 0 0 0 0 0 0 0.076 0 0 0 0 0 0 0 0.084 0.084 0 0 0.069 0 0 0 0 0 0 0.194 0.383 0 0 0 0.085 0 0 0 0 0 0 0 0 0 0 0 0.099 0.107 0 0 0 0 0 0 0 0.072 0.159 0 0 0 0 0 0 0 0 0 0 0 0 0 0 0 0 0 0 0 0 0 0 0 0 0 0 0 0 0 0 0 0 0 0.086 0 0 0 0 0 0 0 0 0 0 0.073 0 0 0 0 0 0 0 0 0 0 0 0.072 0 0 0 0 0 0 0.069 0 0 0 0 0 0 0.07 0.062 0 0 0 0 0 0 0 0.082 0 0 0 0 0.036 0 0 0 0 0 0 0 0 0 0.091 0 0 0 0.056 0 0 0 0 0 0 0 0 0.181 0 0 0.198 0.01 0 0.09 0.051 0 0 0 0 0 0 0.097 0.051 0.047 0 0 0.063 0 0.034 0 0 0 0.075 0 0 0 0 0 0 0 0 0.07 0 0 0 0 0 0 0 0 0 0 0 0 0 0.136 0.061 0 0 0 0 0 0.115 0 0 0 0.144 0 0 0 0 0 0 0.093 0 0 0.053 0 0 0.132 0.127 0 0 0 0 0.1 0 0 0 0 0.046 0.059 0 0.161 0.035 0 0 0 0 0 0 0 0 0 0 0 0 0 0 0 0 0 0 0 0 0 0 0 0 0 0 0 0 0.086 0 0 0 0 0 0 0 0 0 0 0 0 0 0 0 0 0 0 0 0 0 0 0.037 0 0 0 0.05 0 0 0 0.082 0 0.138 0 0 0 0.068 0.06 0 0 0 0 0 0.085 0 0 0 0 0 0 0 0 0 0 0 0 0 0 0 0 0 0 0 0 0 0 0 0 0 0 0 0 0 0 0 0 0 0 0 0 0 0 0 0.13 0 0 0 0 0 0 0 0 0 0 0.172 0 0 0 0 0 0.062 0.214 0 0 0.182 0 0 0 0 0 0 0 0 0 0 0 0 0 0 0 0 0 0 0 0.099 0 0 0 0 0 0.053 0 0 0 0 0 0.119 0.183 0.025 0 0 0 0 0.031 0 0 0 0.171 0 0 0 0.081 0.073 0 0 0 0 0.052 0.063 0 0 0 0 0 0 0 0 0.049 0 0 0 0.155 0.064 0 0.021 0 0.199 0 0 0.088 0 0 0 0 0 0 0 0 0.196 0 0 0 0 0 0 0 0 0 0 0 0 0 0 0.063 0 0 0 0 0.149 0 0 0 0 0 0.039 0 0 0 0 0 0 0 0 0 0 0 0 0 0 0 0 0 0 0 0 0 0 0 0 0 0 0 0.061 0 0.092 0.17 0 0 0 0 0.059 0 0 0 0.27 0 0 0.061 0 0 0 0 0 0.082 0 0 0 0 0 0 0.167 0 0 0 0 0 0.3 0.068 0.257 0 0 0 0 0 0 0 0 0 0 0.005 0.116 0 0.181 0 0 0 0 0 0 0 0.12 0 0 0 0 0 0 0 0 0 0.058 0 0 0 0.161 0 0 0 0.065 0 0 0 0 0 0 0 0 0 0.028 0 0 0 0.069 0 0 0 0.081 0 0 0.3 0 0 0 0.036 0 0 0 0 0.072 0 0 0 0 0 0 0 0 0 0 0 0.074 0 0 0 0 0 0 0 0 0 0 0 0 0 0 0 0 0 0 0 0.082 0 0 0 0 0 0 0 0 0 0 0 0 0 0 0 0 0 0 0 0 0 0 0.063 0 0 0 0 0 0 0 0 0.189 0 0.057 0 0 0 0 0 0 0 0 0 0 0 0 0.086 0 0 0 0 0 0 0 0 0 0.084 0 0 0 0 0 0 0 0 0 0 0 0 0 0 0 0 0 0 0 0 0 0 0 0 0 0 0 0.212 0 0 0 0 0 0 0.173 0 0 0 0 0 0 0 0 0 0 0 0 0.092 0.082 0 0 0 0.082 0 0 0 0 0 0 0.065 0 0 0 0 0 0 0.063 0 0 0 0.082 0 0 0 0 0 0 0 0 0.082 0 0.088 0 0 0.302 0 0 0 0 0 0 0 0 0.038 0 0 0 0 0 0 0 0 0 0 0.165 0 0 0 0 0 0 0 0 0 0 0 0 0 0 0 0 0 0 0 0 0 0 0 0 0 0 0 0 0 0 0 0 0 0.184 0 0 0 0 0 0 0 0 0 0 0 0 0.071 0 0 0 0 0 0 0.082 0 0 0 0 0 0 0 0 0 0.083 0.163 0 0 0 0 0 0.089 0 0 0 0 0 0 0 0 0 0 0 0 0.261 0 0 0 0 0 0.179 0.049 0 0 0.071 0 0 0 0.033 0 0 0 0 0 0 0.055 0 0 0.107 0 0 0 0 0 0 0 0 0 0 0 0 0 0 0 0 0.086 0.123 0 0.001 0 0 0 0 0 0 0 0 0 0 0 0.086 0.112 0 0 0 0 0 0.241 0 0 0 0 0 0.228 0 0.112 0.024 0 0 0 0 0 0 0 0 0 0 0.117 0 0 0 0 0 0 0 0 0 0 0 0 0.073 0.098 0 0 0 0 0 0 0 0 0 0.181 0 0.2 0 0 0 0 0 0 0 0 0 0 0 0 0 0 0 0 0 0 0 0.18 0 0 0 0 0 0 0.064 0 0 0.082 0.06 0 0 0 0.084 0 0 0 0 0 0.082 0 0 0 0 0 0 0 0 0 0 0 0 0.07 0.04 0 0 0 0 0 0 0 0 0 0 0 0 0 0 0 0 0 0 0 0 0 0 0 0 0 0.114 0.062 0 0.059 0.12 0 0 0 0 0.057 0 0 0 0 0 0.053 0 0 0 0 0.104 0 0 0 0 0 0 0 0 0 0 0 0 0 0 0 0 0 0.155 0 0 0 0 0 0 0 0.079 0 0 0 0 0.087 0 0 0 0 0 0 0.078 0 0 0 0.049 0 0 0.06 0.053 0.11 0 0 0 0 0 0 0 0 0 0.19 0 0 0 0 0 0 0 0 0 0.082 0 0 0 0.059 0 0.053 0 0.033 0 0 0 0 0 0 0 0 0.064 0 0 0 0 0 0 0 0.064 0 0 0 0 0 0.065 0 0 0 0.096 0.099 0.155 0 0 0 0.084 0 0 0 0 0 0 0.197 0 0 0 0 0 0 0 0 0 0 0.089 0 0 0 0 0 0 0 0 0 0 0 0 0.066 0.07 0 0 0 0 0 0 0 0.106 0.084 0 0 0 0.108 0 0 0 0 0 0 0 0 0 0 0.093 0 0 0 0 0 0.143 0.038 0 0.063 0 0 0 0 0 0 0 0 0 0 0 0 0.044 0 0.095 0 0.067 0.119 0.031 0 0 0 0.056 0 0 0 0 0 0 0.095 0 0 0 0 0 0 0 0 0 0.056 0 0.056 0.039 0 0 0 0 0 0 0 0 0 0 0 0 0 0 0 0 0.06 0 0 0 0 0 0 0.082 0 0 0 0 0 0 0 0 0 0 0 0 0 0 0 0 0 0 0 0 0 0 0 0 0.091 0 0 0 0.067 0 0 0 0 0 0 0 0.084 0 0 0 0 0 0 0 0 0 0.077 0 0 0 0 0 0 0 0 0 0 0.073 0.105 0.086 0 0 0.061 0 0 0 0 0 0 0 0 0 0 0 0 0 0 0 0 0 0.17 0 0 0.061 0.022 0 0 0 0 0 0 0 0.208 0 0 0 0 0 0 0.17 0 0 0 0.082 0 0 0 0 0 0 0 0 0 0 0 0 0 0 0 0 0 0 0 0 0.047 0 0 0 0 0 0 0 0.11 0 0 0 0 0 0 0 0 0 0.107 0 0 0 0 0 0 0 0 0 0 0 0 0 0 0 0 0 0 0 0 0.107 0 0 0 0 0 0.09 0 0 0 0.104 0 0.243 0 0 0 0 0 0.034 0 0 0 0 0.062 0 0 0 0 0 0 0 0 0 0 0 0 0 0 0 0 0 0 0.061 0 0 0 0 0 0 0.082 0 0 0 0.047 0 0 0 0 0 0 0 0 0 0.3 0 0.091 0 0.082 0 0.05 0 0.11 0.056 0 0 0 0 0 0 0 0 0.169 0 0 0 0 0 0 0 0 0 0 0.159 0 0 0 0 0 0 0 0 0 0 0 0 0 0 0 0 0 0 0 0 0 0 0 0 0.088 0 0 0.043 0 0 0 0.187 0 0.092 0 0 0 0 0 0 0 0 0 0 0 0.083 0 0 0.242 0 0 0 0 0 0 0 0 0 0 0 0 0 0 0 0 0 0 0 0 0 0 0 0 0 0 0.052 0 0.167 0 0 0 0 0 0 0 0 0.044 0 0 0.146 0 0.082 0.082 0 0 0 0 0 0 0 0.071 0 0 0.082 0 0.034 0.133 0.073 0 0 0 0.064 0 0 0 0 0 0 0.242 0.087 0.049 0 0 0.057 0.054 0 0 0 0 0 0 0 0 0.065 0 0 0 0 0.082 0 0 0.29 0 0 0 0 0 0.101 0 0 0 0 0 0 0 0 0.051 0 0 0 0 0 0 0 0 0 0 0 0 0.087 0 0 0 0 0 0 0 0 0 0 0.119 0 0.179 0 0 0 0 0 0 0 0 0 0.17 0 0.149 0 0.075 0 0 0 0 0 0 0 0 0 0.123 0.061 0.061 0 0 0 0 0 0 0 0.152 0 0 0 0 0 0 0 0 0 0 0 0.054 0 0 0 0 0 0 0 0 0 0 0 0 0 0 0 0 0 0 0 0 0 0.054 0 0.047 0.052 0 0 0 0 0 0 0 0 0.082 0 0.15 0 0.068 0 0 0 0.286 0 0 0 0 0 0 0.039 0 0 0 0 0 0 0 0 0 0 0 0.138 0 0 0 0 0 0 0 0 0 0 0 0 0 0 0.065 0 0 0 0 0 0.172 0 0.056 0 0 0 0 0 0 0 0 0 0 0 0.06 0 0 0 0.062 0 0.073 0 0 0 0 0.128 0 0 0 0 0 0.134 0.033 0 0 0 0.068 0.08 0 0 0 0 0.065 0.061 0.146 0 0.184 0 0 0 0 0 0 0 0 0 0 0.082 0.182 0 0 0.077 0 0 0 0 0.083 0 0 0.094 0 0 0 0.071 0 0 0 0 0 0 0 0 0 0 0 0 0 0 0 0 0 0.156 0 0 0.061 0 0 0 0.103 0 0 0 0 0 0 0.061 0 0 0 0.171 0 0 0 0 0 0 0 0 0 0 0 0 0 0 0 0 0 0 0 0 0 0.027 0 0 0 0 0 0 0 0.113 0 0 0 0.194 0 0 0 0 0.3 0 0 0 0 0.092 0 0 0 0 0 0 0 0 0 0 0 0 0 0 0 0 0 0 0 0 0 0 0 0 0.033 0 0.215 0 0.065 0 0 0 0 0 0 0 0 0 0 0 0 0.125 0 0 0 0.082 0 0 0 0 0 0 0 0 0 0 0 0.085 0 0 0 0 0 0 0 0 0 0 0 0 0 0 0 0 0 0 0 0 0 0 0 0 0 0 0 0.206 0.071 0 0 0.085 0 0 0 0 0 0 0.038 0 0 0.09 0 0 0 0 0.058 0.085 0 0 0.082 0 0 0 0 0 0 0 0 0 0 0 0.084 0.169 0 0.083 0 0 0 0 0 0 0 0 0 0 0 0 0 0 0 0 0 0 0 0.213 0 0 0 0 0 0 0 0 0 0 0.1 0 0 0 0 0 0 0 0 0 0 0 0 0.046 0 0 0 0 0 0 0 0 0 0.051 0.058 0 0 0 0 0 0.059 0 0 0 0 0 0 0 0 0 0 0 0.13 0 0 0 0 0 0.023 0 0 0 0 0 0.152 0 0 0 0.065 0 0 0 0.131 0 0 0 0 0 0 0 0 0 0 0 0 0 0 0 0 0 0 0 0 0 0.082 0 0.082 0 0 0 0.028 0 0 0 0 0.082 0 0 0 0 0 0 0 0 0 0.147 0.049 0 0 0 0.111 0.303 0 0 0.082 0 0 0 0 0 0.031 0 0.035 0 0 0 0 0 0.071 0 0 0 0 0 0 0.096 0.044 0.062 0 0 0 0 0.027 0 0 0 0.053 0 0 0 0 0 0.149 0 0 0.036 0 0 0 0 0 0 0 0.06 0 0 0.094 0 0 0 0 0 0 0.097 0 0 0 0 0 0 0 0 0 0.058 0.083 0.059 0 0 0 0 0 0 0 0 0 0 0 0 0 0 0 0 0 0 0 0 0 0 0 0 0 0 0 0 0 0 0.082 0 0 0 0 0 0 0 0 0 0 0 0 0 0 0.04 0 0 0.119 0 0 0 0 0.067 0 0 0.122 0 0 0 0.06 0 0.109 0 0 0 0 0.059 0 0 0 0 0 0 0 0 0 0 0 0 0 0 0 0 0 0 0 0 0 0 0 0 0.045 0 0 0 0 0 0.205 0.102 0.312 0 0.39 0 0 0 0 0 0 0 0 0 0 0 0 0 0 0.156 0 0 0 0 0 0 0 0 0 0 0 0 0 0 0 0 0 0 0 0 0 0 0 0 0 0 0.083 0 0 0 0 0.05 0 0 0 0.238 0 0.089 0 0 0 0 0 0 0 0 0 0 0 0 0 0 0 0 0 0 0.141 0.074 0 0 0.068 0 0 0.087 0.101 0 0 0 0 0 0 0 0 0 0 0 0 0 0 0.082 0 0 0 0 0 0 0.096 0 0 0 0 0 0 0.093 0 0 0 0 0 0 0 0 0 0 0 0.075 0 0 0 0 0 0 0 0 0 0 0 0 0 0 0 0 0 0.047 0 0 0 0 0 0 0.065 0 0 0 0 0 0 0 0 0 0 0 0 0 0 0.282 0 0.052 0 0 0 0 0 0.178 0 0 0 0 0 0 0 0 0 0 0 0 0 0 0 0 0 0 0 0.084 0 0 0 0 0 0 0 0 0 0.091 0 0 0 0 0 0 0 0 0 0 0 0 0 0 0.046 0 0 0 0.072 0.093 0.071 0 0 0 0.08 0 0 0 0 0 0 0 0 0 0 0 0 0 0 0 0.087 0 0 0 0 0 0 0 0.209 0 0 0 0 0 0 0 0.088 0 0.057 0 0 0 0 0 0 0.054 0 0 0 0 0 0.143 0 0 0 0 0 0 0 0 0 0 0.039 0 0 0 0.06 0 0 0 0 0 0.064 0 0 0 0.172 0 0 0 0 0 0 0.052 0 0 0 0 0 0 0.029 0 0 0.117 0.095 0 0 0 0 0 0 0.066 0 0 0 0.067 0 0 0 0 0 0.06 0 0 0 0 0 0 0 0 0 0.18 0 0 0 0 0.189 0 0 0 0 0 0.06 0 0 0 0.142 0 0 0 0 0 0 0 0 0 0 0 0 0 0 0 0 0 0 0 0 0 0 0 0 0 0 0 0 0 0 0 0 0 0.095 0 0 0 0 0 0 0.102 0 0 0 0 0 0 0.083 0 0.079 0 0 0 0 0 0 0 0 0 0 0 0 0.066 0 0 0 0 0 0 0 0 0.061 0 0 0 0 0.062 0 0 0.083 0 0 0 0 0 0 0 0 0.063 0.13 0 0 0 0.08 0 0 0 0 0 0 0 0 0 0 0 0 0 0 0.058 0 0.133 0 0 0 0 0.171 0 0 0 0 0 0 0 0 0.06 0 0 0 0 0 0 0 0 0 0 0 0 0 0 0 0 0 0 0 0 0 0 0 0 0 0 0 0 0 0.085 0 0 0 0 0 0 0.063 0 0 0.071 0 0.058 0 0.064 0 0 0 0 0 0 0 0 0 0 0 0.126 0 0 0 0 0 0.142 0 0 0 0 0 0 0 0 0 0 0 0 0 0 0 0 0 0 0 0 0 0 0 0.051 0 0 0 0 0 0 0 0 0 0.082 0 0 0 0 0 0 0 0.16 0.082 0 0.048 0 0 0 0 0 0 0.065 0 0 0 0 0 0 0 0 0.162 0 0 0 0 0 0 0 0 0 0 0.082 0 0 0 0 0 0 0 0 0 0 0.177 0 0 0.082 0.076 0 0 0 0 0 0 0 0 0 0 0 0.11 0.094 0 0 0 0 0.085 0 0 0 0 0 0 0.072 0 0 0 0 0.06 0 0 0 0 0 0 0 0 0 0 0 0 0 0 0.06 0 0 0 0.092 0.217 0 0 0 0 0 0 0.082 0.195 0 0 0.2 0 0 0 0 0 0 0 0 0 0 0 0 0 0 0 0 0 0 0.056 0.062 0 0 0 0 0 0 0 0 0 0 0 0.1 0 0 0 0 0 0 0 0 0 0 0 0.047 0 0 0 0 0 0 0 0 0 0 0 0.09 0 0 0 0.036 0 0 0 0 0 0 0 0 0 0 0.149 0 0 0.061 0 0.111 0 0 0 0 0 0 0.082 0 0.243 0 0 0 0 0 0 0 0 0.068 0 0 0 0 0.077 0 0.059 0 0 0 0.052 0 0 0 0 0 0 0.069 0 0 0 0 0 0 0 0 0 0 0 0 0 0 0.069 0 0 0 0 0.051 0 0 0 0.069 0 0 0 0.115 0 0 0 0.071 0 0 0 0 0 0 0 0 0 0.044 0.04 0 0 0 0 0 0 0.047 0 0.231 0.102 0 0 0.074 0 0 0 0.037 0.166 0 0 0 0 0 0 0 0 0 0 0 0 0 0 0 0 0 0 0.066 0 0 0 0 0 0 0 0 0 0 0 0 0 0 0 0 0 0 0.088 0 0 0 0 0 0 0 0 0 0 0 0 0.238 0 0 0 0 0 0.122 0 0.092 0 0 0.073 0.093 0 0 0 0 0 0 0 0 0 0 0.083 0 0 0 0 0 0 0 0 0 0 0 0 0 0 0 0.076 0 0 0.059 0 0 0 0 0 0 0 0 0 0 0 0 0 0 0 0 0 0 0 0.05 0 0 0.084 0 0.067 0 0 0 0 0 0 0 0 0 0 0 0 0 0 0 0 0.13 0.182 0 0.089 0 0 0 0.129 0 0 0 0 0 0 0 0 0 0 0.065 0 0 0 0 0 0 0 0 0 0 0 0 0 0 0 0 0.134 0 0.069 0 0 0 0.063 0 0 0 0 0 0 0 0 0.112 0 0 0 0 0 0.074 0.097 0 0 0.063 0 0 0 0 0 0 0.066 0 0 0 0 0 0 0 0.084 0 0 0.033 0 0 0.151 0 0 0 0.123 0 0 0 0 0 0 0.082 0 0 0 0 0 0.083 0 0 0 0.082 0 0 0.086 0.038 0.082 0.123 0 0.079 0 0 0 0 0 0.081 0 0 0 0.058 0 0 0 0 0 0.103 0 0 0 0 0.022 0 0 0.11 0 0 0 0 0 0 0 0 0 0 0 0 0 0 0.084 0 0 0 0 0 0 0.077 0 0 0 0.056 0.126 0 0 0 0 0 0 0 0 0 0.085 0 0 0 0 0 0 0 0 0 0 0 0 0 0 0 0 0 0 0 0 0 0 0 0.082 0.069 0.076 0 0.069 0 0 0 0 0 0 0 0 0 0.137 0.138 0 0 0 0 0 0 0 0 0 0 0 0.13 0.088 0.024 0 0 0.286 0 0 0 0 0 0 0 0 0 0 0 0 0.136 0 0 0 0 0 0 0.179 0 0.2 0 0 0 0 0 0 0.067 0 0 0 0 0 0 0 0 0 0 0 0 0 0 0 0 0 0 0 0.165 0 0 0 0 0 0 0 0 0 0 0 0.076 0 0 0 0 0.082 0 0 0 0 0 0 0 0 0 0.097 0 0 0.025 0.068 0 0 0.016 0 0.084 0 0 0 0.06 0 0 0 0 0 0 0 0 0 0 0 0 0 0 0 0 0 0 0 0 0 0 0.082 0 0 0 0 0 0 0 0 0 0.184 0 0 0 0 0 0 0 0 0 0 0 0 0 0 0 0 0 0.071 0 0 0 0 0 0.081 0 0 0 0 0 0 0 0 0 0 0 0 0 0 0 0 0 0 0 0 0 0 0.056 0 0 0 0 0 0 0 0 0.09 0 0 0 0 0 0 0 0 0.074 0.083 0 0 0 0 0 0 0.082 0 0 0 0 0 0.082 0 0.058 0 0 0.061 0 0 0 0 0 0.094 0 0 0.084 0 0 0.083 0 0.082 0 0 0 0 0 0 0 0 0 0 0 0 0 0 0 0 0 0 0 0.068 0 0 0.094 0 0 0.078 0.081 0 0 0 0 0 0 0 0 0 0 0 0 0 0 0 0.027 0 0 0 0 0 0 0 0 0 0 0 0 0 0 0 0 0 0 0 0 0 0 0 0 0 0 0 0 0 0.04 0.103 0 0 0 0 0 0 0 0 0.114 0 0 0 0 0 0.108 0 0 0 0 0 0 0 0.095 0 0.071 0.117 0 0 0 0 0 0 0 0 0.06 0 0.064 0 0 0 0.041 0 0 0.026 0 0.185 0 0 0 0.138 0 0 0 0 0 0 0 0 0.187 0 0 0 0 0.14 0.099 0.107 0 0 0.061 0 0 0 0.025 0 0 0 0 0 0 0 0 0 0.193 0 0 0 0 0 0.044 0 0.162 0.051 0 0 0 0 0.07 0 0.082 0 0.056 0.057 0 0 0.066 0 0 0 0 0 0 0 0 0 0 0 0 0.088 0 0 0.06 0.06 0 0 0 0 0 0 0 0 0 0 0.241 0 0 0 0 0 0 0 0 0 0 0 0 0 0 0 0 0 0.01 0 0 0.07 0 0 0 0 0.111 0.082 0 0.06 0 0 0.07 0 0 0 0 0 0.039 0 0 0 0 0 0 0 0.082 0 0 0 0 0 0 0 0 0 0 0 0.049 0 0 0.304 0 0 0.07 0.056 0.082 0 0 0 0 0.082 0.128 0 0 0 0 0 0 0 0 0 0 0 0 0.092 0 0 0 0.193 0 0 0 0 0 0 0 0 0 0 0 0 0 0 0 0 0 0 0 0 0 0 0 0.087 0.062 0 0 0 0 0 0 0.181 0 0 0 0 0 0 0 0 0 0 0.066 0 0.048 0 0 0 0 0 0 0 0.086 0 0 0 0 0.127 0 0 0 0.095 0 0.061 0 0 0 0 0 0 0.114 0 0 0 0.258 0 0 0 0.18 0 0 0.068 0 0 0 0 0 0 0 0 0 0.11 0.093 0 0 0 0 0 0 0.063 0 0 0 0.116 0.137 0 0 0 0 0 0.188 0 0 0 0 0 0 0 0 0 0 0 0 0 0 0 0 0 0 0 0.198 0 0 0 0 0 0 0 0 0 0 0 0 0.046 0 0 0 0 0 0.084 0 0 0 0.071 0 0 0.082 0 0 0 0 0 0 0 0 0 0 0 0 0 0 0.056 0.048 0 0 0 0 0 0 0 0.025 0 0.11 0 0 0 0 0 0 0 0 0 0 0 0 0 0 0 0 0 0.084 0.268 0 0.067 0 0.081 0 0 0 0 0.081 0 0.065 0 0 0 0.059 0 0 0 0 0 0 0.061 0 0.127 0 0 0.224 0 0.082 0 0 0 0 0 0.077 0 0 0 0 0 0 0 0 0.083 0.192 0 0 0 0 0 0 0.06 0 0 0 0 0.098 0 0 0 0 0 0 0 0 0 0 0.143 0.332 0 0 0 0 0.09 0 0 0 0.086 0 0.048 0 0 0 0 0 0 0 0 0.054 0 0 0 0 0 0 0 0 0 0.082 0 0.18 0.043 0.075 0 0 0 0 0 0 0 0 0 0 0 0 0 0 0 0 0.1 0.126 0 0.178 0 0 0 0 0 0 0 0.054 0 0 0 0 0.205 0 0 0 0 0 0 0 0.087 0 0 0 0 0.043 0.038 0.115 0 0 0 0.087 0 0.182 0 0 0 0 0 0 0 0 0 0 0 0 0 0 0 0 0 0 0 0 0 0 0 0 0 0 0.07 0 0 0 0 0.087 0 0 0 0 0.002 0 0 0 0 0 0 0 0 0 0 0.082 0 0 0.136 0 0 0.035 0 0 0 0 0 0 0 0 0 0 0 0 0 0.09 0 0 0 0 0 0 0 0 0 0 0 0 0 0 0 0 0 0.176 0 0.226 0 0 0 0 0 0 0 0.069 0 0 0 0 0 0 0 0.039 0 0 0.049 0 0 0 0 0 0.152 0 0 0 0 0.159 0 0.084 0 0.229 0 0 0.08 0 0.076 0 0 0.093 0 0 0 0.084 0 0.078 0 0 0 0 0 0 0 0 0 0 0 0 0 0 0 0.064 0 0 0 0 0.078 0.069 0 0 0 0 0 0 0 0 0.082 0 0.063 0.031 0 0.06 0 0 0.093 0 0 0.265 0 0 0 0 0 0.089 0 0 0 0 0 0 0.061 0 0 0 0 0.064 0 0 0 0 0 0 0 0.104 0 0 0 0 0 0 0 0 0 0 0 0.056 0 0 0 0 0 0 0 0 0 0 0 0 0 0 0.087 0 0 0 0 0 0 0 0 0 0 0 0 0 0 0 0.066 0.156 0 0 0 0 0 0 0 0 0 0.082 0.095 0 0 0.108 0.061 0 0 0 0.101 0 0 0 0.085 0 0 0 0 0 0 0 0.039 0 0 0 0 0 0 0 0 0 0 0 0 0 0 0 0 0.315 0.18 0 0 0.067 0 0 0 0 0 0 0 0 0.17 0.147 0.085 0 0 0 0 0 0 0 0 0 0 0 0 0 0 0 0 0 0 0 0 0 0 0 0 0 0.096 0 0 0 0 0 0 0 0 0 0 0.086 0 0.058 0 0 0 0 0 0 0 0 0.06 0 0 0 0 0 0 0 0 0 0 0 0 0.076 0 0 0 0 0 0 0.067 0.082 0 0 0 0 0.053 0.043 0 0 0 0 0 0.159 0 0 0 0 0 0 0 0 0 0 0 0 0 0 0 0 0.067 0 0 0 0 0 0.108 0 0 0 0.063 0 0 0 0 0 0 0 0 0.038 0 0 0 0 0 0 0 0.042 0 0 0.168 0 0 0 0 0.083 0.137 0 0 0 0.103 0 0 0.063 0 0 0 0 0 0.3 0 0 0 0 0 0 0.056 0.082 0.06 0.057 0 0 0 0 0 0 0 0 0 0 0 0 0 0.013 0 0 0 0 0 0 0.046 0 0 0.064 0.073 0 0 0.059 0 0.088 0 0 0 0 0 0.08 0 0 0 0 0 0 0 0 0 0 0 0 0 0 0.082 0 0 0 0 0 0 0 0 0 0.084 0.085 0 0 0 0 0 0 0 0 0 0 0 0 0.046 0 0.205 0 0 0 0 0 0 0 0 0 0 0 0 0
YAL064W-B 0 0 0.002 0.228 0 0 0.012 0 0 0 0.795 0.001 0 0 0 0 0.255 0.016 0.264 0 0 0 0 0.095 0 0 0 0 0.104 0.219 0.153 0.235 0 0 0 0 0 0 0 0.047 0 0 0 0 0 0 0 0 0 0 0.402 0 0.302 0 0 0 0 0 0 0 0.218 0 0 0.205 0.297 0 0 0 0.331 0 0 0 0 0 0 0 0 0 0 0.165 0 0.301 0.314 0 0 0.13 0 0 0.094 0 0.112 0 0 0.15 0 0 0.269 0 0.001 0.184 0 0 0 0 0 0 0 0 0 0 0 0 0 0 0 0 0 0 0 0 0 0 0 0 0 0.177 0 0.312 0.122 0 0 0 0 0 0 0 0 0 0 0 0 0 0 0 0 0 0 0 0 0.162 0.134 0 0 0 0 0.228 0 0 0 0 0 0 0.295 0 0 0 0 0 0 0 0.285 0.334 0.472 0 0 0 0 0 0 0 0 0 0 0.238 0 0 0.153 0 0.467 0 0 0 0 0 0 0 0 0 0 0 0 0 0 0 0 0 0 0 0 0.269 0 0 0 0 0 0.139 0 0 0 0 0 0 0 0 0 0 0 0 0 0 0.295 0.301 0 0 0 0 0 0 0 0 0 0 0 0.259 0 0 0 0 0 0 0 0.314 0 0 0 0 0 0.133 0 0 0 0 0 0 0 0 0 0 0 0 0 0 0.335 0 0 0 0 0 0 0 0 0 0 0 0.211 0 0 0 0 0.211 0.124 0.162 0.152 0 0 0 0 0 0 0.147 0 0 0 0 0 0 0.235 0 0 0 0 0 0 0 0 0 0.229 0 0 0 0 0 0.222 0 0 0 0 0.323 0.362 0 0 0 0.397 0 0 0 0 0 0.113 0.271 0.209 0 0 0.361 0.192 0.155 0 0 0 0 0 0 0 0 0 0 0.119 0 0.288 0 0.169 0 0.215 0 0 0 0 0 0 0.306 0 0 0 0 0 0 0 0 0 0 0 0 0.353 0.238 0 0 0.251 0.186 0 0 0 0 0 0 0 0 0 0 0 0 0.318 0 0 0 0 0 0 0 0 0 0 0 0 0 0.345 0 0 0 0 0 0 0 0 0 0 0 0 0 0 0 0 0 0 0 0 0 0.161 0 0 0 0 0 0 0.173 0 0 0 0 0.169 0 0 0 0.224 0 0 0 0 0 0.311 0 0 0.365 0 0 0.108 0.152 0.198 0 0 0 0 0 0.409 0.423 0.226 0 0 0 0 0 0 0 0 0 0 0 0 0 0 0 0 0 0 0 0 0 0 0 0 0 0 0 0 0.289 0 0 0 0.281 0 0.342 0 0 0 0 0 0.14 0 0 0 0 0 0 0 0 0 0 0 0 0 0 0 0 0 0 0 0 0 0 0 0 0 0 0.328 0 0 0 0.132 0 0.317 0 0 0.303 0 0 0 0 0.236 0 0 0 0 0 0 0.437 0.292 0 0 0 0 0 0 0 0.299 0 0 0 0 0 0 0 0 0 0 0 0 0 0 0 0 0 0 0 0.132 0 0 0.228 0 0 0 0 0 0 0 0.313 0 0 0 0 0 0 0 0 0 0 0 0 0 0.131 0 0 0 0 0 0.3 0 0 0 0 0.216 0 0 0.313 0 0 0 0 0 0.103 0 0 0 0 0 0 0 0.267 0 0.208 0 0 0 0 0 0 0 0.208 0 0 0 0 0 0 0 0 0 0 0.298 0 0 0 0 0 0.363 0.338 0 0.595 0 0 0 0 0 0 0 0 0 0 0 0.445 0 0 0 0 0 0 0 0 0 0 0 0 0.287 0 0.247 0 0 0 0 0 0.134 0.118 0 0 0 0 0 0 0 0 0 0 0 0 0 0 0 0 0 0 0 0.348 0 0.299 0 0 0.231 0 0 0 0 0 0 0 0 0 0 0 0 0 0.469 0 0.41 0 0 0 0.159 0.731 0 0 0 0 0 0 0 0 0 0 0 0 0 0 0 0.227 0 0 0 0 0 0 0 0 0.278 0 0 0 0 0 0 0 0 0 0.451 0.223 0 0 0 0 0 0 0 0.157 0 0 0 0 0 0 0.227 0 0 0 0.206 0 0 0 0 0 0 0 0 0 0 0 0 0 0 0 0 0 0.347 0 0 0 0 0 0 0 0 0 0 0 0 0 0 0 0.264 0.179 0 0 0 0 0 0 0 0.171 0 0 0 0 0 0.29 0 0 0 0 0 0 0 0 0 0 0 0.612 0 0 0 0 0 0 0 0 0.214 0.163 0 0 0 0 0 0 0 0 0 0 0 0 0 0 0 0 0.297 0 0 0 0.134 0 0.011 0 0 0.263 0 0 0.315 0 0 0 0 0 0 0 0.141 0.044 0.119 0 0 0 0 0 0.312 0 0 0 0 0 0.325 0 0 0.426 0 0.244 0.301 0.247 0.135 0.159 0.351 0 0 0 0 0 0 0 0.344 0 0 0.229 0 0 0 0.23 0 0.475 0 0 0 0 0 0 0 0 0.106 0 0 0 0.148 0 0 0 0 0 0.223 0 0 0 0 0 0 0 0.168 0 0.303 0 0 0 0 0 0 0 0 0 0 0 0 0 0 0 0 0 0.232 0 0 0.128 0 0.297 0 0.384 0.168 0 0 0.523 0.299 0 0 0 0 0 0.081 0 0 0 0.367 0 0.208 0 0 0 0 0 0 0 0 0 0 0 0 0 0 0 0.173 0 0 0 0 0 0 0 0.37 0.25 0 0 0.156 0 0 0 0 0 0 0.466 0.313 0 0.297 0 0.299 0 0 0 0 0 0 0 0 0 0 0 0.243 0.322 0 0 0 0 0 0 0 0.083 0.124 0 0 0 0 0 0 0 0 0 0 0 0 0 0 0 0 0 0 0 0 0 0 0 0 0 0 0 0 0 0 0 0 0 0.229 0 0 0 0 0 0 0 0 0 0 0.338 0 0 0 0 0 0 0 0 0 0 0 0.186 0 0 0 0 0 0 0.287 0 0 0 0 0 0 0.158 0.328 0 0 0 0 0 0 0 0.273 0 0 0 0 0.14 0 0 0 0 0 0 0 0 0 0.279 0 0 0 0.231 0 0 0 0 0 0 0 0 0.309 0 0 0.175 0.003 0 0.274 0.015 0 0 0 0 0 0 0.305 0.152 0.161 0 0 0.138 0 0.118 0 0 0 0.29 0 0 0 0 0 0 0 0 0.006 0 0 0 0 0 0 0 0 0 0 0 0 0 0.248 0.229 0 0 0 0 0 0.255 0 0 0 0.319 0 0 0 0 0 0 0.398 0 0 0.148 0 0 0.305 0.377 0 0 0 0 0.233 0 0 0 0 0 0.151 0 0.225 0.077 0 0 0 0 0 0 0 0 0 0 0 0 0 0 0 0 0 0 0 0 0 0 0 0 0 0 0 0 0.339 0 0 0 0 0 0 0 0 0 0 0 0 0 0 0 0 0 0 0 0 0 0 0.17 0 0 0 0.094 0 0 0 0.125 0 0.507 0 0 0 0.225 0.237 0 0 0 0 0 0.251 0.224 0 0 0 0 0 0 0 0 0 0 0 0 0 0 0 0 0 0 0 0 0 0 0 0 0 0 0 0 0 0.307 0 0 0 0 0 0 0 0 0.363 0 0 0 0 0 0 0 0 0 0 0.314 0 0 0 0 0 0.217 0.356 0 0 0.323 0 0 0 0 0 0 0 0 0 0 0 0 0 0 0 0 0 0 0 0.373 0 0 0 0 0 0.124 0 0 0 0 0 0.229 0.287 0.122 0 0 0 0 0.117 0 0 0 0.214 0 0 0 0.26 0.291 0 0 0 0 0.238 0.328 0 0 0 0 0 0 0 0 0.123 0 0 0 0.346 0.239 0 0.04 0 0.437 0 0 0.35 0 0 0 0 0 0 0 0 0.271 0 0 0 0 0 0 0 0 0 0 0 0 0 0 0.221 0 0 0 0 0.302 0 0 0 0 0 0.17 0 0 0 0 0 0 0 0 0 0 0 0 0 0 0 0 0 0 0 0 0 0 0 0 0 0 0 0.144 0 0.152 0.507 0 0 0 0 0.207 0 0 0 0.315 0 0 0.159 0 0 0 0 0 0.313 0 0 0 0 0 0.227 0.297 0 0 0 0 0 0.224 0.277 0.307 0 0 0 0 0 0 0 0 0 0 0 0.304 0 0.309 0 0 0.244 0 0 0 0 0.324 0 0 0 0 0 0 0 0 0 0.249 0 0 0 0.27 0 0 0 0.247 0 0 0 0 0 0 0 0 0 0.111 0 0 0.299 0.422 0 0 0 0.179 0 0 0.301 0 0 0 0.128 0 0 0 0 0.371 0 0 0 0 0 0 0 0 0 0 0 0.426 0 0 0 0 0 0 0 0 0 0 0 0 0 0 0 0 0 0 0 0.306 0 0 0 0 0 0 0 0 0 0 0 0 0 0 0 0 0 0 0 0 0 0 0.137 0 0 0 0 0 0 0 0 0.299 0 0.119 0 0 0 0 0 0 0 0 0 0 0 0 0.233 0 0 0 0 0 0 0 0 0 0.391 0 0 0 0 0 0 0 0 0 0 0 0 0 0 0 0 0 0 0 0 0 0 0 0 0 0 0 0.34 0 0 0 0 0 0 0 0 0 0 0 0 0 0 0 0 0 0 0 0.163 0.232 0 0 0 0.227 0 0 0 0 0 0 0.257 0 0 0 0 0 0 0.212 0 0 0 0.183 0 0 0 0 0 0 0 0 0.313 0 0.137 0 0 0.227 0 0 0 0 0 0 0 0 0.16 0 0 0.307 0 0 0 0 0 0 0 0.343 0 0 0 0 0 0 0.306 0 0 0 0 0 0 0 0 0 0 0 0 0 0 0 0.31 0 0 0 0 0 0 0 0 0 0 0 0 0 0 0 0 0 0 0 0 0 0 0 0.2 0 0 0 0 0 0 0.247 0 0 0 0 0 0 0 0 0 0.229 0.222 0 0 0 0 0 0.243 0 0 0 0 0 0 0 0 0 0 0 0 0.224 0 0 0 0 0 0.231 0 0 0 0.249 0 0 0 0.152 0 0 0 0 0 0 0.201 0 0 0.249 0 0 0 0 0 0 0 0 0 0 0 0 0 0 0 0 0.345 0.266 0 0 0 0 0 0 0 0 0 0 0 0 0 0.25 0.359 0 0 0 0 0 0.442 0 0 0 0 0 0 0 0.269 0.036 0 0 0 0 0 0 0 0 0 0 0.22 0 0 0 0 0 0 0 0 0 0 0 0 0.118 0.225 0 0 0 0 0 0 0 0 0 0.437 0 0.321 0 0 0 0 0 0 0 0 0 0 0 0 0 0 0 0 0 0 0 0.227 0 0 0 0 0 0 0.16 0 0 0.31 0.154 0 0 0 0.299 0 0 0 0 0 0.296 0 0 0 0 0 0 0 0 0 0 0 0 0.157 0.085 0 0 0 0 0 0 0 0 0 0 0 0 0 0 0 0 0 0 0 0 0 0 0 0 0 0.254 0.296 0 0.192 0.074 0 0 0 0 0.263 0 0 0 0 0 0.145 0 0 0 0 0.152 0.221 0 0 0 0 0 0 0 0 0 0 0 0 0 0 0 0 0.229 0 0 0 0 0 0 0 0.233 0 0 0 0 0.217 0 0 0 0 0 0 0.205 0 0 0 0.118 0 0 0.213 0.303 0.232 0 0 0 0 0 0 0 0 0 0.281 0 0 0 0 0 0 0 0 0 0.154 0 0 0 0.25 0 0.129 0 0.128 0 0 0 0 0 0 0 0 0.223 0 0 0 0 0 0 0 0.302 0 0 0 0 0 0.164 0 0 0 0.146 0.295 0.332 0 0 0 0.331 0 0 0 0 0 0 0.339 0 0 0 0 0 0 0 0 0 0 0.464 0 0 0 0 0 0 0 0 0 0 0 0 0.241 0.291 0 0 0 0 0 0 0 0.205 0.275 0 0 0 0.26 0 0 0 0 0 0 0 0 0 0 0.385 0 0 0.298 0 0 0.173 0 0 0.194 0 0 0 0 0 0 0 0.226 0 0 0 0 0.082 0 0.392 0 0.217 0.305 0.14 0 0 0 0.214 0 0 0 0 0 0 0.221 0 0 0 0 0 0 0 0 0 0.299 0 0.243 0.147 0 0 0 0 0 0 0 0 0 0 0 0 0 0 0 0 0.288 0 0 0 0 0 0 0.236 0 0 0 0 0 0 0.224 0 0 0 0 0 0 0 0 0 0 0 0 0 0 0 0 0 0.189 0 0 0 0.284 0 0 0 0 0 0 0 0.34 0 0 0 0 0 0 0 0 0 0.462 0 0 0 0 0 0 0 0 0 0 0.298 0.455 0.249 0 0 0.242 0 0 0 0 0 0 0 0 0 0 0 0 0 0 0 0 0 0.327 0 0 0.284 0.025 0 0 0 0 0 0 0 0.267 0 0 0 0 0 0 0.299 0 0 0 0.131 0 0 0 0 0 0 0 0 0 0 0 0 0 0 0 0 0 0 0 0 0.204 0 0 0 0 0 0 0 0.471 0 0 0 0 0 0 0 0 0 0.229 0 0 0 0 0 0 0 0 0 0 0 0 0 0 0 0 0 0 0 0 0.226 0 0 0 0 0 0.16 0 0 0 0.294 0 0.318 0 0 0 0 0.057 0.117 0 0 0 0 0.223 0 0 0 0 0 0 0 0 0 0 0 0 0 0 0 0 0 0 0.318 0 0 0 0 0 0 0.328 0 0 0 0.173 0 0 0 0 0 0 0 0 0 0.288 0 0.521 0 0.14 0 0 0 0.244 0.233 0 0 0 0 0 0 0 0 0.304 0 0 0 0 0 0 0 0 0 0 0.376 0 0 0 0 0 0 0 0 0 0 0 0 0 0 0 0 0 0 0 0 0 0 0 0 0.304 0 0 0.124 0 0 0 0.316 0 0.037 0 0 0 0 0 0 0 0 0 0 0 0.24 0 0 0.338 0 0 0 0 0 0 0 0 0 0 0 0 0 0 0 0 0 0 0 0 0 0 0 0 0 0 0.182 0 0.346 0 0 0 0 0 0 0 0 0.119 0 0 0.615 0.307 0.233 0.298 0 0 0 0 0 0 0 0.245 0 0 0.141 0 0 0.129 0.001 0 0 0 0.163 0 0 0 0 0 0 0.226 0 0.138 0 0 0.072 0.079 0 0 0 0 0 0 0 0 0.005 0 0 0 0 0.326 0 0 0.222 0 0 0 0 0 0.621 0 0 0 0 0 0 0 0 0.128 0 0 0 0 0 0 0 0 0 0 0 0 0.313 0 0 0 0 0 0 0 0 0 0 0.545 0 0.309 0 0 0 0 0 0 0 0 0 0.323 0 0.329 0 0.313 0 0 0 0 0 0 0 0 0 0.479 0.296 0.183 0 0 0 0 0 0 0 0.361 0 0 0 0 0 0 0 0 0 0 0 0.203 0 0 0 0 0 0 0 0 0 0 0 0 0 0 0 0 0 0 0 0 0 0.131 0 0.153 0.182 0 0 0 0 0 0 0 0 0.257 0 0.228 0 0.14 0 0 0 0.293 0 0 0 0 0 0 0.133 0 0 0 0 0 0 0 0 0 0 0 0.44 0 0 0 0 0 0 0 0 0 0 0 0 0 0 0.165 0 0 0 0 0 0.432 0 0.225 0 0 0 0 0 0 0 0 0 0 0 0.139 0 0 0 0.009 0 0.155 0 0 0 0 0.238 0 0 0 0 0 0.317 0.134 0 0 0 0.138 0.159 0 0 0 0 0.142 0.164 0.633 0 0.338 0 0 0 0 0 0 0 0 0 0 0.225 0.28 0 0 0.168 0 0 0 0 0.119 0 0 0.382 0 0 0 0.282 0 0 0 0 0 0 0 0 0 0 0 0 0 0 0 0 0 0.471 0 0 0.138 0 0 0 0.184 0 0 0 0 0 0 0.13 0 0 0 0.316 0 0 0 0 0 0 0 0 0 0 0 0 0 0 0 0 0 0 0 0 0 0.101 0 0 0 0 0 0 0 0.269 0 0 0 0.419 0 0 0 0 0.297 0 0 0 0 0.182 0 0 0 0 0 0 0 0 0 0 0 0 0 0 0 0 0 0 0 0 0 0 0 0 0.106 0 0.564 0 0.169 0 0 0.3 0 0 0 0 0 0 0 0 0 0.347 0 0 0 0.149 0 0 0 0 0 0 0 0 0 0 0 0.243 0 0 0 0 0 0 0 0 0 0 0 0 0 0 0 0 0 0 0 0 0 0 0 0 0 0 0 0.311 0.3 0 0 0.34 0 0 0 0 0 0 0.211 0 0 0.266 0 0.303 0 0 0.186 0.197 0 0 0.25 0 0 0 0 0 0 0 0 0 0 0 0.054 0.171 0 0.177 0 0 0 0 0 0 0 0 0 0 0 0 0 0 0 0 0 0 0 0.638 0 0 0 0 0 0 0 0 0 0 0.154 0 0 0 0 0 0 0 0 0 0 0 0 0.193 0 0 0 0 0 0 0 0 0 0.302 0.072 0 0 0 0 0 0.326 0 0 0 0 0 0 0 0 0 0 0 0.334 0 0 0 0 0 0 0 0 0 0 0 0.235 0 0 0 0.071 0 0 0 0.196 0 0 0.296 0 0 0 0 0 0 0 0 0 0 0 0 0 0 0 0 0 0 0.305 0 0.166 0 0 0 0.17 0 0 0 0 0 0 0 0 0 0 0 0 0 0 0.203 0.034 0 0 0 0.342 0.308 0 0 0 0 0 0 0 0 0.109 0 0.159 0 0 0 0 0 0.218 0 0 0 0 0 0 0.174 0.164 0.126 0 0 0 0 0.182 0 0 0 0.087 0 0 0 0 0 0.406 0 0 0.159 0 0 0 0 0 0 0 0.149 0 0 0.4 0 0 0 0 0 0 0.363 0 0 0 0 0 0 0 0 0 0.194 0.337 0.297 0 0 0 0 0 0 0 0 0 0 0 0 0 0 0 0 0 0 0 0 0 0 0 0 0 0 0 0.31 0 0 0.14 0 0 0 0 0 0 0 0 0 0 0 0 0 0 0.126 0 0 0.213 0.306 0 0 0 0.319 0 0 0.387 0 0 0 0.152 0 0.24 0 0 0 0 0.239 0.296 0 0 0 0 0 0 0 0 0 0 0 0 0 0 0 0 0 0 0 0 0 0 0 0.147 0 0 0 0 0 0.303 0.15 0.507 0 0.335 0 0 0 0 0 0 0 0 0 0 0 0 0 0 0.382 0 0 0 0 0 0 0 0 0 0 0 0 0 0 0 0 0 0 0 0 0 0 0 0 0 0 0.234 0 0 0 0 0.11 0 0.296 0 0.289 0 0.225 0 0 0 0 0 0 0 0 0 0 0 0 0 0 0 0 0 0 0.368 0.233 0 0 0.306 0 0 0.296 0.327 0 0 0 0 0 0 0 0 0 0 0 0 0 0 0.117 0 0 0 0 0.303 0 0.426 0 0 0 0 0 0 0.388 0 0 0 0 0 0 0 0 0.306 0 0 0.139 0 0 0 0 0 0 0 0 0 0 0 0 0 0 0 0 0 0.132 0 0 0 0 0 0 0.243 0 0 0 0 0 0 0 0 0 0 0 0 0 0 0.312 0 0.184 0 0 0 0 0 0.224 0 0 0 0 0 0 0 0 0 0 0 0 0 0 0 0 0 0 0 0.238 0 0 0 0 0 0 0 0 0 0.383 0 0 0 0 0 0 0.296 0 0 0 0 0 0 0 0.18 0 0 0 0.291 0.12 0.257 0 0 0 0.175 0 0 0 0 0 0 0 0 0 0 0 0 0 0 0 0.207 0 0 0 0 0 0 0 0.347 0 0 0 0 0 0 0 0.151 0 0.223 0 0 0 0 0 0 0.15 0 0 0 0 0 0.304 0 0 0 0 0 0 0 0 0 0 0.149 0 0 0 0.24 0 0 0 0 0 0.123 0 0 0 0.331 0 0 0 0 0 0 0.159 0 0 0 0 0 0 0.141 0 0 0.296 0.257 0 0 0 0 0 0 0.138 0 0 0 0.223 0 0 0 0.306 0 0.229 0 0 0 0 0 0 0 0 0 0.233 0 0 0 0 0.373 0 0 0 0 0 0.143 0 0 0 0.261 0 0 0 0 0 0 0 0 0 0 0 0 0 0 0 0 0 0 0 0 0 0 0 0 0 0 0 0 0 0 0 0 0 0.379 0 0 0 0 0 0 0.181 0 0 0 0 0 0 0.342 0 0.186 0 0 0 0 0 0 0 0 0 0 0 0 0.132 0 0 0 0 0 0 0 0 0.163 0 0 0 0 0.331 0 0 0.293 0 0 0 0 0 0 0 0 0.314 0.483 0 0 0 0.311 0 0 0 0 0 0 0 0 0 0 0 0 0 0 0.142 0 0.346 0 0 0 0 0.219 0 0 0 0 0.308 0 0 0 0.187 0 0 0 0 0 0 0 0 0 0 0 0 0 0 0 0 0 0 0 0 0 0 0 0 0 0 0 0 0 0.123 0 0 0 0 0 0 0.234 0 0 0.382 0 0.222 0 0.254 0 0 0 0 0 0 0 0 0 0 0 0.223 0 0 0 0 0 0.339 0 0 0 0 0 0 0 0 0 0 0 0 0 0 0 0 0 0 0 0 0 0 0 0.117 0 0 0 0 0 0 0 0 0 0.184 0 0 0 0 0 0 0 0.535 0.228 0.308 0.22 0 0 0 0 0 0 0.162 0 0 0 0 0 0 0 0 0.35 0 0 0 0 0 0 0 0 0 0 0 0 0 0 0 0 0 0 0 0 0 0.298 0 0 0.31 0.335 0 0 0 0 0 0 0 0 0 0 0 0.011 0.348 0 0 0 0 0.313 0 0 0 0 0 0 0.135 0 0 0 0 0.179 0 0 0 0 0 0 0 0 0 0 0 0 0 0 0.185 0 0 0 0.339 0.487 0 0 0 0 0 0 0.302 0.262 0 0 0.323 0 0 0 0 0 0 0 0 0 0 0 0.297 0 0 0 0 0 0 0.294 0.227 0 0 0 0 0 0 0 0 0 0 0 0.37 0 0 0 0 0 0 0 0 0 0 0.31 0.246 0 0 0 0 0 0 0 0 0 0 0 0.227 0 0 0 0.101 0 0 0 0 0 0 0 0 0 0 0.285 0 0 0.17 0 0.271 0 0 0 0 0 0 0.231 0 0.372 0 0 0 0 0 0 0 0 0.214 0 0 0 0 0.15 0 0.133 0 0 0 0.041 0 0 0 0 0 0 0.051 0 0 0 0 0 0 0 0 0 0 0 0 0 0 0.108 0 0 0 0 0.122 0 0 0 0.15 0 0 0 0.146 0 0 0 0.23 0 0 0 0 0 0 0 0 0 0.136 0.142 0 0 0 0 0 0 0.144 0 0.205 0.223 0 0 0.252 0 0 0 0.188 0.274 0 0 0 0 0 0 0 0 0 0 0 0 0.299 0 0 0 0 0 0.1 0 0 0 0 0 0 0 0 0 0 0 0 0 0 0 0 0 0 0.591 0 0 0 0 0 0 0 0 0 0 0 0 0.261 0 0 0 0 0 0.367 0 0.292 0 0 0.183 0.265 0 0 0 0 0 0 0 0 0 0 0.357 0 0 0 0 0 0 0 0 0 0 0 0 0 0 0 0.132 0 0 0.11 0 0 0 0 0 0 0 0 0 0 0 0 0 0 0 0 0 0 0 0.269 0 0 0.264 0 0.267 0 0 0 0 0 0 0 0 0 0 0 0 0 0 0 0 0.217 0 0 0.414 0 0 0 0.31 0 0 0 0 0 0 0 0 0 0 0.136 0 0 0 0 0 0 0 0 0 0 0 0 0 0 0 0 0.347 0 0.371 0 0 0 0.242 0 0 0 0 0 0 0 0 0.329 0 0 0 0 0 0.232 0.153 0 0 0.224 0 0 0 0 0 0 0.195 0 0 0 0 0 0 0 0.254 0 0 0.087 0 0 0.223 0 0 0 0.269 0 0 0 0 0 0 0.298 0 0 0 0 0 0.225 0 0 0 0.223 0 0 0.159 0.113 0.332 0.398 0.303 0.311 0 0 0 0 0 0.304 0 0 0 0.21 0 0 0 0 0 0.337 0 0 0.296 0 0.07 0 0 0.216 0 0 0 0 0 0 0 0 0 0 0 0 0 0 0.239 0 0 0 0 0 0 0.188 0 0 0 0.227 0.352 0 0 0 0 0 0 0 0 0 0.259 0 0 0 0 0 0 0 0 0 0 0 0 0 0 0 0 0 0 0 0 0 0 0 0.22 0.159 0.199 0 0.137 0 0 0 0 0 0 0 0 0 0.405 0.349 0 0 0 0 0 0 0 0 0 0 0 0.302 0.279 0.146 0 0 0.301 0 0 0 0 0 0 0 0 0 0 0 0 0.297 0 0 0 0 0 0 0.223 0.196 0.305 0 0 0 0 0 0 0.304 0 0 0 0 0 0 0 0 0 0 0 0 0 0 0 0 0 0 0 0.324 0 0 0 0 0 0 0 0 0 0 0 0.303 0 0 0 0 0.298 0 0 0 0 0 0 0 0 0 0.29 0 0 0.055 0.354 0 0 0.076 0 0.312 0 0 0 0.231 0 0 0 0 0 0 0 0 0 0 0 0 0 0.301 0 0 0 0 0 0 0 0 0.297 0 0 0 0 0 0 0 0 0 0.299 0 0 0 0 0 0 0 0 0 0 0 0 0 0 0 0 0 0.153 0 0 0.226 0 0 0.274 0 0 0 0 0 0 0 0 0 0 0 0 0 0 0 0 0 0 0 0 0 0 0.184 0 0 0 0 0 0 0 0 0.306 0 0 0 0 0 0 0 0 0.423 0.363 0 0 0 0 0 0 0.231 0 0 0 0 0 0.223 0 0.261 0 0 0.228 0 0 0 0 0 0.197 0 0 0.238 0 0 0.242 0 0.144 0 0 0 0 0 0 0 0 0 0 0 0 0 0 0 0 0 0 0 0.162 0 0 0.386 0 0 0.209 0.441 0 0 0 0 0 0 0 0 0 0.222 0 0 0 0 0 0.026 0 0 0 0 0 0 0 0 0 0 0 0 0 0 0 0 0 0 0 0 0 0 0 0 0 0 0 0 0 0.009 0.403 0 0 0 0 0 0 0 0 0.372 0 0 0 0 0 0.195 0 0 0 0 0 0 0 0.156 0 0.264 0.149 0 0 0 0 0 0 0 0 0.153 0 0.212 0 0 0 0.173 0 0 0.205 0 0.344 0 0 0 0.443 0 0 0 0 0 0 0 0 0.319 0 0 0 0 0.308 0.291 0.409 0 0 0.248 0 0 0 0.108 0 0 0 0 0 0 0 0 0 0.227 0 0 0 0 0 0.157 0 0.401 0.176 0 0 0 0 0.115 0 0.24 0 0.224 0.209 0 0 0.01 0 0 0 0 0 0 0 0 0 0 0 0 0.209 0 0 0.167 0.237 0 0 0 0 0 0 0 0 0 0 0.344 0 0 0 0 0 0 0 0 0 0 0 0 0 0 0 0 0 0 0 0 0.314 0 0 0 0 0.314 0.138 0 0.239 0 0 0.234 0 0 0 0 0 0.239 0 0 0 0 0 0 0 0.141 0 0 0 0 0 0 0 0 0 0 0 0.1 0 0 0.194 0 0 0.297 0.258 0.34 0 0 0 0 0.321 0.329 0 0 0 0 0 0 0 0 0 0 0 0 0.295 0 0 0 0.373 0 0 0 0 0 0 0 0 0 0 0 0 0 0 0 0 0 0 0 0 0 0 0 0.197 0.196 0 0 0 0 0 0 0.328 0 0 0 0 0 0 0 0 0 0 0.133 0 0.111 0 0 0 0 0 0 0 0.214 0 0 0 0 0.377 0 0 0 0.381 0 0.161 0 0 0 0 0 0 0.521 0 0 0 0.349 0 0 0 0.303 0 0 0.221 0 0 0 0 0 0 0 0 0 0.216 0.334 0 0 0 0 0 0 0.141 0 0 0 0.277 0.31 0 0 0 0 0 0.31 0 0 0 0 0 0 0 0 0 0 0 0 0 0 0 0 0 0 0 0.343 0 0 0 0 0 0 0 0 0 0 0 0 0.225 0 0 0 0 0 0.297 0 0 0 0.231 0 0 0 0 0 0 0 0 0 0 0 0 0 0 0 0 0 0.144 0.162 0 0 0 0 0 0 0 0.14 0 0.337 0 0 0 0 0 0 0 0 0 0 0 0 0 0 0 0 0 0.159 0.162 0 0.317 0 0.18 0 0 0 0 0.11 0 0.125 0 0 0 0.101 0 0 0 0 0 0 0.15 0 0.301 0 0 0.227 0 0.172 0 0 0 0 0 0.308 0 0 0 0 0 0 0 0 0.325 0.323 0 0 0 0 0 0 0.136 0 0 0 0 0.401 0 0 0 0 0 0 0 0 0 0 0.23 0.371 0 0 0 0 0.375 0 0 0 0.156 0 0.173 0 0 0 0 0 0 0 0 0.152 0 0 0 0 0 0 0 0 0 0.169 0 0.314 0.001 0.232 0 0 0 0 0 0 0 0 0 0 0 0 0 0 0 0 0.413 0.312 0 0.322 0 0 0 0 0 0 0 0.158 0 0 0 0 0.3 0 0 0 0 0 0 0 0.308 0 0 0 0 0.135 0.025 0.283 0 0 0 0 0 0.296 0 0 0 0 0 0 0 0 0 0 0 0 0 0.297 0 0 0 0 0 0 0 0 0 0 0 0 0.156 0 0 0 0 0.251 0 0 0 0 0 0 0 0 0 0 0 0 0 0 0 0.334 0 0 0.11 0 0 0.101 0 0 0 0 0 0 0 0 0 0 0 0 0 0.245 0 0 0 0 0 0 0 0 0 0 0 0 0 0 0 0 0 0.271 0 0.309 0 0 0 0 0 0 0 0.247 0 0 0 0 0 0 0 0.078 0 0 0.125 0 0 0 0 0 0.153 0 0 0 0 0.334 0 0.238 0 0.335 0 0 0.28 0 0.223 0 0 0.308 0 0 0 0.494 0 0.36 0 0 0 0 0 0 0 0 0 0 0 0 0 0 0 0.243 0 0 0 0 0.293 0.167 0 0 0 0 0 0 0 0 0.305 0 0.15 0.145 0 0.144 0 0 0.274 0 0 0.333 0 0 0 0 0 0.238 0 0 0 0 0 0 0.149 0 0 0 0 0.22 0 0 0 0 0 0 0 0.259 0 0 0 0 0 0 0 0 0 0 0 0.108 0 0 0 0 0 0 0 0 0 0 0 0 0 0 0.381 0 0 0 0 0 0 0 0 0 0 0 0 0 0 0 0.224 0.303 0 0 0 0 0 0 0 0 0 0.227 0.275 0 0 0.156 0.197 0 0 0 0.463 0 0 0 0.182 0 0 0 0 0 0 0 0.171 0 0 0 0 0 0 0 0 0 0 0 0 0 0 0 0 0.222 0.116 0 0 0.059 0 0 0 0 0 0 0 0 0.156 0.332 0.338 0 0 0 0 0 0 0 0 0 0 0 0 0 0 0 0 0 0 0 0 0 0 0 0 0.308 0.417 0 0 0 0 0 0 0 0 0 0 0.348 0 0.263 0 0 0 0 0 0 0 0 0 0 0 0 0 0 0 0 0 0 0 0 0 0.336 0 0 0 0 0 0 0.265 0.32 0 0 0 0 0.137 0.027 0 0 0 0 0 0.315 0 0 0 0 0 0 0 0 0 0 0 0 0 0 0 0 0.294 0 0 0 0 0 0.245 0 0 0 0.139 0 0 0 0 0 0 0 0 0 0 0 0 0 0 0 0 0.135 0 0 0.223 0 0 0 0 0.236 0.582 0 0 0 0.366 0 0 0.303 0 0 0 0 0 0.298 0 0 0 0 0 0 0.138 0.275 0.185 0.131 0 0 0.244 0 0 0 0 0 0 0 0 0 0 0.006 0 0 0 0 0 0 0.071 0 0 0.179 0.162 0 0 0.125 0 0.305 0 0 0 0 0 0.356 0 0 0 0 0 0 0 0 0 0 0 0 0 0 0.223 0 0 0 0 0 0 0 0 0 0.238 0.258 0 0 0 0 0 0 0 0 0 0 0 0 0.145 0 0.304 0 0 0 0 0 0 0 0 0 0 0 0 0
YAL064C-A 0 0 0.015 0 0.001 0.166 0 0 0 0 0.312 0.067 0 0 0 0 0.018 0.007 0.22 0.003 0 0.172 0 0.1 0 0 0 0 0.084 0.06 0.04 0.243 0 0 0 0 0.115 0 0 0.053 0 0 0 0 0 0 0 0 0 0 0.174 0 0 0 0 0.073 0 0 0 0 0.111 0.14 0 0.063 0.081 0 0 0 0.115 0 0 0 0 0 0 0 0 0 0 0.053 0 0.29 0.104 0 0 0.072 0 0 0.026 0 0.059 0 0 0.021 0.005 0 0.158 0.003 0.117 0.047 0 0.074 0 0 0 0 0 0 0 0 0 0 0 0 0 0 0 0 0 0 0 0 0 0 0 0.084 0 0.225 0.117 0 0 0 0 0 0 0 0 0 0 0 0 0 0 0 0 0 0 0 0 0.129 0.049 0 0 0 0 0.144 0 0 0 0 0 0.114 0.089 0.323 0 0 0 0 0.069 0 0.184 0.335 0.141 0 0 0 0 0 0 0 0 0 0 0.258 0 0 0.111 0 0.205 0 0 0 0 0 0 0 0 0 0 0 0 0 0 0 0 0 0 0 0 0.17 0 0 0 0 0 0.132 0 0 0 0 0 0 0 0 0 0 0 0 0 0 0.149 0.015 0 0 0 0 0 0 0 0 0 0 0 0.105 0 0 0 0 0 0 0 0.137 0 0 0 0 0 0.119 0 0 0 0 0 0 0 0 0 0 0 0 0 0 0.18 0 0 0 0 0 0 0 0 0 0 0 0.172 0 0 0 0 0.106 0.063 0.037 0.116 0 0 0.187 0 0 0.324 0.19 0 0 0 0 0 0 0.103 0 0.144 0 0 0 0 0 0 0 0.149 0 0 0 0 0 0.144 0 0 0 0 0.169 0.079 0 0 0 0.518 0 0 0 0 0 0.053 0.095 0.243 0 0 0.12 0.166 0.161 0 0 0 0 0 0 0 0 0 0 0.055 0.108 0.068 0 0.078 0 0 0 0 0 0 0 0 0.2 0 0 0 0 0 0 0 0 0 0 0 0 0.182 0.207 0.151 0 0.121 0.146 0 0 0 0 0 0 0 0 0 0.176 0 0 0.148 0 0 0 0 0 0 0 0 0 0 0 0 0 0.198 0 0 0 0 0 0 0 0 0 0 0 0 0 0 0 0 0 0 0 0 0 0.055 0 0 0 0 0.132 0 0.125 0 0 0 0 0.122 0 0 0.074 0.151 0 0 0 0 0 0.145 0 0 0.156 0 0 0.078 0.048 0.05 0 0 0 0 0 0.159 0.214 0.117 0 0 0 0 0 0 0 0 0 0 0 0.154 0 0 0 0 0 0 0 0 0 0 0 0 0 0 0 0 0.167 0.185 0 0 0.142 0 0.117 0 0 0 0 0 0.066 0 0 0 0 0 0 0.02 0 0 0.095 0 0 0 0 0 0 0 0 0 0 0 0 0 0 0 0 0.236 0 0 0 0 0 0.195 0 0 0.163 0 0 0 0 0.106 0 0 0 0 0 0 0.287 0.123 0 0 0 0.082 0 0 0 0 0 0 0 0 0 0 0 0 0 0 0 0 0 0 0 0 0 0 0 0.088 0 0 0.104 0 0 0 0 0 0 0 0 0 0 0 0 0 0 0 0 0 0 0.144 0 0 0 0 0 0 0 0 0.226 0 0 0 0 0.066 0 0 0.315 0 0 0 0 0 0.067 0 0 0 0 0 0 0 0 0 0.094 0 0 0 0 0 0 0 0.079 0 0 0 0 0 0 0 0 0 0 0.322 0 0 0 0 0 0.09 0.202 0 0.169 0 0 0 0 0 0 0 0 0 0 0.101 0.196 0 0 0 0 0 0 0 0 0 0 0 0 0.267 0 0.217 0 0 0 0 0 0.082 0.057 0 0.129 0 0 0 0 0 0.237 0 0 0 0 0 0 0 0 0 0 0 0.093 0 0.188 0 0 0.153 0 0 0 0 0.101 0 0 0.046 0 0 0 0 0 0.223 0 0.176 0 0 0 0.132 0.271 0 0 0 0 0 0 0 0 0 0 0 0 0 0 0 0.176 0 0 0 0 0 0 0 0 0.169 0 0 0 0 0 0 0 0 0 0.176 0.222 0 0.151 0 0 0 0 0 0.097 0 0 0 0 0 0 0.185 0 0 0 0.028 0 0 0 0 0 0 0 0 0 0 0 0 0 0 0 0 0 0.161 0 0 0 0 0 0 0 0 0 0 0 0 0 0 0 0.151 0.074 0 0 0 0 0 0.146 0 0.105 0 0 0 0 0 0.117 0 0 0 0 0 0 0 0 0 0 0 0.171 0 0 0 0 0 0 0 0 0.092 0.092 0 0 0 0 0 0 0 0 0 0 0 0 0 0 0 0 0.16 0 0 0 0.109 0 0.033 0 0 0.041 0 0 0.205 0 0 0 0 0 0 0 0 0.001 0.002 0 0 0 0 0 0.276 0 0 0 0 0 0.281 0 0 0.086 0 0.113 0.152 0.054 0.08 0.114 0.174 0 0 0 0 0 0 0 0.237 0 0 0.107 0 0 0 0.145 0 0.17 0 0 0 0 0 0 0 0 0.118 0 0 0 0.027 0 0 0 0 0 0 0 0 0 0 0 0 0 0.219 0 0.116 0 0 0 0 0 0 0 0 0 0 0 0 0 0 0 0 0 0.256 0 0 0.064 0 0 0 0.336 0.053 0 0.144 0.165 0.191 0 0 0 0 0 0 0 0 0 0.227 0 0.089 0 0 0 0 0 0 0 0 0 0 0 0.077 0 0 0 0.031 0 0 0 0 0 0 0 0.165 0.22 0 0 0.016 0 0 0 0 0 0 0.188 0.282 0 0.19 0 0.211 0 0 0 0 0 0 0 0 0 0 0 0.086 0 0 0 0 0 0.033 0 0 0.082 0.134 0 0 0 0 0 0 0 0 0 0 0 0 0 0 0 0 0 0 0 0 0 0 0 0 0 0 0 0 0 0 0 0 0 0.146 0 0 0 0 0 0 0 0 0 0 0.13 0 0 0 0 0 0 0 0 0 0 0 0.098 0 0 0 0 0 0 0.065 0 0.188 0 0 0 0 0.045 0.099 0 0 0 0 0 0 0 0.159 0 0 0 0 0.065 0 0 0 0 0 0 0 0 0 0.143 0 0 0 0.069 0 0 0 0 0 0 0 0 0.161 0 0 0.231 0.003 0 0.074 0.051 0 0 0 0 0 0 0.189 0.076 0.084 0 0 0.061 0 0.061 0 0 0 0.123 0 0 0 0 0 0 0 0 0.012 0 0 0 0 0.324 0 0 0 0 0 0 0 0 0.12 0.122 0 0 0 0 0 0.077 0 0 0 0.198 0 0 0 0 0 0 0.196 0 0 0.058 0 0 0 0.143 0 0 0 0 0 0 0 0 0 0 0.132 0 0 0.048 0 0 0.141 0 0 0 0 0 0 0 0 0 0 0.079 0 0 0 0 0 0 0 0 0 0 0 0 0 0 0.192 0 0 0 0 0 0 0 0 0 0 0 0 0 0 0 0 0 0 0 0 0 0 0.052 0 0 0 0.081 0 0 0 0.061 0 0.187 0 0 0 0.145 0.075 0 0 0 0 0 0.207 0.187 0 0 0 0 0 0 0 0 0 0 0 0 0 0 0 0 0 0 0 0 0 0 0 0 0 0 0 0 0 0.186 0 0 0 0 0 0 0 0 0.236 0 0 0 0 0 0 0 0 0 0 0.2 0 0 0 0.167 0 0.069 0.188 0 0 0.145 0 0 0 0 0 0 0 0 0 0 0 0 0 0 0 0 0 0 0 0.191 0 0 0.169 0 0 0.061 0 0 0 0 0 0.061 0.132 0.014 0 0 0 0 0 0 0 0 0.099 0 0 0 0.163 0.151 0 0 0 0 0.098 0.206 0 0 0 0 0 0 0 0 0.062 0 0 0 0.192 0.145 0 0.012 0 0.285 0 0 0.173 0 0 0 0 0 0 0 0 0.165 0 0 0 0 0 0 0 0 0 0 0 0 0 0 0.105 0 0 0 0 0.173 0 0 0 0 0 0.052 0 0 0 0 0 0.148 0 0 0 0 0 0 0 0 0 0 0 0 0 0 0 0 0 0 0 0 0 0 0 0.135 0.161 0 0 0 0 0.296 0 0 0 0 0 0 0.076 0 0 0 0 0 0.187 0 0 0 0 0 0.147 0.185 0 0 0 0 0 0.2 0.108 0.183 0 0 0 0 0 0 0 0 0 0 0 0.193 0 0 0 0 0 0 0 0 0 0.178 0 0 0 0 0 0 0 0 0.033 0.089 0 0 0 0.225 0 0 0 0.152 0 0 0 0 0 0 0 0 0 0.025 0 0 0 0.17 0 0 0 0.173 0 0 0.331 0 0 0 0.094 0 0 0 0.092 0.203 0.062 0 0 0 0 0 0 0 0 0 0 0.186 0 0 0 0 0 0 0 0 0 0 0 0 0 0 0 0 0 0 0 0.098 0 0 0 0 0.115 0 0 0 0 0 0 0 0 0 0 0 0 0 0 0 0 0 0.081 0 0 0 0 0 0 0 0 0.194 0 0.119 0 0 0 0 0 0 0 0 0 0 0 0 0.2 0 0 0 0 0 0 0 0 0 0.09 0 0 0.072 0 0 0 0 0 0 0 0 0 0 0 0 0 0 0 0 0 0 0 0 0 0 0 0 0.308 0 0 0 0 0 0 0 0 0 0 0 0 0 0 0 0 0 0 0 0.241 0.344 0 0 0.088 0.157 0 0 0 0 0 0 0.116 0 0 0 0 0 0 0.075 0 0 0 0.145 0 0 0 0 0 0 0 0 0.186 0 0.162 0 0 0 0 0 0 0 0 0 0 0 0.043 0 0.065 0.171 0 0 0 0 0 0 0 0.123 0 0 0 0 0 0 0.19 0 0 0 0 0 0 0 0 0 0 0 0 0 0 0 0 0 0 0 0 0 0 0 0 0 0 0.195 0 0 0 0 0 0 0 0 0 0 0 0 0.073 0 0.28 0 0 0 0 0.151 0.145 0 0 0 0 0 0 0 0 0.11 0.143 0 0 0 0 0 0.326 0 0 0 0 0 0 0 0 0 0 0 0 0.345 0 0 0 0 0 0.218 0 0 0 0.161 0 0 0 0.007 0 0 0 0 0.19 0 0.083 0.068 0 0.163 0 0 0 0 0 0 0 0 0 0 0 0 0 0 0 0 0.105 0.068 0 0 0 0 0 0 0 0 0 0 0 0 0 0.115 0.177 0 0 0 0 0 0.535 0 0 0 0 0 0.324 0 0.104 0.02 0 0 0 0 0 0 0 0 0 0 0.078 0 0 0 0 0 0 0 0 0 0 0 0 0.113 0.11 0 0 0 0 0 0 0 0 0 0.1 0 0.338 0 0 0 0 0 0 0 0 0 0 0 0 0 0 0 0 0 0 0 0.275 0 0 0 0 0 0 0.091 0 0 0.106 0.056 0 0 0 0.145 0 0 0 0 0 0 0 0 0 0 0 0 0 0 0 0 0 0 0.109 0.014 0 0 0 0 0 0 0 0 0 0 0 0 0.072 0 0 0 0 0 0 0 0 0 0 0 0 0.176 0.1 0 0.059 0.056 0 0 0 0 0.076 0 0 0 0 0 0.099 0 0 0 0 0.098 0 0 0 0 0 0 0 0 0 0 0 0 0 0 0 0 0 0.105 0 0 0 0 0 0 0 0.163 0 0 0 0 0.116 0 0 0 0 0 0 0.081 0 0 0 0 0 0.079 0.109 0.099 0.143 0 0 0 0 0 0 0 0 0 0.184 0 0 0 0 0 0 0 0 0 0.113 0 0 0 0 0 0.092 0 0.023 0 0 0 0 0 0.195 0.263 0 0.081 0 0 0 0 0 0 0 0.095 0 0 0 0 0 0.055 0 0 0 0.122 0.296 0.378 0 0 0 0.196 0 0 0 0 0 0 0.201 0 0 0 0 0 0 0 0 0 0 0.225 0 0.165 0.107 0 0 0 0 0 0 0 0 0 0.095 0.093 0 0 0 0.074 0 0 0 0.152 0.117 0 0 0 0.236 0 0 0 0 0 0 0 0 0 0 0.193 0 0 0.187 0 0 0.083 0.053 0 0.134 0 0 0 0 0 0 0 0.108 0 0 0 0 0 0 0.203 0 0.129 0.206 0.06 0 0 0 0.091 0 0 0 0 0 0 0.269 0 0 0 0 0 0 0 0 0 0.066 0.015 0.078 0.061 0 0 0 0 0 0 0 0 0 0 0 0 0 0 0 0 0.107 0 0 0 0 0 0 0.173 0 0 0 0 0 0 0 0 0 0 0 0 0 0 0 0 0 0 0 0.187 0 0 0 0 0.211 0 0 0 0.077 0 0 0 0 0 0 0 0.197 0 0 0 0 0 0 0 0 0 0.222 0.018 0 0 0 0 0 0 0 0 0 0.146 0.208 0.129 0 0 0.151 0 0 0 0 0 0 0 0 0 0 0 0 0 0 0 0 0 0.2 0 0 0.072 0.033 0 0 0 0 0 0 0 0.136 0 0 0 0 0 0 0.322 0 0 0 0.023 0 0 0 0 0 0 0 0 0 0 0 0 0 0 0 0 0 0 0 0 0.08 0 0 0 0 0 0 0 0.263 0 0 0 0 0 0 0 0 0 0.077 0 0 0 0 0 0 0 0 0 0 0 0 0 0 0 0 0 0 0 0.322 0.204 0 0 0 0 0 0.132 0 0 0 0.128 0 0.314 0 0 0 0 0 0 0 0 0 0 0.082 0 0 0 0 0 0 0 0 0 0 0 0 0 0 0 0 0 0 0.102 0 0 0 0 0 0 0.183 0 0 0 0.069 0 0 0 0.051 0 0 0 0 0 0 0 0.148 0 0.081 0 0.073 0 0.149 0.085 0 0 0 0 0 0 0 0 0.192 0 0 0 0 0 0 0 0.186 0 0 0.182 0 0 0 0 0 0 0 0 0 0 0 0 0 0 0 0 0 0 0 0 0 0 0 0 0.219 0 0 0.054 0 0 0 0.274 0 0.08 0 0 0 0 0 0 0 0 0 0 0 0.142 0 0 0.329 0.069 0 0 0 0 0 0 0 0 0 0 0 0 0 0 0 0 0 0.049 0 0 0 0 0 0 0 0.06 0 0.193 0 0 0 0 0 0 0 0 0.042 0 0 0.27 0.231 0.188 0 0 0 0 0 0 0 0 0.095 0 0 0.06 0 0.017 0.152 0.132 0 0 0 0.102 0 0 0 0 0 0 0 0.323 0.018 0 0 0.019 0.079 0 0 0 0 0 0 0 0 0.036 0 0 0 0 0.167 0 0 0.332 0 0 0 0 0 0.15 0 0 0 0 0 0 0 0 0.067 0 0 0 0 0 0 0 0 0 0 0 0 0.15 0 0 0 0 0 0 0.056 0 0 0 0.241 0 0.213 0 0 0 0 0 0 0 0 0 0.222 0 0.234 0 0.203 0 0 0 0 0 0 0 0 0 0.154 0.105 0.069 0 0 0 0 0.126 0 0 0.194 0 0 0 0 0 0 0 0 0 0 0 0.076 0 0 0 0 0 0 0 0 0 0 0 0 0 0 0 0 0 0 0 0 0 0.082 0 0.131 0.066 0 0 0 0 0 0 0 0 0.128 0 0.16 0 0.082 0 0 0 0.323 0 0 0 0 0 0 0.06 0 0 0 0 0 0 0 0 0 0 0 0.155 0 0 0 0 0 0 0 0 0 0 0 0 0 0 0.139 0 0 0.323 0 0 0.251 0 0.061 0 0 0 0 0 0 0 0 0 0 0 0.195 0 0 0 0.004 0 0.107 0 0 0 0 0.345 0 0 0 0 0 0.482 0.015 0 0 0 0.056 0.086 0 0 0 0 0.097 0.027 0.157 0 0.185 0 0 0 0 0 0 0 0 0 0 0.082 0.078 0 0 0.082 0 0 0.06 0 0.024 0 0 0.166 0 0 0 0.069 0 0 0 0 0 0 0 0 0 0 0 0 0 0 0 0 0 0.179 0 0 0.091 0 0 0 0.102 0 0 0 0 0 0 0.048 0.3 0 0 0.203 0 0 0 0 0 0 0 0 0 0 0 0 0 0 0 0 0 0 0 0 0 0 0 0 0 0 0 0 0 0.159 0 0 0 0.255 0 0 0 0 0.204 0 0 0 0 0.163 0 0 0 0 0 0 0 0 0 0 0 0 0 0 0 0 0 0 0 0 0 0.322 0 0 0.05 0 0.336 0 0.141 0 0 0 0 0 0 0 0 0 0 0 0 0.108 0 0 0 0.187 0 0 0 0 0 0 0 0 0 0 0 0.164 0 0 0 0 0 0 0 0 0 0 0 0 0 0 0 0 0 0 0 0 0 0 0 0 0 0 0 0.325 0 0 0 0.178 0 0 0 0 0 0 0.079 0 0 0.063 0 0.186 0 0 0.093 0.221 0 0 0.094 0 0 0 0 0 0 0 0 0 0 0 0.133 0.152 0 0.119 0 0 0 0 0 0 0 0 0 0 0 0 0.19 0 0 0 0 0 0 0.309 0 0 0 0 0 0 0 0.107 0 0 0.106 0 0 0 0 0 0 0 0 0 0 0 0 0.078 0 0 0 0 0 0 0 0 0 0 0.017 0 0 0 0 0 0.095 0 0 0 0.135 0 0 0 0 0 0 0 0.207 0 0 0 0 0 0 0 0 0 0 0 0.119 0 0 0 0.008 0 0 0 0.14 0 0 0.147 0 0 0 0 0 0 0 0 0 0 0 0 0 0 0 0 0 0 0.158 0 0 0 0 0 0.009 0 0 0 0 0.148 0 0 0 0 0 0.138 0 0 0 0.136 0.043 0 0 0 0.388 0.191 0 0 0.23 0 0 0 0 0 0.052 0 0.019 0 0 0 0 0 0.061 0 0 0 0 0 0 0.146 0.047 0.062 0 0 0 0 0.119 0 0 0 0.027 0 0 0 0 0 0.147 0.143 0 0.141 0 0 0 0 0 0 0 0.145 0 0 0.419 0 0 0 0 0 0 0.115 0 0 0 0 0 0 0 0 0 0 0.174 0 0 0 0 0 0 0.185 0.147 0 0 0.084 0 0 0 0 0 0 0.084 0 0 0 0 0 0 0 0 0 0 0.231 0 0 0.066 0 0 0 0 0 0.244 0 0 0 0 0 0 0 0 0.036 0 0 0.213 0.174 0 0 0 0.094 0 0 0.157 0 0 0 0.071 0 0.109 0 0 0 0 0.144 0.143 0 0 0 0 0 0 0 0 0 0 0 0 0 0 0 0 0 0 0 0 0 0 0 0.038 0 0 0 0 0 0.09 0.037 0.27 0 0.481 0 0 0 0 0.057 0 0 0 0 0 0 0 0 0 0.356 0 0 0 0 0 0 0.101 0.164 0 0 0 0 0 0 0 0 0 0 0 0 0 0 0 0 0 0 0.178 0 0 0 0 0.062 0 0.113 0 0.166 0 0.112 0 0 0 0 0 0 0 0 0 0 0 0 0 0 0 0 0 0 0.281 0.114 0 0 0.176 0 0 0.09 0.176 0 0 0 0 0 0 0 0 0 0 0 0 0 0 0 0 0 0 0 0.246 0 0.099 0 0 0 0 0 0 0.183 0 0 0 0 0 0 0 0 0.222 0 0 0.144 0 0 0 0.074 0 0 0 0 0 0 0 0 0 0.111 0 0 0 0.041 0 0 0 0 0 0 0.141 0 0 0 0 0 0 0 0 0 0 0.144 0 0 0 0.233 0 0.096 0 0 0 0 0 0.354 0 0 0 0 0 0 0 0 0.099 0 0 0 0.073 0 0 0 0 0 0 0.155 0 0 0 0 0 0 0 0 0 0.182 0 0 0 0 0 0 0 0 0 0 0 0 0 0 0.025 0 0 0 0.16 0.074 0.117 0 0 0 0.043 0 0 0 0 0 0 0 0 0 0 0 0 0 0 0 0.201 0 0 0 0 0 0 0 0.208 0 0 0 0 0 0 0 0.105 0 0.062 0 0 0 0 0 0 0.049 0 0 0 0.027 0 0 0 0 0 0 0 0 0 0 0 0 0.089 0 0 0 0.144 0 0 0 0 0 0.08 0 0 0 0.17 0 0 0 0 0 0 0.078 0 0 0 0 0 0 0.07 0 0 0.177 0.144 0 0 0 0 0 0 0.07 0 0 0 0.158 0 0 0 0.324 0 0.07 0 0 0 0 0 0.144 0 0 0 0.294 0 0 0 0 0.273 0 0 0 0 0 0.067 0 0 0 0.114 0 0 0 0 0 0 0 0 0 0 0 0 0 0 0 0 0 0 0 0 0 0 0.067 0 0 0 0 0 0 0 0 0 0 0.191 0 0 0 0 0 0 0 0 0 0 0 0 0 0.209 0 0 0 0 0 0 0 0 0 0 0 0 0 0 0.109 0 0 0 0 0 0 0 0 0.066 0 0 0 0 0.159 0.152 0 0.175 0 0 0 0 0 0 0 0 0.106 0.196 0 0 0 0.146 0 0 0 0 0 0 0 0 0 0 0 0 0 0 0 0 0.307 0 0 0 0 0.216 0 0 0 0 0.196 0 0 0 0.129 0 0 0 0 0 0 0 0 0 0 0 0 0 0 0 0 0 0 0 0 0 0 0 0 0 0 0 0 0 0.094 0 0 0 0 0 0 0.142 0 0 0.131 0 0.058 0 0.157 0 0 0 0 0 0 0 0 0 0 0 0.17 0 0 0 0 0 0.262 0.144 0 0 0 0 0 0 0 0.186 0 0 0 0 0 0 0 0 0 0 0 0 0 0 0.053 0 0 0 0 0 0 0 0 0 0 0 0 0 0 0 0 0 0.296 0 0 0.045 0.188 0 0 0 0 0 0.176 0 0 0 0 0 0 0 0 0.267 0 0 0 0 0 0 0 0 0 0 0.143 0 0 0 0 0 0 0 0 0 0 0.169 0 0 0.157 0.158 0 0 0 0 0 0 0 0 0 0 0 0.039 0.197 0 0 0 0 0.14 0 0 0 0 0 0 0.181 0 0 0 0 0.077 0 0 0.186 0 0 0 0 0 0 0 0 0 0 0 0.054 0 0 0 0.198 0.248 0 0 0 0 0 0 0.147 0.148 0 0 0.337 0 0 0 0 0 0 0 0 0 0 0 0.186 0 0 0 0 0 0 0.075 0 0 0 0 0.106 0 0 0 0 0 0 0 0.244 0 0 0 0 0 0 0 0 0 0 0.183 0.065 0 0 0 0 0 0 0 0 0 0 0 0.073 0 0 0 0.055 0 0 0 0 0 0 0 0 0 0 0.15 0 0 0.047 0 0.192 0 0 0 0 0 0 0.248 0 0.225 0 0 0 0 0 0 0 0 0.058 0 0 0 0 0.1 0 0.105 0 0 0 0.048 0 0 0 0 0 0 0.075 0 0 0 0 0.037 0 0 0 0 0 0 0 0 0 0.038 0 0 0 0 0.06 0 0 0 0.058 0 0 0 0.138 0 0 0 0.1 0 0 0 0 0 0 0 0 0 0.046 0.007 0 0 0 0 0 0 0.147 0 0.227 0.182 0.194 0 0.136 0 0 0 0.068 0 0 0 0 0 0 0 0 0 0 0 0 0 0.331 0 0 0 0 0 0.037 0 0 0 0 0.059 0 0 0 0 0 0 0 0 0 0 0 0 0 0.087 0 0 0 0 0 0 0 0 0 0 0 0 0.2 0 0 0 0 0 0.215 0 0.185 0 0 0.122 0.233 0 0 0 0 0 0 0 0 0 0 0.204 0 0 0.147 0 0 0 0 0 0 0 0 0 0 0 0 0.067 0 0 0.077 0 0 0 0 0 0 0 0 0 0 0 0 0 0 0 0 0 0 0 0.12 0 0 0.168 0 0.09 0 0.068 0 0 0 0 0 0 0 0 0 0 0 0 0 0 0.206 0 0 0.115 0 0 0 0.148 0 0 0 0 0 0 0 0 0 0 0.087 0 0 0 0.12 0 0.188 0 0 0 0 0 0 0 0 0 0 0.356 0 0.133 0 0 0 0.169 0.186 0 0 0 0 0 0 0 0.148 0 0 0 0 0 0.186 0.167 0 0 0.112 0 0 0 0 0 0 0 0 0 0 0 0 0 0 0.182 0 0 0.021 0 0 0 0 0 0 0.155 0 0 0 0 0 0 0 0 0 0 0 0 0.147 0 0.061 0 0 0 0 0.071 0.061 0.198 0.229 0.145 0.132 0 0 0 0 0 0.113 0 0 0 0.127 0 0 0 0.062 0 0.15 0 0 0.192 0 0.027 0 0 0.124 0 0 0 0 0 0 0 0 0 0 0 0 0 0 0.21 0 0 0 0 0 0 0.062 0 0 0 0.049 0.162 0 0 0 0 0 0 0 0 0 0.18 0 0 0 0 0 0 0 0 0 0 0 0 0 0 0 0 0 0 0 0 0 0 0 0.198 0.187 0.209 0 0.128 0 0 0 0 0 0 0 0 0 0.157 0.266 0 0 0 0 0 0 0 0 0 0 0 0.209 0.14 0.03 0.185 0 0.186 0 0 0 0 0 0 0 0 0 0 0 0 0.189 0 0 0 0 0 0 0 0 0.184 0 0 0 0 0 0 0.145 0 0 0 0 0 0 0 0 0 0 0 0 0 0 0 0 0 0 0 0.084 0 0 0 0 0 0 0 0 0 0 0 0.167 0 0 0 0 0.185 0 0 0 0 0 0 0 0 0 0.187 0 0 0.034 0.094 0 0 0.023 0 0.191 0 0 0 0.033 0 0 0 0 0 0 0 0.085 0 0 0 0 0 0.271 0 0 0 0 0 0 0 0 0 0 0 0 0 0 0 0 0 0 0.321 0 0 0 0 0 0 0 0 0 0 0 0 0 0 0 0 0 0.142 0 0 0.189 0 0 0.17 0 0 0 0 0 0 0 0 0 0 0 0 0 0 0 0 0 0 0 0 0 0 0.077 0 0 0 0 0 0 0 0 0.201 0 0 0 0 0 0 0 0 0.141 0.205 0 0 0 0 0 0 0.152 0 0 0 0 0 0.152 0 0.079 0 0 0.067 0 0 0 0 0 0.117 0 0 0.192 0 0 0.099 0 0.071 0 0 0 0 0 0 0 0 0 0 0 0 0 0 0 0 0 0 0 0.103 0 0 0.12 0 0 0.02 0.13 0 0 0 0 0 0 0 0 0.218 0 0 0 0 0 0 0 0 0 0 0 0 0 0 0 0 0 0 0 0 0 0 0 0 0 0 0 0 0 0 0 0 0 0 0 0 0.013 0.21 0 0 0 0 0 0 0 0 0.184 0 0 0 0 0 0.061 0 0 0 0 0 0 0 0.058 0 0.172 0.055 0 0 0 0 0 0 0 0 0 0 0.191 0 0 0 0.119 0 0 0.073 0 0.201 0 0 0 0.207 0 0 0 0 0 0 0 0 0.188 0 0.144 0 0 0.323 0.393 0.446 0 0 0.088 0 0 0 0.01 0 0 0 0 0 0 0 0 0 0 0 0 0 0 0 0.076 0 0.381 0.053 0 0 0 0 0.097 0 0.163 0 0.068 0.075 0 0 0.05 0 0 0 0 0 0 0 0 0 0 0 0 0.107 0 0 0.115 0.093 0 0 0 0 0 0 0 0 0 0 0.304 0 0 0 0 0 0 0 0 0 0 0 0 0 0 0 0 0 0 0 0 0.094 0 0 0 0.11 0.237 0.156 0 0.147 0 0 0.144 0 0.25 0.144 0 0 0.068 0 0 0 0 0 0 0 0 0 0 0 0 0 0 0 0 0 0 0 0.042 0 0 0.147 0 0 0.089 0.081 0.151 0 0 0 0 0.151 0.128 0 0 0 0 0 0 0 0 0 0 0 0 0.185 0 0 0 0.211 0 0 0 0 0 0 0 0.278 0 0 0 0 0 0 0 0 0 0 0 0 0 0 0 0.132 0.134 0 0 0 0 0 0 0.301 0 0 0 0 0 0 0 0.004 0 0 0.105 0 0.058 0 0.059 0 0 0 0 0 0.068 0 0 0 0 0.121 0 0 0 0.124 0 0.171 0 0 0 0 0 0 0.214 0 0 0 0.228 0 0 0 0.159 0 0 0.075 0 0 0 0 0 0 0 0 0 0.155 0.083 0 0 0 0 0 0 0.058 0 0 0 0.225 0.246 0 0 0 0 0 0.337 0 0 0 0 0 0.324 0 0 0 0 0.185 0 0 0 0 0 0 0 0 0.376 0 0 0 0 0 0 0 0 0 0 0.145 0 0.07 0 0 0 0 0 0.174 0 0 0 0.146 0 0 0 0 0 0 0 0 0 0 0 0 0 0 0 0 0 0.073 0.061 0 0 0 0 0 0 0 0.027 0 0.182 0 0 0 0 0 0 0 0 0 0 0 0 0 0 0 0 0 0.111 0.21 0 0.107 0 0.063 0 0 0 0 0.131 0.083 0.014 0 0 0 0.078 0 0 0 0 0 0 0.13 0 0.342 0 0 0.137 0 0 0 0 0 0 0 0.196 0 0 0 0 0 0 0 0 0.157 0.225 0 0 0 0 0 0 0.103 0 0 0 0 0.272 0 0 0 0 0 0 0 0 0 0 0.124 0.211 0 0 0 0 0.141 0 0 0 0 0 0.095 0 0 0 0 0 0 0 0 0.082 0 0 0 0 0 0 0 0 0 0.125 0 0.195 0.021 0.11 0 0 0 0 0 0 0 0 0 0 0 0 0 0 0 0 0.105 0.156 0 0.289 0 0 0 0 0 0 0 0.067 0 0 0 0 0.253 0 0 0 0 0 0 0.076 0.193 0 0.148 0 0 0.087 0.031 0.273 0 0 0 0 0 0.153 0 0 0 0 0 0 0 0 0 0 0 0 0 0.186 0 0 0 0 0 0 0 0 0 0 0.148 0 0.125 0 0 0 0 0.157 0 0 0 0 0 0 0 0 0 0 0 0 0 0 0 0.149 0 0 0.064 0 0 0 0 0 0 0 0 0.327 0 0 0 0 0 0.144 0 0.361 0 0.322 0 0 0 0 0.089 0 0 0 0 0 0 0 0 0 0 0.188 0 0.35 0 0 0 0 0 0 0 0.175 0 0 0 0 0 0 0 0.067 0 0 0.045 0 0 0 0 0 0.134 0 0 0 0 0.209 0 0.155 0 0.337 0 0 0.175 0 0.125 0 0 0.2 0.24 0 0 0.175 0 0.139 0 0 0 0 0 0 0 0 0 0 0 0 0 0 0 0.166 0 0 0 0 0.118 0.086 0 0 0 0 0.136 0 0 0 0.193 0 0.072 0.041 0 0.188 0 0 0.149 0 0 0.194 0 0.15 0 0 0 0.12 0 0 0 0 0 0 0.122 0 0 0 0 0.112 0 0 0 0 0 0 0 0.14 0 0 0 0 0 0 0 0 0 0 0 0.134 0 0 0 0 0 0 0 0 0 0 0 0 0 0 0.189 0 0 0 0 0 0 0 0 0 0 0 0 0 0 0 0.08 0.145 0 0 0 0 0 0 0 0 0 0.07 0.031 0 0 0.091 0 0 0 0 0.261 0 0 0 0.14 0 0 0 0 0 0 0 0 0 0 0 0 0 0 0 0 0 0 0 0 0 0.162 0 0 0.382 0.147 0 0.046 0.047 0 0 0 0 0 0 0 0 0.163 0.149 0.21 0 0 0 0 0 0 0 0 0 0 0 0 0 0 0 0 0 0 0 0 0 0 0 0 0.331 0.177 0 0 0 0 0 0 0 0 0 0 0.131 0 0.086 0 0 0.144 0 0 0 0 0 0.087 0 0 0 0 0 0 0 0 0 0 0 0 0.16 0 0 0 0 0 0 0.111 0.18 0 0 0 0 0 0.009 0 0.147 0 0 0 0.193 0 0 0 0 0 0 0 0 0 0 0 0 0 0 0 0 0.073 0 0 0 0 0 0.114 0 0 0 0.058 0 0 0 0 0 0 0 0 0 0 0 0 0 0 0 0 0.064 0 0 0 0 0 0 0 0.09 0.153 0 0 0 0.119 0 0 0.096 0 0 0 0 0 0.322 0 0 0.092 0 0 0 0.077 0.212 0.067 0.144 0 0 0.212 0 0 0 0 0 0 0 0 0 0.144 0.005 0 0 0 0 0 0 0.007 0 0 0.078 0.286 0 0 0.076 0 0.165 0 0 0 0 0 0.105 0 0 0 0 0 0 0 0 0 0 0 0 0 0 0.131 0 0 0 0 0 0 0 0 0 0.152 0.178 0 0 0 0 0 0 0 0 0 0 0 0 0.026 0 0.191 0 0 0 0 0 0 0 0 0 0 0 0 0
YAL064W 0 0 0 0 0 0 0 0 0 0 0 0 0 0 0 0 0 0 0 0 0 0 0 0 0 0 0 0 0 0 0 0 0 0 0 0 0 0 0 0 0 0 0 0 0 0 0 0 0 0 0 0 0 0 0 0 0 0 0 0 0 0 0 0 0 0 0 0 0 0 0 0 0 0 0 0 0 0 0 0 0 0 0 0 0 0 0 0 0 0 0 0 0 0 0 0 0 0 0 0 0 0 0 0 0 0 0 0 0 0 0 0 0 0 0 0 0 0 0 0 0 0 0 0 0 0 0 0 0 0 0 0 0 0 0 0 0 0 0 0 0 0 0 0 0 0 0 0 0 0 0 0 0 0 0 0 0 0 0 0 0 0 0 0 0 0 0 0 0 0 0 0 0 0 0 0 0 0 0 0 0 0 0 0 0 0 0 0 0 0 0 0 0 0 0 0 0 0 0 0 0 0 0 0 0 0 0 0 0 0 0 0 0 0 0 0 0 0 0 0 0 0 0 0 0 0 0 0 0 0 0 0 0 0 0 0 0 0 0 0 0 0 0 0 0 0 0 0 0 0 0 0 0 0 0 0 0 0 0 0 0 0 0 0 0 0 0 0 0 0 0 0 0 0 0 0 0 0 0 0 0 0 0 0 0 0 0 0 0 0 0 0 0 0 0 0 0 0 0 0 0 0 0 0 0 0 0 0 0 0 0 0 0 0 0 0 0 0 0 0 0 0 0 0 0 0 0 0 0 0 0 0 0 0 0 0 0 0 0 0 0 0 0 0 0 0 0 0 0 0 0 0 0 0 0 0 0 0 0 0 0 0 0 0 0 0 0 0 0 0 0 0 0 0 0 0 0 0 0 0 0 0 0 0 0 0 0 0 0 0 0 0 0 0 0 0 0 0 0 0 0 0 0 0 0 0 0 0 0 0 0 0 0 0 0 0 0 0 0 0 0 0 0 0 0 0 0 0 0 0 0 0 0 0 0 0 0 0 0 0 0 0 0 0 0 0 0 0 0 0 0 0 0 0 0 0 0 0 0 0 0 0 0 0 0 0 0 0 0 0 0 0 0 0 0 0 0 0 0 0 0 0 0 0 0 0 0 0 0 0 0 0 0 0 0 0 0 0 0 0 0 0 0 0 0 0 0 0 0 0 0 0 0 0 0 0 0 0 0 0 0 0 0 0 0 0 0 0 0 0 0 0 0 0 0 0 0 0 0 0 0 0 0 0 0 0 0 0 0 0 0 0 0 0 0 0 0 0 0 0 0 0 0 0 0 0 0 0 0 0 0 0 0 0 0 0 0 0 0 0 0 0 0 0 0 0 0 0 0 0 0 0 0 0 0 0 0 0 0 0 0 0 0 0 0 0 0 0 0 0 0 0 0 0 0 0 0 0 0 0 0 0 0 0 0 0 0 0 0 0 0 0 0 0 0 0 0 0 0 0 0 0 0 0 0 0 0 0 0 0 0 0 0 0 0 0 0 0 0 0 0 0 0 0 0 0 0 0 0 0 0 0 0 0 0 0 0 0 0 0 0 0 0 0 0 0 0 0 0 0 0 0 0 0 0 0 0 0 0 0 0 0 0 0 0 0 0 0 0 0 0 0 0 0 0 0 0 0 0 0 0 0 0 0 0 0 0 0 0 0 0 0 0 0 0 0 0 0 0 0 0 0 0 0 0 0 0 0 0 0 0 0 0 0 0 0 0 0 0 0 0 0 0 0 0 0 0 0 0 0 0 0 0 0 0 0 0 0 0 0 0 0 0 0 0 0 0 0 0 0 0 0 0 0 0 0 0 0 0 0 0 0 0 0 0 0 0 0 0 0 0 0 0 0 0 0 0 0 0 0 0 0 0 0 0 0 0 0 0 0 0 0 0 0 0 0 0 0 0 0 0 0 0 0 0 0 0 0 0 0 0 0 0 0 0 0 0 0 0 0 0 0 0 0 0 0 0 0 0 0 0 0 0 0 0 0 0 0 0 0 0 0 0 0 0 0 0 0 0 0 0 0 0 0 0 0 0 0 0 0 0 0 0 0 0 0 0 0 0 0 0 0 0 0 0 0 0 0 0 0 0 0 0 0 0 0 0 0 0 0 0 0 0 0 0 0 0 0 0 0 0 0 0 0 0 0 0 0 0 0 0 0 0 0 0 0 0 0 0 0 0 0 0 0 0 0 0 0 0 0 0 0 0 0 0 0 0 0 0 0 0 0 0 0 0 0 0 0 0 0 0 0 0 0 0 0 0 0 0 0 0 0 0 0 0 0 0 0 0 0 0 0 0 0 0 0 0 0 0 0 0 0 0 0 0 0 0 0 0 0 0 0 0 0 0 0 0 0 0 0 0 0 0 0 0 0 0 0 0 0 0 0 0 0 0 0 0 0 0 0 0 0 0 0 0 0 0 0 0 0 0 0 0 0 0 0 0 0 0 0 0 0 0 0 0 0 0 0 0 0 0 0 0 0 0 0 0 0 0 0 0 0 0 0 0 0 0 0 0 0 0 0 0 0 0 0 0 0 0 0 0 0 0 0 0 0 0 0 0 0 0 0 0 0 0 0 0 0 0 0 0 0 0 0 0 0 0 0 0 0 0 0 0 0 0 0 0 0 0 0 0 0 0 0 0 0 0 0 0 0 0 0 0 0 0 0 0 0 0 0 0 0 0 0 0 0 0 0 0 0 0 0 0 0 0 0 0 0 0 0 0 0 0 0 0 0 0 0 0 0 0 0 0 0 0 0 0 0 0 0 0 0 0 0 0 0 0 0 0 0 0 0 0 0 0 0 0 0 0 0 0 0 0 0 0 0 0 0 0 0 0 0 0 0 0 0 0 0 0 0 0 0 0 0 0 0 0 0 0 0 0 0 0 0 0 0 0 0 0 0 0 0 0 0 0 0 0 0 0 0 0 0 0 0 0 0 0 0 0 0 0 0 0 0 0 0 0 0 0 0 0 0 0 0 0 0 0 0 0 0 0 0 0 0 0 0 0 0 0 0 0 0 0 0 0 0 0 0 0 0 0 0 0 0 0 0 0 0 0 0 0 0 0 0 0 0 0 0 0 0 0 0 0 0 0 0 0 0 0 0 0 0 0 0 0 0 0 0 0 0 0 0 0 0 0 0 0 0 0 0 0 0 0 0 0 0 0 0 0 0 0 0 0 0 0 0 0 0 0 0 0 0 0 0 0 0 0 0 0 0 0 0 0 0 0 0 0 0 0 0 0 0 0 0 0 0 0 0 0 0 0 0 0 0 0 0 0 0 0 0 0 0 0 0 0 0 0 0 0 0 0 0 0 0 0 0 0 0 0 0 0 0 0 0 0 0 0 0 0 0 0 0 0 0 0 0 0 0 0 0 0 0 0 0 0 0 0 0 0 0 0 0 0 0 0 0 0 0 0 0 0 0 0 0 0 0 0 0 0 0 0 0 0 0 0 0 0 0 0 0 0 0 0 0 0 0 0 0 0 0 0 0 0 0 0 0 0 0 0 0 0 0 0 0 0 0 0 0 0 0 0 0 0 0 0 0 0 0 0 0 0 0 0 0 0 0 0 0 0 0 0 0 0 0 0 0 0 0 0 0 0 0 0 0 0 0 0 0 0 0 0 0 0 0 0 0 0 0 0 0 0 0 0 0 0 0 0 0 0 0 0 0 0 0 0 0 0 0 0 0 0 0 0 0 0 0 0 0 0 0 0 0 0 0 0 0 0 0 0 0 0 0 0 0 0 0 0 0 0 0 0 0 0 0 0 0 0 0 0 0 0 0 0 0 0 0 0 0 0 0 0 0 0 0 0 0 0 0 0 0 0 0 0 0 0 0 0 0 0 0 0 0 0 0 0 0 0 0 0 0 0 0 0 0 0 0 0 0 0 0 0 0 0 0 0 0 0 0 0 0 0 0 0 0 0 0 0 0 0 0 0 0 0 0 0 0 0 0 0 0 0 0 0 0 0 0 0 0 0 0 0 0 0 0 0 0 0 0 0 0 0 0 0 0 0 0 0 0 0 0 0 0 0 0 0 0 0 0 0 0 0 0 0 0 0 0 0 0 0 0 0 0 0 0 0 0 0 0 0 0 0 0 0 0 0 0 0 0 0 0 0 0 0 0 0 0 0 0 0 0 0 0 0 0 0 0 0 0 0 0 0 0 0 0 0 0 0 0 0 0 0 0 0 0 0 0 0 0 0 0 0 0 0 0 0 0 0 0 0 0 0 0 0 0 0 0 0 0 0 0 0 0 0 0 0 0 0 0 0 0 0 0 0 0 0 0 0 0 0 0 0 0 0 0 0 0 0 0 0 0 0 0 0 0 0 0 0 0 0 0 0 0 0 0 0 0 0 0 0 0 0 0 0 0 0 0 0 0 0 0 0 0 0 0 0 0 0 0 0 0 0 0 0 0 0 0 0 0 0 0 0 0 0 0 0 0 0 0 0 0 0 0 0 0 0 0 0 0 0 0 0 0 0 0 0 0 0 0 0 0 0 0 0 0 0 0 0 0 0 0 0 0 0 0 0 0 0 0 0 0 0 0 0 0 0 0 0 0 0 0 0 0 0 0 0 0 0 0 0 0 0 0 0 0 0 0 0 0 0 0 0 0 0 0 0 0 0 0 0 0 0 0 0 0 0 0 0 0 0 0 0 0 0 0 0 0 0 0 0 0 0 0 0 0 0 0 0 0 0 0 0 0 0 0 0 0 0 0 0 0 0 0 0 0 0 0 0 0 0 0 0 0 0 0 0 0 0 0 0 0 0 0 0 0 0 0 0 0 0 0 0 0 0 0 0 0 0 0 0 0 0 0 0 0 0 0 0 0 0 0 0 0 0 0 0 0 0 0 0 0 0 0 0 0 0 0 0 0 0 0 0 0 0 0 0 0 0 0 0 0 0 0 0 0 0 0 0 0 0 0 0 0 0 0 0 0 0 0 0 0 0 0 0 0 0 0 0 0 0 0 0 0 0 0 0 0 0 0 0 0 0 0 0 0 0 0 0 0 0 0 0 0 0 0 0 0 0 0 0 0 0 0 0 0 0 0 0 0 0 0 0 0 0 0 0 0 0 0 0 0 0 0 0 0 0 0 0 0 0 0 0 0 0 0 0 0 0 0 0 0 0 0 0 0 0 0 0 0 0 0 0 0 0 0 0 0 0 0 0 0 0 0 0 0 0 0 0 0 0 0 0 0 0 0 0 0 0 0 0 0 0 0 0 0 0 0 0 0 0 0 0 0 0 0 0 0 0 0 0 0 0 0 0 0 0 0 0 0 0 0 0 0 0 0 0 0 0 0 0 0 0 0 0 0 0 0 0 0 0 0 0 0 0 0 0 0 0 0 0 0 0 0 0 0 0 0 0 0 0 0 0 0 0 0 0 0 0 0 0 0 0 0 0 0 0 0 0 0 0 0 0 0 0 0 0 0 0 0 0 0 0 0 0 0 0 0 0 0 0 0 0 0 0 0 0 0 0 0 0 0 0 0 0 0 0 0 0 0 0 0 0 0 0 0 0 0 0 0 0 0 0 0 0 0 0 0 0 0 0 0 0 0 0 0 0 0 0 0 0 0 0 0 0 0 0 0 0 0 0 0 0 0 0 0 0 0 0 0 0 0 0 0 0 0 0 0 0 0 0 0 0 0 0 0 0 0 0 0 0 0 0 0 0 0 0 0 0 0 0 0 0 0 0 0 0 0 0 0 0 0 0 0 0 0 0 0 0 0 0 0 0 0 0 0 0 0 0 0 0 0 0 0 0 0 0 0 0 0 0 0 0 0 0 0 0 0 0 0 0 0 0 0 0 0 0 0 0 0 0 0 0 0 0 0 0 0 0 0 0 0 0 0 0 0 0 0 0 0 0 0 0 0 0 0 0 0 0 0 0 0 0 0 0 0 0 0 0 0 0 0 0 0 0 0 0 0 0 0 0 0 0 0 0 0 0 0 0 0 0 0 0 0 0 0 0 0 0 0 0 0 0 0 0 0 0 0 0 0 0 0 0 0 0 0 0 0 0 0 0 0 0 0 0 0 0 0 0 0 0 0 0 0 0 0 0 0 0 0 0 0 0 0 0 0 0 0 0 0 0 0 0 0 0 0 0 0 0 0 0 0 0 0 0 0 0 0 0 0 0 0 0 0 0 0 0 0 0 0 0 0 0 0 0 0 0 0 0 0 0 0 0 0 0 0 0 0 0 0 0 0 0 0 0 0 0 0 0 0 0 0 0 0 0 0 0 0 0 0 0 0 0 0 0 0 0 0 0 0 0 0 0 0 0 0 0 0 0 0 0 0 0 0 0 0 0 0 0 0 0 0 0 0 0 0 0 0 0 0 0 0 0 0 0 0 0 0 0 0 0 0 0 0 0 0 0 0 0 0 0 0 0 0 0 0 0 0 0 0 0 0 0 0 0 0 0 0 0 0 0 0 0 0 0 0 0 0 0 0 0 0 0 0 0 0 0 0 0 0 0 0 0 0 0 0 0 0 0 0 0 0 0 0 0 0 0 0 0 0 0 0 0 0 0 0 0 0 0 0 0 0 0 0 0 0 0 0 0 0 0 0 0 0 0 0 0 0 0 0 0 0 0 0 0 0 0 0 0 0 0 0 0 0 0 0 0 0 0 0 0 0 0 0 0 0 0 0 0 0 0 0 0 0 0 0 0 0 0 0 0 0 0 0 0 0 0 0 0 0 0 0 0 0 0 0 0 0 0 0 0 0 0 0 0 0 0 0 0 0 0 0 0 0 0 0 0 0 0 0 0 0 0 0 0 0 0 0 0 0 0 0 0 0 0 0 0 0 0 0 0 0 0 0 0 0 0 0 0 0 0 0 0 0 0 0 0 0 0 0 0 0 0 0 0 0 0 0 0 0 0 0 0 0 0 0 0 0 0 0 0 0 0 0 0 0 0 0 0 0 0 0 0 0 0 0 0 0 0 0 0 0 0 0 0 0 0 0 0 0 0 0 0 0 0 0 0 0 0 0 0 0 0 0 0 0 0 0 0 0 0 0 0 0 0 0 0 0 0 0 0 0 0 0 0 0 0 0 0 0 0 0 0 0 0 0 0 0 0 0 0 0 0 0 0 0 0 0 0 0 0 0 0 0 0 0 0 0 0 0 0 0 0 0 0 0 0 0 0 0 0 0 0 0 0 0 0 0 0 0 0 0 0 0 0 0 0 0 0 0 0 0 0 0 0 0 0 0 0 0 0 0 0 0 0 0 0 0 0 0 0 0 0 0 0 0 0 0 0 0 0 0 0 0 0 0 0 0 0 0 0 0 0 0 0 0 0 0 0 0 0 0 0 0 0 0 0 0 0 0 0 0 0 0 0 0 0 0 0 0 0 0 0 0 0 0 0 0 0 0 0 0 0 0 0 0 0 0 0 0 0 0 0 0 0 0 0 0 0 0 0 0 0 0 0 0 0 0 0 0 0 0 0 0 0 0 0 0 0 0 0 0 0 0 0 0 0 0 0 0 0 0 0 0 0 0 0 0 0 0 0 0 0 0 0 0 0 0 0 0 0 0 0 0 0 0 0 0 0 0 0 0 0 0 0 0 0 0 0 0 0 0 0 0 0 0 0 0 0 0 0 0 0 0 0 0 0 0 0 0 0 0 0 0 0 0 0 0 0 0 0 0 0 0 0 0 0 0 0 0 0 0 0 0 0 0 0 0 0 0 0 0 0 0 0 0 0 0 0 0 0 0 0 0 0 0 0 0 0 0 0 0 0 0 0 0 0 0 0 0 0 0 0 0 0 0 0 0 0 0 0 0 0 0 0 0 0 0 0 0 0 0 0 0 0 0 0 0 0 0 0 0 0 0 0 0 0 0 0 0 0 0 0 0 0 0 0 0 0 0 0 0 0 0 0 0 0 0 0 0 0 0 0 0 0 0 0 0 0 0 0 0 0 0 0 0 0 0 0 0 0 0 0 0 0 0 0 0 0 0 0 0 0 0 0 0 0 0 0 0 0 0 0 0 0 0 0 0 0 0 0 0 0 0 0 0 0 0 0 0 0 0 0 0 0 0 0 0 0 0 0 0 0 0 0 0 0 0 0 0 0 0 0 0 0 0 0 0 0 0 0 0 0 0 0 0 0 0 0 0 0 0 0 0 0 0 0 0 0 0 0 0 0 0 0 0 0 0 0 0 0 0 0 0 0 0 0 0 0 0 0 0 0 0 0 0 0 0 0 0 0 0 0 0 0 0 0 0 0 0 0 0 0 0 0 0 0 0 0 0 0 0 0 0 0 0 0 0 0 0 0 0 0 0 0 0 0 0 0 0 0 0 0 0 0 0 0 0 0 0 0 0 0 0 0 0 0 0 0 0 0 0 0 0 0 0 0 0 0 0 0 0 0 0 0 0 0 0 0 0 0 0 0 0 0 0 0 0 0 0 0 0 0 0 0 0 0 0 0 0 0 0 0 0 0 0 0 0 0 0 0 0 0 0 0 0 0 0 0 0 0 0 0 0 0 0 0 0 0 0 0 0 0 0 0 0 0 0 0 0 0 0 0 0 0 0 0 0 0 0 0 0 0 0 0 0 0 0 0 0 0 0 0 0 0 0 0 0 0 0 0 0 0 0 0 0 0 0 0 0 0 0 0 0 0 0 0 0 0 0 0 0 0 0 0 0 0 0 0 0 0 0 0 0 0 0 0 0 0 0 0 0 0 0 0 0 0 0 0 0 0 0 0 0 0 0 0 0 0 0 0 0 0 0 0 0 0 0 0 0 0 0 0 0 0 0 0 0 0 0 0 0 0 0 0 0 0 0 0 0 0 0 0 0 0 0 0 0 0 0 0 0 0 0 0 0 0 0 0 0 0 0 0 0 0 0 0 0 0 0 0 0 0 0 0 0 0 0 0 0 0 0 0 0 0 0 0 0 0 0 0 0 0 0 0 0 0 0 0 0 0 0 0 0 0 0 0 0 0 0 0 0 0 0 0 0 0 0 0 0 0 0 0 0 0 0 0 0 0 0 0 0 0 0 0 0 0 0 0 0 0 0 0 0 0 0 0 0 0 0 0 0 0 0 0 0 0 0 0 0 0 0 0 0 0 0 0 0 0 0 0 0 0 0 0 0 0 0 0 0 0 0 0 0 0 0 0 0 0 0 0 0 0 0 0 0 0 0 0 0 0 0 0 0 0 0 0 0 0 0 0 0 0 0 0 0 0 0 0 0 0 0 0 0 0 0 0 0 0 0 0 0 0 0 0 0 0 0 0 0 0 0 0 0 0 0 0 0 0 0 0 0 0 0 0 0 0 0 0 0 0 0 0 0 0 0 0 0 0 0 0 0 0 0 0 0 0 0 0 0 0 0 0 0 0 0 0 0 0 0 0 0 0 0 0 0 0 0 0 0 0 0 0 0 0 0 0 0 0 0 0 0 0 0 0 0 0 0 0 0 0 0 0 0 0 0 0 0 0 0 0 0 0 0 0 0 0 0 0 0 0 0 0 0 0 0 0 0 0 0 0 0 0 0 0 0 0 0 0 0 0 0 0 0 0 0 0 0 0 0 0 0 0 0 0 0 0 0 0 0 0 0 0 0 0 0 0 0 0 0 0 0 0 0 0 0 0 0 0 0 0 0 0 0 0 0 0 0 0 0 0 0 0 0 0 0 0 0 0 0 0 0 0 0 0 0 0 0 0 0 0 0 0 0 0 0 0 0 0 0 0 0 0 0 0 0 0 0 0 0 0 0 0 0 0 0 0 0 0 0 0 0 0 0 0 0 0 0 0 0 0 0 0 0 0 0 0 0 0 0 0 0 0 0 0 0 0 0 0 0 0 0 0 0 0 0 0 0 0 0 0 0 0 0 0 0 0 0 0 0 0 0 0 0 0 0 0 0 0 0 0 0 0 0 0 0 0 0 0 0 0 0 0 0 0 0 0 0 0 0 0 0 0 0 0 0 0 0 0 0 0 0 0 0 0 0 0 0 0 0 0 0 0 0 0 0 0 0 0 0 0 0 0 0 0 0 0 0 0 0 0 0 0 0 0 0 0 0 0 0 0 0 0 0 0 0 0 0 0 0 0 0 0 0 0 0 0 0 0 0 0 0 0 0 0 0 0 0 0 0 0 0 0 0 0 0 0 0 0 0 0 0 0 0 0 0 0 0 0 0 0 0 0 0 0 0 0 0 0 0 0 0 0 0 0 0 0 0 0 0 0 0 0 0 0 0 0 0 0 0 0 0 0 0 0 0 0 0 0 0 0 0 0 0 0 0 0 0 0 0 0 0 0 0 0 0 0 0 0 0 0 0 0 0 0 0 0 0 0 0 0 0 0 0 0 0 0 0 0 0 0 0 0 0 0 0 0 0 0 0 0 0 0 0 0 0 0 0 0 0 0 0 0 0 0 0 0 0 0 0 0 0 0 0 0 0 0 0 0 0 0 0 0 0 0 0 0 0 0 0 0 0 0 0 0 0 0 0 0 0 0 0 0 0 0 0 0 0 0 0 0 0 0 0 0 0 0 0 0 0 0 0 0 0 0 0 0 0 0 0 0 0 0 0 0 0 0 0 0 0 0 0 0 0 0 0 0 0 0 0 0 0 0 0 0 0 0 0 0 0 0 0 0 0 0 0 0 0 0 0 0 0 0 0 0 0 0 0 0 0 0 0 0 0 0 0 0 0 0 0 0 0 0 0 0 0 0 0 0 0 0 0 0 0 0 0 0 0 0 0 0 0 0 0 0 0 0 0 0 0 0 0 0 0 0 0 0 0 0 0 0 0 0 0 0 0 0 0 0 0 0 0 0 0 0 0 0 0 0 0 0 0 0 0 0 0 0 0 0 0 0 0 0 0 0 0 0 0 0 0 0 0 0 0 0 0 0 0 0 0 0 0 0 0 0 0 0 0 0 0 0 0 0 0 0 0 0 0 0 0 0 0 0 0 0 0 0 0 0 0 0 0 0 0 0 0 0 0 0 0 0 0 0 0 0 0 0 0 0 0 0 0 0 0 0 0 0 0 0 0 0 0 0 0 0 0 0 0 0 0 0 0 0 0 0 0 0 0 0 0 0 0 0 0 0 0 0 0 0 0 0 0 0 0 0 0 0 0 0 0 0 0 0 0 0 0 0 0 0 0 0 0 0 0 0 0 0 0 0 0 0 0 0 0 0 0 0 0 0 0 0 0 0 0 0 0 0 0 0 0 0 0 0 0 0 0 0 0 0 0 0 0 0 0 0 0 0 0 0 0 0 0 0 0 0 0 0 0 0 0 0 0 0 0 0 0 0 0 0 0 0 0 0 0 0 0 0 0 0 0 0 0 0 0 0 0 0 0 0 0 0 0 0 0 0 0 0 0 0 0 0 0 0 0 0 0 0 0 0 0 0 0 0 0 0 0 0 0 0 0 0 0 0 0 0 0 0 0 0 0 0 0 0 0 0 0 0 0 0 0 0 0 0 0 0 0 0 0 0 0 0 0 0 0 0 0 0 0 0 0 0 0 0 0 0 0 0 0 0 0 0 0 0 0 0 0 0 0 0 0 0 0 0 0 0 0 0 0 0 0 0 0 0 0 0 0 0 0 0 0 0 0 0 0 0 0 0 0 0 0 0 0 0 0 0 0 0 0 0 0 0 0 0 0 0 0 0 0 0 0 0 0 0 0 0 0 0 0 0 0 0 0 0 0 0 0 0 0 0 0 0 0 0 0 0 0 0 0 0 0 0 0 0 0 0 0 0 0 0 0 0 0 0 0 0 0 0 0 0 0 0 0 0 0 0 0 0 0 0 0 0 0 0 0 0 0 0 0 0 0 0 0 0 0 0 0 0 0 0 0 0 0 0 0 0 0 0 0 0 0 0 0 0 0 0 0 0 0 0 0 0 0 0 0 0 0 0 0 0 0 0 0 0 0 0 0 0 0 0 0 0 0 0 0 0 0 0 0 0 0 0 0 0 0 0 0 0 0 0 0 0 0 0 0 0 0 0 0 0 0 0 0 0 0 0 0 0 0 0 0 0 0 0 0 0 0 0 0 0 0 0 0 0 0 0 0 0 0 0 0 0 0 0 0 0 0 0 0 0 0 0 0 0 0 0 0 0 0 0 0 0 0 0 0 0 0 0 0 0 0 0 0 0 0 0 0 0 0 0 0 0 0 0 0 0 0 0 0 0 0 0 0 0 0 0 0 0 0 0 0 0 0 0 0 0 0 0 0 0 0 0 0 0 0 0 0 0 0 0 0 0 0 0 0 0 0 0 0 0 0 0 0 0 0 0 0 0 0 0 0 0 0 0 0 0 0 0 0 0 0 0 0 0 0 0 0 0 0 0 0 0 0 0 0 0 0 0 0 0 0 0 0 0 0 0 0 0 0 0 0 0 0 0 0 0 0 0 0 0 0 0 0 0 0 0 0 0 0 0 0 0 0 0 0 0 0 0 0 0 0 0 0 0 0 0 0 0 0 0 0 0 0 0 0 0 0 0 0 0 0 0 0 0 0 0 0 0 0 0 0 0 0 0 0 0 0 0 0 0 0 0 0 0 0 0 0 0 0 0 0 0 0 0 0 0 0 0 0 0 0 0 0 0 0 0 0 0 0 0 0 0 0 0 0 0 0 0 0 0 0 0 0 0 0 0 0 0 0 0 0 0 0 0 0 0 0 0 0 0 0 0 0 0 0 0 0 0 0 0 0 0 0 0 0 0 0 0 0 0 0 0 0 0 0 0 0 0 0 0 0 0 0 0 0 0 0 0 0 0 0 0 0 0 0 0 0 0 0 0 0 0 0 0 0 0 0 0 0 0 0 0 0 0 0 0 0 0 0 0 0 0 0 0 0 0 0 0 0 0 0 0 0 0 0 0 0 0 0 0 0 0 0 0 0 0 0 0 0 0 0 0 0 0 0 0 0 0 0 0 0 0 0 0 0 0 0 0 0 0 0 0 0 0 0 0 0 0 0 0 0 0 0 0 0 0 0 0 0 0 0 0 0 0 0 0 0 0 0 0 0 0 0 0 0 0 0 0 0 0 0 0 0 0 0 0 0 0 0 0 0 0 0 0 0 0 0 0 0 0 0 0 0 0 0 0 0 0 0 0 0 0 0 0 0 0 0 0 0 0 0 0 0 0 0 0 0 0 0 0 0 0 0 0 0 0 0 0 0 0 0 0 0 0 0 0 0 0 0 0 0 0 0 0 0 0 0 0 0 0 0 0 0 0 0 0 0 0 0 0 0 0 0 0 0 0 0 0 0 0 0 0 0 0 0 0 0 0 0 0 0 0 0 0 0 0 0 0 0 0 0 0 0 0 0 0 0 0 0 0 0 0 0 0 0 0 0 0 0 0 0 0 0 0 0 0 0 0 0 0 0 0 0 0 0 0 0 0 0 0 0 0 0 0 0 0 0 0 0 0 0 0 0 0 0 0 0 0 0 0 0 0 0 0 0 0 0 0 0 0 0 0 0 0 0 0 0 0 0 0 0 0 0 0 0 0 0 0 0 0 0 0 0 0 0 0 0 0 0 0 0 0 0 0 0 0 0 0 0 0 0 0 0 0 0 0 0 0 0 0 0 0 0 0 0 0 0 0 0 0 0 0 0 0 0 0 0 0 0 0 0 0 0 0 0 0 0 0 0 0 0 0 0 0 0 0 0 0 0 0 0 0 0 0 0 0 0 0 0 0 0 0 0 0 0 0 0 0 0 0 0 0 0 0 0 0 0 0 0 0 0 0 0 0 0 0 0 0 0 0 0 0 0 0 0 0 0 0 0 0 0 0 0 0 0 0 0 0 0 0 0 0 0 0 0 0 0 0 0 0 0 0 0 0 0 0 0 0 0 0 0 0 0 0 0 0 0 0 0 0 0 0 0 0 0 0 0 0 0 0 0 0 0 0 0 0 0 0 0 0 0 0 0 0 0 0 0 0 0 0 0 0 0 0 0 0 0 0 0 0 0 0 0 0 0 0 0 0 0 0 0 0 0 0 0 0 0 0 0 0 0 0 0 0 0 0 0 0 0 0 0 0 0 0 0 0 0 0 0
FLO9 0 0 0.137 0.294 0.007 0.874 0.168 0 0 0 0.679 0.034 0 0 0 0 0.495 0.497 0.454 0.001 0 0.291 0 0.561 0 0 0 0 0.327 0.228 0.215 0.513 0 0 0 0 0 0 0 0.023 0 0 0 0 0 0 0 0 0 0 0.359 0 0.3 0 0 0 0 0 0 0 0.415 0 0 0.329 0.288 0 0 0 0.322 0 0 0 0 0 0 0 0 0 0 0.334 0 0.293 0.288 0 0 0.303 0 0 0.143 0 0.079 0 0 0.115 0.099 0 0.666 0.017 0.169 0.371 0 0 0 0 0 0 0 0 0 0 0 0 0 0 0 0 0 0 0 0 0 0 0 0 0 0.34 0 0.329 0.291 0 0 0 0 0 0 0 0 0 0 0 0 0 0 0 0 0 0 0 0 0.296 0.291 0 0 0 0 0 0 0 0 0 0 0 0.612 0 0 0 0 0 0 0 0.637 0.336 0.543 0 0 0 0 0 0 0 0 0 0 0.322 0 0 0.319 0 0.557 0 0 0.288 0 0 0 0.289 0 0 0 0 0 0 0 0 0 0 0 0 0 0.359 0 0 0 0 0 0.29 0 0 0 0 0 0 0 0 0 0 0 0 0 0 0.308 0.159 0 0 0 0 0 0 0 0 0 0 0 0.331 0 0 0 0 0 0 0 0.295 0 0 0 0 0 0.329 0 0 0 0 0 0 0 0 0 0 0 0 0 0 0.328 0 0 0 0 0 0 0 0 0 0 0 0.769 0 0 0 0 0.592 0.283 0.471 0.391 0 0 0 0 0 0 0.36 0 0 0 0 0 0 0.388 0 0 0 0 0 0 0 0 0 0.295 0 0 0 0 0 0.288 0 0 0 0 0.368 0.707 0 0 0 0.453 0 0 0 0 0 0.214 0.422 0.481 0 0 0.451 0.316 0.329 0 0 0 0 0 0 0 0 0 0 0.289 0 0.367 0 0.317 0 0.289 0 0 0 0 0 0 0.302 0 0 0 0 0 0 0 0 0 0 0 0 0.455 0.349 0 0 0.75 0.392 0 0 0 0 0 0 0 0 0 0 0 0 0.303 0 0 0 0 0 0 0 0 0 0 0 0 0 0.45 0 0 0 0 0 0 0 0 0 0 0 0 0 0 0 0 0 0 0 0 0 0.244 0 0 0 0 0 0 0.476 0 0 0 0 0.336 0 0 0.278 0.291 0 0 0 0 0 0.33 0 0 0.727 0 0 0.299 0.295 0.354 0 0 0 0 0 0.401 0.796 0.372 0 0 0 0 0 0 0 0 0 0 0 0.289 0 0 0 0.288 0 0 0 0 0 0 0 0 0 0 0 0 0.581 0 0 0 0.357 0 0.326 0 0 0 0 0 0.31 0 0 0 0 0 0 0 0 0 0 0 0 0 0 0 0 0 0 0 0 0 0 0 0 0 0 0.728 0 0 0 0.288 0 0.296 0.288 0 0.293 0 0 0 0 0.506 0 0 0 0 0 0 0.391 0.41 0 0 0 0 0 0 0 0.29 0 0 0 0 0 0 0 0 0 0 0 0 0 0 0 0 0 0 0 0.28 0 0 0.291 0 0 0 0 0 0 0 0.289 0 0 0 0 0 0 0 0 0 0 0 0 0 0.293 0 0 0 0 0 0.296 0 0 0 0 0.289 0 0 0.332 0 0 0 0 0 0.278 0 0 0 0 0 0 0 0.291 0 0.289 0 0 0 0 0 0 0 0.3 0 0 0 0 0 0 0 0 0 0 0.3 0 0 0 0 0 0.332 0.316 0 0.788 0 0 0 0 0 0 0 0 0 0 0 0.399 0 0 0 0 0 0 0 0 0 0 0 0 0.547 0 0.377 0.054 0 0 0 0 0.244 0.343 0 0.29 0 0 0 0 0 0 0 0 0 0 0 0 0.329 0 0 0 0 0.422 0 0 0 0 0.293 0 0 0 0 0 0 0 0 0 0 0 0 0 0.453 0 0.344 0 0 0 0.295 0.664 0 0 0 0 0 0 0 0 0 0 0 0 0 0 0 0.297 0 0 0 0 0 0 0 0 0.403 0 0 0 0 0 0 0 0 0 0.537 0.29 0 0 0 0 0 0 0 0.314 0 0 0 0 0 0 0.307 0 0 0.276 0.759 0 0 0 0 0 0 0 0 0 0 0 0 0 0 0 0 0 0.31 0 0 0 0 0 0 0 0 0 0 0 0 0 0 0 0.291 0.366 0 0 0 0 0 0 0 0.375 0 0 0 0 0 0.368 0 0 0 0 0 0 0 0 0 0 0 0.518 0 0 0 0 0 0 0 0 0.368 0.344 0 0 0 0 0 0 0 0 0 0 0 0 0 0 0 0 0.293 0 0 0 0.303 0 0.244 0 0 0.541 0 0 0.346 0 0 0 0 0 0 0 0.067 0.014 0.217 0 0 0 0 0 0.301 0 0 0 0 0 0.316 0 0 0.374 0 0.494 0.312 0.307 0.295 0.319 0.744 0 0 0 0 0 0 0 0.511 0 0 0.293 0 0 0 0.292 0 0.491 0 0 0 0 0 0 0 0 0.311 0 0 0 0.085 0 0 0 0 0 0.288 0 0 0 0 0 0 0 0.335 0 0.31 0 0 0 0 0 0 0 0 0 0 0 0 0 0 0 0 0 0.32 0 0 0.258 0 0.292 0 0.549 0.511 0 0.288 0.713 0.293 0 0 0 0 0 0.058 0 0 0 0.376 0 0.296 0 0 0 0 0 0 0 0 0 0 0 0 0 0 0 0.676 0 0 0 0 0 0 0 0.335 0.326 0 0 0.248 0 0 0 0 0 0 0.666 0.548 0 0.29 0 0.332 0 0 0 0 0 0 0 0 0 0 0 0.48 0.348 0 0 0 0 0 0 0 0.33 0.289 0 0 0 0 0 0 0 0 0 0 0 0 0 0 0 0 0 0 0 0 0 0 0 0 0 0 0 0 0 0 0 0 0 0.298 0 0 0 0 0 0 0 0 0 0 0.405 0 0 0 0 0 0 0 0 0 0 0 0.37 0 0 0 0 0 0 0.326 0 0.288 0 0 0 0 0.199 0.358 0 0 0 0 0 0 0 0.305 0 0 0 0 0.285 0 0 0 0 0 0 0 0 0 0.307 0 0 0 0.297 0 0 0 0 0 0 0 0 0.304 0 0 0.654 0.083 0 0.44 0.051 0 0 0 0 0 0 0.304 0.323 0.342 0 0 0.252 0 0.289 0 0 0 0.364 0 0 0 0 0 0 0 0 0.072 0 0 0 0 0 0 0 0 0 0 0 0 0 0.409 0.298 0 0 0 0 0 0.623 0 0 0 0.327 0 0 0 0 0 0 0.403 0 0 0.357 0 0 0.301 0.503 0 0 0 0 0.289 0 0 0 0 0.288 0.326 0 0.295 0.245 0 0 0 0 0 0 0 0 0 0 0 0 0 0 0 0 0 0 0 0 0 0 0 0 0 0 0 0 0.342 0 0 0 0 0 0 0 0 0 0 0 0 0 0 0 0 0 0 0 0 0 0 0.326 0 0 0 0.291 0 0 0 0.282 0 0.633 0 0 0 0.292 0.473 0 0 0 0 0 0.321 0.29 0 0 0 0 0 0 0 0 0 0 0 0 0 0 0 0 0 0 0 0 0 0 0 0 0 0 0 0 0 0.293 0 0 0 0 0 0 0 0 0.498 0 0 0 0 0 0 0 0 0 0 0.334 0 0 0 0.291 0 0.288 0.715 0 0 0.803 0 0 0 0 0 0 0 0 0 0 0 0 0 0 0 0 0 0 0 0.393 0 0 0 0 0 0.331 0 0 0 0 0 0.373 0.631 0.198 0 0 0 0 0.292 0 0 0 0.316 0 0 0 0.622 0.577 0 0 0 0 0.309 0.356 0 0 0 0 0 0 0 0 0.297 0 0 0 0.325 0.322 0 0.096 0 0.413 0 0 0.376 0 0 0 0 0 0 0 0 0.35 0 0 0 0 0 0 0 0 0 0 0 0 0 0 0.194 0 0 0 0 0.291 0 0 0 0 0 0.28 0 0 0 0 0 0 0 0 0 0 0 0 0 0 0 0 0 0 0 0 0 0 0 0 0 0 0 0.305 0 0.302 0.579 0 0 0 0 0.338 0 0 0 0.292 0 0 0.316 0 0 0 0 0 0.295 0 0 0 0 0 0.289 0.289 0 0 0 0 0 0.292 0.291 0.647 0 0 0 0 0 0 0 0 0 0 0.001 0.299 0 0.304 0 0 0.294 0 0 0 0 0.312 0 0 0 0 0 0 0 0 0 0.315 0 0 0 0.38 0 0 0 0.347 0 0 0 0 0 0 0 0 0 0.155 0 0 0.288 0.342 0 0 0 0.426 0 0 0.319 0 0 0 0.274 0 0 0 0 0.406 0 0 0 0 0 0 0 0 0 0 0 0.402 0 0 0 0 0 0 0 0 0 0 0 0 0 0 0 0 0 0 0 0.336 0 0 0 0 0 0 0 0 0 0 0 0 0 0 0 0 0 0 0 0 0 0 0.325 0 0 0 0 0 0 0 0 0.294 0 0.299 0 0 0 0 0 0 0 0 0 0 0 0 0.344 0 0 0 0 0 0 0 0 0 0.491 0 0 0 0 0 0 0 0 0 0 0 0 0 0 0 0 0 0 0 0 0 0 0 0 0 0 0 0.736 0 0 0 0 0 0 0.288 0 0 0 0 0 0 0 0 0 0 0 0 0.398 0.342 0 0 0 0.294 0 0 0 0 0 0 0.335 0 0 0 0 0 0 0.391 0 0 0 0.291 0 0 0 0 0 0 0 0 0.295 0 0.329 0 0 0.295 0 0 0 0 0 0 0 0 0.17 0 0 0.288 0 0 0 0 0 0 0 0.585 0 0 0 0 0 0 0.291 0 0 0 0 0 0 0 0 0 0 0 0 0 0 0 0 0 0 0 0 0 0 0 0 0 0 0.288 0 0 0 0 0 0 0 0 0 0 0 0 0.346 0 0 0 0 0 0 0.312 0 0 0 0 0 0 0 0 0 0.362 0.289 0 0 0 0 0 0.293 0 0 0 0 0 0 0 0 0 0 0 0 0.294 0 0 0 0 0 0.346 0.288 0 0 0.323 0 0 0 0.25 0 0 0 0 0 0 0.334 0 0 0.305 0 0 0 0 0 0 0 0 0 0 0 0 0 0 0 0 0.384 0.629 0 0 0 0 0 0 0 0 0 0 0 0 0 0.322 0.374 0 0 0 0 0 0.459 0 0 0 0 0 0.29 0 0.398 0.063 0 0 0 0 0 0 0 0 0 0 0.297 0 0 0 0 0 0 0 0 0 0 0 0 0.6 0.485 0 0 0 0 0 0 0 0 0 0.823 0 0.323 0 0 0 0 0 0 0 0 0 0 0 0 0 0 0 0 0 0 0 0.304 0 0 0 0 0 0.288 0.39 0 0 0.347 0.336 0 0 0 0.292 0 0 0 0 0 0.291 0 0 0 0 0 0 0 0 0 0 0 0 0.375 0.206 0 0 0 0 0 0 0 0 0 0 0 0 0 0 0 0 0 0 0 0 0 0 0 0 0 0.343 0.42 0 0.286 0.319 0 0 0 0 0.483 0 0 0 0 0 0.294 0 0 0 0 0.35 0.289 0 0 0 0 0 0 0 0 0 0 0 0 0 0 0 0 0.293 0 0 0 0 0 0 0 0.306 0 0 0 0 0.431 0 0 0 0 0 0 0.288 0 0 0 0.163 0 0 0.301 0.29 0.628 0 0 0 0 0 0 0 0 0 0.352 0 0 0 0 0 0 0 0 0 0.342 0 0 0 0.292 0 0.872 0 0.277 0 0 0 0 0 0 0 0 0.342 0 0 0 0 0 0 0 0.367 0 0 0 0 0 0.309 0 0 0 0.292 0.445 0.316 0 0 0 0.304 0 0 0 0 0 0 0.321 0 0 0 0 0 0 0 0 0 0 0.464 0 0.288 0.289 0 0 0 0 0 0 0 0 0 0.49 0.39 0 0 0 0.282 0 0 0 0.563 0.407 0 0 0 0.632 0 0 0 0 0 0 0 0 0 0 0.382 0 0 0.291 0 0 0.316 0 0 0.289 0 0 0 0 0 0 0 0 0 0 0 0 0.277 0 0.488 0 0.458 0.297 0.323 0 0 0 0.345 0 0 0 0 0 0 0.474 0 0 0 0 0 0 0 0 0 0.332 0 0.329 0.308 0 0 0 0 0 0 0 0 0 0 0 0 0 0 0 0 0.362 0 0 0 0 0 0 0.305 0 0 0 0 0 0 0.289 0 0 0 0 0 0 0 0 0 0 0 0 0 0 0 0 0 0.314 0 0 0 0.348 0 0 0 0 0 0 0 0.334 0 0 0 0 0 0 0.288 0 0 0.483 0.04 0 0 0 0 0 0 0 0 0 0.289 0.421 0.325 0 0 0.311 0 0 0 0 0 0 0 0 0 0 0 0 0 0 0 0 0 0.303 0 0 0.354 0.107 0 0 0 0 0 0 0 0.29 0 0 0 0 0 0 0.289 0 0 0 0.234 0 0 0 0 0 0 0 0 0 0 0 0 0 0 0 0 0 0 0 0 0.215 0 0 0 0 0 0 0 0.523 0 0 0 0 0 0 0 0 0 0.295 0 0 0 0 0 0 0 0 0 0 0 0 0 0 0 0 0 0 0 0 0.297 0 0 0 0 0 0.334 0 0 0 0.584 0 0.302 0 0 0 0 0 0.214 0 0 0 0 0.294 0 0 0 0 0 0 0 0 0 0 0 0 0 0 0 0 0 0 0.298 0 0 0 0 0 0 0.348 0 0 0 0.326 0 0 0 0 0 0 0 0 0 0.296 0 0.451 0.288 0.19 0 0.288 0 0.295 0.3 0 0 0 0 0 0 0 0 0.294 0 0 0 0 0 0 0 0 0 0 0.348 0 0 0 0 0 0 0 0 0 0 0 0 0 0 0 0 0 0 0 0 0 0 0 0 0.442 0 0 0.194 0 0 0 0.308 0 0.264 0 0 0 0 0 0 0 0 0 0 0 0.307 0 0 0.346 0 0 0 0 0 0 0 0 0 0 0 0 0 0 0 0 0 0 0 0 0 0 0 0 0 0 0.279 0 0.36 0 0 0 0 0 0 0 0 0.078 0 0.288 0.572 0.291 0.295 0.325 0 0 0 0 0 0 0 0.315 0 0 0.188 0 0.874 0.819 0.058 0 0 0 0.334 0 0 0 0 0 0 0.293 0.288 0.047 0 0 0.141 0.328 0 0 0 0 0 0 0 0 0.023 0 0 0 0 0.308 0 0 0.293 0 0 0 0 0 0.587 0 0 0 0 0 0 0 0 0.303 0 0 0 0 0 0 0 0 0 0 0 0 0.293 0 0 0 0 0 0 0 0 0 0 0.528 0 0.334 0 0 0 0 0 0 0 0 0 0.297 0 0.315 0 0.306 0 0 0 0 0 0 0 0 0 0.468 0.288 0.289 0 0 0 0 0 0 0 0.355 0 0 0 0 0 0 0 0 0 0 0 0.339 0 0 0 0 0 0 0 0 0 0 0 0 0 0 0 0 0 0 0 0 0 0.205 0 0.302 0.424 0 0 0 0 0 0 0 0 0.291 0 0.297 0 0.204 0 0 0 0.305 0 0 0 0 0 0 0.161 0 0 0 0 0 0 0 0 0 0 0 0.716 0 0 0 0 0 0 0 0 0 0 0 0 0 0 0.32 0 0 0 0 0 0.384 0 0.261 0 0 0 0 0 0 0 0 0 0 0 0.298 0 0 0 0.114 0 0.377 0 0 0 0 0.31 0 0 0 0 0 0.434 0.04 0 0 0 0.322 0.371 0 0 0 0 0.311 0.313 0.729 0 0.317 0 0 0 0 0 0 0 0 0 0 0.287 0.446 0 0 0.223 0 0 0 0 0.054 0 0 0.342 0 0 0 0.339 0 0 0 0 0 0 0 0 0 0 0 0 0 0 0 0 0 0.669 0 0 0.29 0 0 0 0.394 0 0 0 0 0 0 0.021 0.289 0 0 0.301 0 0 0 0 0 0 0 0 0 0 0 0 0 0 0 0 0 0 0 0 0 0.263 0 0 0 0 0 0 0 0.429 0 0 0 0.417 0 0 0 0 0.291 0 0 0 0 0.349 0 0 0 0 0 0 0 0 0 0 0 0 0 0 0 0 0 0 0 0 0 0.288 0 0 0.209 0 0.708 0 0.335 0 0 0.292 0 0 0 0 0 0 0 0 0 0.604 0 0 0 0.291 0 0 0 0 0 0 0 0 0 0 0 0.316 0 0 0 0 0 0 0 0 0 0 0 0 0 0 0 0 0 0 0 0 0 0 0 0 0 0 0 0.299 0.336 0 0 0.334 0 0 0 0 0 0 0.292 0 0 0.335 0 0.289 0 0 0.314 0.322 0 0 0.299 0 0 0 0 0 0 0 0 0 0 0 0.268 0.305 0 0.293 0 0 0 0 0 0 0 0 0 0 0 0 0 0 0 0 0 0 0 0.608 0 0 0 0 0 0 0 0 0 0 0.617 0 0 0.289 0 0 0 0 0 0 0.271 0 0 0.322 0 0 0 0 0 0 0 0 0 0.292 0.007 0 0 0 0 0 0.341 0 0 0 0.288 0 0 0 0 0 0 0 0.301 0 0 0 0 0 0.141 0 0 0 0 0 0.307 0 0 0 0.043 0 0 0 0.451 0 0 0.329 0 0 0 0 0 0 0 0 0 0 0 0 0 0 0 0 0 0 0.294 0 0.292 0 0 0 0.079 0 0 0 0 0.29 0 0 0 0 0 0 0 0 0 0.541 0.192 0 0 0 0.332 0.343 0 0 0.291 0 0 0 0 0 0.122 0 0.185 0 0 0 0 0 0.434 0 0 0 0 0 0 0.368 0.298 0.218 0 0 0 0 0.643 0 0 0 0.03 0 0 0 0 0 0.648 0 0 0.464 0 0 0 0 0 0 0 0.297 0 0 0.413 0 0 0 0 0 0 0.441 0 0 0 0 0 0 0 0 0 0.292 0.352 0.33 0 0 0 0 0 0 0 0 0 0 0 0 0 0 0 0 0 0 0 0 0 0 0 0 0 0 0 0.29 0 0 0.292 0 0 0 0 0 0.289 0 0 0 0 0 0 0 0 0.121 0 0 0.434 0.289 0 0 0 0.3 0 0 0.676 0 0 0 0.292 0 0.565 0 0 0 0 0.32 0.293 0 0 0 0 0 0 0 0 0 0 0 0 0 0 0 0 0 0 0 0 0 0 0 0.178 0 0 0 0 0 0.38 0.274 0.626 0 0.474 0 0 0 0 0.265 0 0 0 0 0 0 0 0 0 0.568 0 0 0 0 0 0 0 0.288 0 0 0 0 0 0 0 0 0 0 0 0 0 0 0 0 0 0 0.301 0 0 0 0 0.233 0 0 0 0.369 0 0.292 0 0 0 0 0 0 0 0 0 0 0 0 0 0 0 0 0 0 0.473 0.628 0 0.289 0.303 0 0 0.325 0.386 0 0 0 0 0 0 0 0 0 0 0 0 0 0 0.289 0 0 0 0 0.291 0 0.529 0 0 0 0 0 0 0.36 0 0 0 0 0 0 0 0 0.293 0 0 0.301 0 0 0 0 0 0 0 0 0 0 0 0 0 0 0 0 0 0.262 0 0 0 0 0 0 0.371 0 0 0 0 0 0 0 0 0 0 0 0 0 0 0.487 0 0.353 0 0 0 0 0 0.336 0 0 0 0 0 0 0 0 0 0 0 0 0 0 0 0 0 0 0 0.308 0 0 0 0 0 0 0 0 0 0.362 0 0 0 0 0 0 0.29 0 0 0 0 0 0 0 0.367 0 0 0 0.317 0.327 0.386 0 0 0 0.419 0 0 0 0 0 0 0 0 0 0 0 0 0 0 0 0.349 0 0 0 0 0 0 0 0.32 0 0 0 0 0 0.091 0 0.431 0 0.29 0 0 0 0 0 0 0.346 0 0 0 0.288 0 0.34 0 0 0 0 0 0 0 0 0 0 0.306 0 0 0 0.312 0 0 0 0 0 0.257 0 0 0 0.309 0 0 0 0 0 0 0.361 0 0 0 0 0 0 0.297 0 0 0.35 0.61 0 0 0 0 0.298 0 0.285 0 0 0 0.343 0 0 0 0.291 0 0.304 0 0 0 0 0 0 0 0 0 0.304 0 0 0 0 0.362 0 0 0 0 0 0.293 0 0 0 0.304 0 0 0 0 0 0 0 0 0 0 0 0 0 0 0 0 0 0 0 0 0 0 0 0 0 0 0 0 0 0 0 0 0 0.368 0 0 0 0 0 0 0.337 0 0 0 0 0 0 0.318 0 0.291 0 0 0 0 0 0 0 0 0 0 0 0 0.341 0 0 0 0 0 0 0 0 0.292 0 0 0 0 0.371 0 0 0.482 0 0 0 0 0 0.288 0 0 0.295 0.43 0 0 0 0.379 0 0 0 0 0 0 0 0 0 0 0 0 0 0 0.29 0 0.332 0 0 0 0 0.297 0 0 0 0 0.331 0 0 0 0.318 0 0 0 0 0 0 0 0 0 0 0 0 0 0 0 0 0 0 0 0 0 0 0 0 0 0 0 0 0 0.387 0 0 0 0 0 0 0.338 0 0 0.342 0 0.289 0 0.32 0 0 0 0 0 0 0 0 0 0 0 0.658 0 0 0 0 0 0.616 0 0 0 0 0 0 0 0 0.288 0 0 0 0 0 0 0 0 0 0 0 0 0 0 0.149 0 0 0 0 0 0 0 0 0 0.29 0 0 0 0 0 0 0 0.486 0.296 0 0.404 0 0 0 0 0 0 0.32 0 0 0 0 0 0 0 0 0.339 0 0 0 0 0 0 0 0 0 0 0.288 0 0 0 0 0 0 0 0 0 0 0.292 0 0 0.313 0.333 0 0 0 0 0 0 0 0 0 0 0 0.036 0.422 0 0 0 0 0.449 0 0 0 0 0 0 0.315 0 0 0 0 0.306 0 0 0 0 0 0 0 0 0 0 0 0 0 0 0.285 0 0 0 0.335 0.464 0 0 0 0 0 0 0.295 0.337 0 0 0.296 0 0 0 0 0 0 0 0 0 0 0 0 0 0 0 0 0 0 0.367 0.299 0 0 0 0 0 0 0 0 0 0 0 0.545 0 0 0 0 0 0 0 0 0 0 0.29 0.318 0 0 0 0 0 0 0 0 0 0 0 0.404 0 0 0 0.227 0 0 0 0 0 0 0 0 0 0 0.566 0 0 0.763 0 0.539 0 0 0 0 0 0 0.296 0 0.394 0 0.33 0 0 0 0 0 0 0.425 0 0 0 0 0.293 0 0.289 0 0 0 0.04 0 0 0 0 0 0 0.05 0 0 0 0 0 0 0 0 0 0 0 0 0 0 0.131 0 0 0 0 0.188 0 0 0 0.092 0 0 0 0.549 0 0 0 0.56 0 0 0 0 0 0 0 0 0 0.304 0.258 0 0 0 0 0 0 0.301 0 0.443 0.616 0 0 0.32 0 0 0 0.308 0.332 0 0 0 0 0 0 0 0 0 0 0 0 0.289 0 0 0 0 0 0.341 0 0 0 0 0 0 0 0 0 0 0 0 0 0 0 0 0 0 0.684 0 0 0 0 0 0 0 0 0 0 0 0 0.298 0 0 0 0 0 0.552 0 0.385 0 0 0.345 0.292 0 0 0 0 0 0 0 0 0 0 0.351 0 0 0 0 0 0 0 0 0 0 0 0 0 0 0 0.165 0 0 0.023 0 0 0 0 0 0 0 0 0 0 0 0 0 0 0 0 0 0 0 0.357 0 0 0.341 0 0.345 0 0 0 0 0 0 0 0 0 0 0 0 0 0 0 0 0.46 0.288 0 0.497 0 0 0 0.29 0 0 0 0 0 0 0 0 0 0 0.304 0 0 0 0 0 0 0 0 0 0 0 0 0 0 0 0 0.365 0 0.344 0 0 0 0.339 0 0 0 0 0 0 0 0 0.846 0 0 0 0 0 0.38 0.374 0 0 0.291 0 0 0 0 0 0 0.296 0 0 0 0 0 0 0 0.32 0 0 0.037 0 0 0.289 0 0 0 0.765 0 0 0 0 0 0 0.298 0 0 0 0 0 0.292 0 0 0 0.289 0 0 0.33 0.185 0.303 0.6 0.29 0.293 0 0 0 0 0 0.398 0 0 0 0.293 0 0 0 0 0 0.366 0 0 0.295 0 0.161 0 0 0.417 0 0 0 0 0 0 0 0 0 0 0 0 0 0 0.332 0 0 0 0 0 0 0.064 0 0 0 0.297 0.325 0 0 0 0 0 0 0 0 0 0.321 0 0 0 0 0 0 0 0 0 0 0 0 0 0 0 0 0 0 0 0 0 0 0 0.3 0.343 0.472 0 0.309 0 0 0 0 0 0 0 0 0 0.698 0.506 0 0 0 0 0 0 0 0 0 0 0 0.295 0.441 0.318 0 0 0.314 0 0 0 0 0 0 0 0 0 0 0 0 0.331 0 0 0 0 0 0 0.289 0.288 0.335 0 0 0 0 0 0 0.334 0 0 0 0 0 0 0 0 0 0 0 0 0 0 0 0 0 0 0 0.31 0 0 0 0 0 0 0 0 0 0 0 0.419 0 0 0 0 0.332 0 0 0 0 0 0 0 0 0 0.382 0 0 0.118 0.73 0 0 0.079 0 0.297 0 0 0 0.193 0 0 0 0 0 0 0 0 0 0 0 0 0 0.29 0 0 0 0 0 0 0 0 0.333 0 0 0 0 0 0 0 0.27 0 0.3 0 0 0 0 0 0 0 0 0 0 0 0 0 0 0 0 0 0.308 0 0 0.29 0 0 0.406 0 0 0 0 0 0 0 0 0 0 0 0 0 0 0 0 0 0 0 0 0 0 0.378 0 0 0 0 0 0 0 0 0.369 0 0 0 0 0 0 0 0.288 0.426 0.332 0 0 0 0 0 0 0.308 0 0 0 0 0 0.302 0 0.336 0 0 0.288 0 0 0 0 0 0.475 0 0 0.353 0 0 0.311 0 0.294 0 0 0 0 0 0 0 0 0 0 0 0 0 0 0 0 0 0 0 0.397 0 0 0.505 0 0 0.129 0.504 0 0 0 0 0 0 0 0 0 0 0 0 0 0 0 0.061 0 0 0 0 0 0 0 0 0 0 0 0 0 0 0 0 0 0 0 0 0 0 0 0 0 0 0 0 0 0.158 0.558 0 0 0 0 0 0 0 0 0.457 0 0 0 0 0 0.466 0 0 0 0 0 0 0 0.78 0 0.442 0.602 0 0 0 0 0 0 0 0 0.29 0 0.296 0 0 0 0.299 0 0 0.432 0 0.328 0 0 0 0.775 0 0 0 0 0 0 0 0 0.34 0 0.288 0 0 0.309 0.374 0.406 0 0 0.321 0 0 0 0.024 0 0 0 0 0 0 0 0 0 0.295 0 0 0 0 0 0.382 0 0.35 0.327 0 0 0 0 0.399 0 0.309 0 0.291 0.297 0 0 0.111 0 0 0.29 0 0 0 0 0 0 0 0 0 0.446 0 0 0.295 0.299 0 0 0 0 0 0 0 0 0 0 0.366 0 0 0 0 0 0 0 0 0 0 0 0 0 0 0 0 0 0.004 0 0 0.385 0 0 0 0 0.463 0.298 0 0.31 0 0 0.293 0 0 0 0 0 0.223 0 0 0 0 0 0 0 0.294 0 0 0 0 0 0 0 0 0 0 0 0.094 0 0 0.296 0 0 0.371 0.338 0.304 0 0 0 0 0.308 0.788 0 0 0 0 0 0 0 0 0 0 0 0 0.352 0 0 0 0.705 0 0 0 0 0 0 0 0.289 0 0 0 0 0 0 0 0 0 0 0 0 0 0 0 0.501 0.327 0 0 0 0 0 0 0.32 0 0 0 0 0 0 0 0 0 0 0.304 0 0.226 0 0 0 0 0 0 0 0.287 0 0 0 0 0.459 0 0 0 0.432 0 0.36 0 0 0 0 0 0 0.538 0 0 0 0.438 0 0 0 0.334 0 0 0.34 0 0 0 0 0 0 0 0 0 0.475 0.351 0 0 0 0 0 0 0.282 0 0 0 0.689 0.525 0 0 0 0 0 0.29 0 0 0 0 0 0 0 0 0 0 0 0 0 0 0 0 0 0 0 0.354 0 0 0 0 0 0 0 0 0 0 0 0 0.297 0 0 0 0 0 0.293 0 0 0 0.307 0 0 0.288 0 0 0 0 0 0 0 0 0 0 0 0 0 0 0.33 0.296 0 0 0 0 0 0 0 0.305 0 0.319 0 0 0 0 0 0 0 0 0 0 0 0 0 0 0 0 0 0.347 0.303 0 0.302 0 0.257 0 0 0 0 0.586 0 0.077 0 0 0 0.27 0 0 0 0 0 0 0.431 0 0.302 0 0 0.289 0 0.291 0 0 0 0 0 0.311 0 0 0 0 0 0 0 0 0.352 0.517 0 0 0 0 0 0 0.305 0 0 0 0 0.371 0 0 0 0 0 0 0 0 0 0 0.297 0.556 0 0 0 0 0.36 0 0 0 0.292 0 0.316 0 0 0 0 0 0 0 0 0.28 0 0 0 0 0 0 0 0 0 0.297 0 0.31 0.098 0.459 0 0 0 0 0 0 0 0 0 0 0 0 0 0 0 0 0.38 0.311 0 0.309 0 0 0 0 0 0 0 0.259 0 0 0 0 0.297 0 0 0 0 0 0 0 0.293 0 0 0 0 0.292 0.152 0.662 0 0 0 0.289 0 0.316 0 0 0 0 0 0 0 0 0 0 0 0 0 0.292 0 0 0 0 0 0 0 0 0 0 0 0 0.29 0 0 0 0 0.429 0 0 0 0 0 0 0 0 0 0 0 0 0 0 0 0.314 0 0 0.656 0 0 0.059 0 0 0 0 0 0 0 0 0 0 0 0 0 0.307 0 0 0 0 0 0 0 0 0 0 0 0 0 0 0 0 0 0.369 0 0.763 0 0 0 0 0 0 0 0.346 0 0 0 0 0 0 0 0.193 0 0 0.286 0 0 0 0 0 0.523 0 0 0.21 0 0.704 0 0.311 0 0.336 0 0 0.459 0 0.436 0 0 0.338 0 0 0 0.473 0 0.449 0 0 0 0 0 0 0 0 0 0 0 0 0 0 0 0.33 0 0 0 0 0.472 0.407 0 0 0 0 0 0 0 0 0.333 0 0.322 0.318 0 0.293 0 0 0.372 0 0 0.303 0 0 0 0 0 0.531 0 0 0 0 0 0 0.353 0 0 0 0 0.345 0 0 0 0 0 0 0 0.589 0 0 0 0 0 0 0 0 0 0 0 0.317 0 0 0 0 0 0 0 0 0 0 0 0 0 0 0.344 0 0 0 0 0 0 0 0 0 0 0 0 0 0 0 0.29 0.306 0 0 0 0 0 0 0 0 0 0.295 0.669 0 0 0.321 0.29 0 0 0 0.469 0 0 0 0.29 0 0 0 0 0 0 0 0.288 0 0 0 0.156 0 0 0 0 0 0 0 0 0 0 0 0 0.384 0.448 0 0 0.008 0 0 0 0 0 0 0 0 0.312 0.723 0.339 0 0 0 0 0 0 0 0 0 0 0.291 0 0 0 0 0 0 0 0 0 0 0 0 0 0.29 0.389 0 0 0 0 0 0 0 0 0 0 0.329 0 0.31 0 0 0 0 0 0 0 0 0.288 0 0 0 0 0 0 0 0 0 0 0 0 0.352 0 0 0 0 0 0 0.364 0.3 0 0 0 0 0.29 0.194 0 0 0 0 0 0.342 0 0 0 0 0 0 0 0 0 0 0 0 0 0 0 0 0.288 0 0 0 0 0 0.601 0 0 0 0.259 0 0 0 0 0 0 0 0 0.111 0 0 0 0 0 0 0 0.058 0 0 0.288 0 0 0 0 0.306 0.678 0 0 0 0.496 0 0 0.306 0 0 0 0 0 0.292 0 0 0 0 0 0 0.303 0.301 0.305 0.31 0 0 0.29 0 0 0 0 0 0 0 0 0 0 0.124 0 0 0 0 0 0 0.15 0 0 0.298 0.355 0 0 0.311 0 0.362 0 0 0 0 0 0.408 0 0 0 0 0 0 0 0 0 0 0 0 0 0 0.29 0 0 0 0 0 0 0 0 0 0.303 0.333 0 0 0 0 0 0 0 0 0 0 0 0 0.09 0 0.299 0 0 0 0 0 0 0 0 0 0 0 0 0
GDH3 0 0 0 0 0 0 0 0 0 0 0 0 0 0 0 0 0 0 0 0 0 0 0 0 0 0 0 0 0 0 0 0 0 0 0 0 0 0 0 0 0 0 0 0 0 0 0 0 0 0 0 0 0 0 0 0 0 0 0 0 0 0 0 0 0 0 0 0 0 0 0 0 0 0 0 0 0 0 0 0 0 0 0 0 0 0 0 0 0 0 0 0 0 0 0 0 0 0 0 0 0 0 0 0 0 0 0 0 0 0 0 0 0 0 0 0 0 0 0 0 0 0 0 0 0 0 0 0 0 0 0 0 0 0 0 0 0 0 0 0 0 0 0 0 0 0 0 0 0 0 0 0 0 0 0 0 0 0 0 0 0 0 0 0 0 0 0 0 0 0 0 0 0 0 0 0 0 0 0 0 0 0 0 0 0 0 0 0 0 0 0 0 0 0 0 0 0 0 0 0 0 0 0 0 0 0 0 0 0 0 0 0 0 0 0 0 0 0 0 0 0 0 0 0 0 0 0 0 0 0 0 0 0 0 0 0 0 0 0 0 0 0 0 0 0 0 0 0 0 0 0 0 0 0 0 0 0 0 0 0 0 0 0 0 0 0 0 0 0 0 0 0 0 0 0 0 0 0 0 0 0 0 0 0 0 0 0 0 0 0 0 0 0 0 0 0 0 0 0 0 0 0 0 0 0 0 0 0 0 0 0 0 0 0 0 0 0 0 0 0 0 0 0 0 0 0 0 0 0 0 0 0 0 0 0 0 0 0 0 0 0 0 0 0 0 0 0 0 0 0 0 0 0 0 0 0 0 0 0 0 0 0 0 0 0 0 0 0 0 0 0 0 0 0 0 0 0 0 0 0 0 0 0 0 0 0 0 0 0 0 0 0 0 0 0 0 0 0 0 0 0 0 0 0 0 0 0 0 0 0 0 0 0 0 0 0 0 0 0 0 0 0 0 0 0 0 0 0 0 0 0 0 0 0 0 0 0 0 0 0 0 0 0 0 0 0 0 0 0 0 0 0 0 0 0 0 0 0 0 0 0 0 0 0 0 0 0 0 0 0 0 0 0 0 0 0 0 0 0 0 0 0 0 0 0 0 0 0 0 0 0 0 0 0 0 0 0 0 0 0 0 0 0 0 0 0 0 0 0 0 0 0 0 0 0 0 0 0 0 0 0 0 0 0 0 0 0 0 0 0 0 0 0 0 0 0 0 0 0 0 0 0 0 0 0 0 0 0 0 0 0 0 0 0 0 0 0 0 0 0 0 0 0 0 0 0 0 0 0 0 0 0 0 0 0 0 0 0 0 0 0 0 0 0 0 0 0 0 0 0 0 0 0 0 0 0 0 0 0 0 0 0 0 0 0 0 0 0 0 0 0 0 0 0 0 0 0 0 0 0 0 0 0 0 0 0 0 0 0 0 0 0 0 0 0 0 0 0 0 0 0 0 0 0 0 0 0 0 0 0 0 0 0 0 0 0 0 0 0 0 0 0 0 0 0 0 0 0 0 0 0 0 0 0 0 0 0 0 0 0 0 0 0 0 0 0 0 0 0 0 0 0 0 0 0 0 0 0 0 0 0 0 0 0 0 0 0 0 0 0 0 0 0 0 0 0 0 0 0 0 0 0 0 0 0 0 0 0 0 0 0 0 0 0 0 0 0 0 0 0 0 0 0 0 0 0 0 0 0 0 0 0 0 0 0 0 0 0 0 0 0 0 0 0 0 0 0 0 0 0 0 0 0 0 0 0 0 0 0 0 0 0 0 0 0 0 0 0 0 0 0 0 0 0 0 0 0 0 0 0 0 0 0 0 0 0 0 0 0 0 0 0 0 0 0 0 0 0 0 0 0 0 0 0 0 0 0 0 0 0 0 0 0 0 0 0 0 0 0 0 0 0 0 0 0 0 0 0 0 0 0 0 0 0 0 0 0 0 0 0 0 0 0 0 0 0 0 0 0 0 0 0 0 0 0 0 0 0 0 0 0 0 0 0 0 0 0 0 0 0 0 0 0 0 0 0 0 0 0 0 0 0 0 0 0 0 0 0 0 0 0 0 0 0 0 0 0 0 0 0 0 0 0 0 0 0 0 0 0 0 0 0 0 0 0 0 0 0 0 0 0 0 0 0 0 0 0 0 0 0 0 0 0 0 0 0 0 0 0 0 0 0 0 0 0 0 0 0 0 0 0 0 0 0 0 0 0 0 0 0 0 0 0 0 0 0 0 0 0 0 0 0 0 0 0 0 0 0 0 0 0 0 0 0 0 0 0 0 0 0 0 0 0 0 0 0 0 0 0 0 0 0 0 0 0 0 0 0 0 0 0 0 0 0 0 0 0 0 0 0 0 0 0 0 0 0 0 0 0 0 0 0 0 0 0 0 0 0 0 0 0 0 0 0 0 0 0 0 0 0 0 0 0 0 0 0 0 0 0 0 0 0 0 0 0 0 0 0 0 0 0 0 0 0 0 0 0 0 0 0 0 0 0 0 0 0 0 0 0 0 0 0 0 0 0 0 0 0 0 0 0 0 0 0 0 0 0 0 0 0 0 0 0 0 0 0 0 0 0 0 0 0 0 0 0 0 0 0 0 0 0 0 0 0 0 0 0 0 0 0 0 0 0 0 0 0 0 0 0 0 0 0 0 0 0 0 0 0 0 0 0 0 0 0 0 0 0 0 0 0 0 0 0 0 0 0 0 0 0 0 0 0 0 0 0 0 0 0 0 0 0 0 0 0 0 0 0 0 0 0 0 0 0 0 0 0 0 0 0 0 0 0 0 0 0 0 0 0 0 0 0 0 0 0 0 0 0 0 0 0 0 0 0 0 0 0 0 0 0 0 0 0 0 0 0 0 0 0 0 0 0 0 0 0 0 0 0 0 0 0 0 0 0 0 0 0 0 0 0 0 0 0 0 0 0 0 0 0 0 0 0 0 0 0 0 0 0 0 0 0 0 0 0 0 0 0 0 0 0 0 0 0 0 0 0 0 0 0 0 0 0 0 0 0 0 0 0 0 0 0 0 0 0 0 0 0 0 0 0 0 0 0 0 0 0 0 0 0 0 0 0 0 0 0 0 0 0 0 0 0 0 0 0 0 0 0 0 0 0 0 0 0 0 0 0 0 0 0 0 0 0 0 0 0 0 0 0 0 0 0 0 0 0 0 0 0 0 0 0 0 0 0 0 0 0 0 0 0 0 0 0 0 0 0 0 0 0 0 0 0 0 0 0 0 0 0 0 0 0 0 0 0 0 0 0 0 0 0 0 0 0 0 0 0 0 0 0 0 0 0 0 0 0 0 0 0 0 0 0 0 0 0 0 0 0 0 0 0 0 0 0 0 0 0 0 0 0 0 0 0 0 0 0 0 0 0 0 0 0 0 0 0 0 0 0 0 0 0 0 0 0 0 0 0 0 0 0 0 0 0 0 0 0 0 0 0 0 0 0 0 0 0 0 0 0 0 0 0 0 0 0 0 0 0 0 0 0 0 0 0 0 0 0 0 0 0 0 0 0 0 0 0 0 0 0 0 0 0 0 0 0 0 0 0 0 0 0 0 0 0 0 0 0 0 0 0 0 0 0 0 0 0 0 0 0 0 0 0 0 0 0 0 0 0 0 0 0 0 0 0 0 0 0 0 0 0 0 0 0 0 0 0 0 0 0 0 0 0 0 0 0 0 0 0 0 0 0 0 0 0 0 0 0 0 0 0 0 0 0 0 0 0 0 0 0 0 0 0 0 0 0 0 0 0 0 0 0 0 0 0 0 0 0 0 0 0 0 0 0 0 0 0 0 0 0 0 0 0 0 0 0 0 0 0 0 0 0 0 0 0 0 0 0 0 0 0 0 0 0 0 0 0 0 0 0 0 0 0 0 0 0 0 0 0 0 0 0 0 0 0 0 0 0 0 0 0 0 0 0 0 0 0 0 0 0 0 0 0 0 0 0 0 0 0 0 0 0 0 0 0 0 0 0 0 0 0 0 0 0 0 0 0 0 0 0 0 0 0 0 0 0 0 0 0 0 0 0 0 0 0 0 0 0 0 0 0 0 0 0 0 0 0 0 0 0 0 0 0 0 0 0 0 0 0 0 0 0 0 0 0 0 0 0 0 0 0 0 0 0 0 0 0 0 0 0 0 0 0 0 0 0 0 0 0 0 0 0 0 0 0 0 0 0 0 0 0 0 0 0 0 0 0 0 0 0 0 0 0 0 0 0 0 0 0 0 0 0 0 0 0 0 0 0 0 0 0 0 0 0 0 0 0 0 0 0 0 0 0 0 0 0 0 0 0 0 0 0 0 0 0 0 0 0 0 0 0 0 0 0 0 0 0 0 0 0 0 0 0 0 0 0 0 0 0 0 0 0 0 0 0 0 0 0 0 0 0 0 0 0 0 0 0 0 0 0 0 0 0 0 0 0 0 0 0 0 0 0 0 0 0 0 0 0 0 0 0 0 0 0 0 0 0 0 0 0 0 0 0 0 0 0 0 0 0 0 0 0 0 0 0 0 0 0 0 0 0 0 0 0 0 0 0 0 0 0 0 0 0 0 0 0 0 0 0 0 0 0 0 0 0 0 0 0 0 0 0 0 0 0 0 0 0 0 0 0 0 0 0 0 0 0 0 0 0 0 0 0 0 0 0 0 0 0 0 0 0 0 0 0 0 0 0 0 0 0 0 0 0 0 0 0 0 0 0 0 0 0 0 0 0 0 0 0 0 0 0 0 0 0 0 0 0 0 0 0 0 0 0 0 0 0 0 0 0 0 0 0 0 0 0 0 0 0 0 0 0 0 0 0 0 0 0 0 0 0 0 0 0 0 0 0 0 0 0 0 0 0 0 0 0 0 0 0 0 0 0 0 0 0 0 0 0 0 0 0 0 0 0 0 0 0 0 0 0 0 0 0 0 0 0 0 0 0 0 0 0 0 0 0 0 0 0 0 0 0 0 0 0 0 0 0 0 0 0 0 0 0 0 0 0 0 0 0 0 0 0 0 0 0 0 0 0 0 0 0 0 0 0 0 0 0 0 0 0 0 0 0 0 0 0 0 0 0 0 0 0 0 0 0 0 0 0 0 0 0 0 0 0 0 0 0 0 0 0 0 0 0 0 0 0 0 0 0 0 0 0 0 0 0 0 0 0 0 0 0 0 0 0 0 0 0 0 0 0 0 0 0 0 0 0 0 0 0 0 0 0 0 0 0 0 0 0 0 0 0 0 0 0 0 0 0 0 0 0 0 0 0 0 0 0 0 0 0 0 0 0 0 0 0 0 0 0 0 0 0 0 0 0 0 0 0 0 0 0 0 0 0 0 0 0 0 0 0 0 0 0 0 0 0 0 0 0 0 0 0 0 0 0 0 0 0 0 0 0 0 0 0 0 0 0 0 0 0 0 0 0 0 0 0 0 0 0 0 0 0 0 0 0 0 0 0 0 0 0 0 0 0 0 0 0 0 0 0 0 0 0 0 0 0 0 0 0 0 0 0 0 0 0 0 0 0 0 0 0 0 0 0 0 0 0 0 0 0 0 0 0 0 0 0 0 0 0 0 0 0 0 0 0 0 0 0 0 0 0 0 0 0 0 0 0 0 0 0 0 0 0 0 0 0 0 0 0 0 0 0 0 0 0 0 0 0 0 0 0 0 0 0 0 0 0 0 0 0 0 0 0 0 0 0 0 0 0 0 0 0 0 0 0 0 0 0 0 0 0 0 0 0 0 0 0 0 0 0 0 0 0 0 0 0 0 0 0 0 0 0 0 0 0 0 0 0 0 0 0 0 0 0 0 0 0 0 0 0 0 0 0 0 0 0 0 0 0 0 0 0 0 0 0 0 0 0 0 0 0 0 0 0 0 0 0 0 0 0 0 0 0 0 0 0 0 0 0 0 0 0 0 0 0 0 0 0 0 0 0 0 0 0 0 0 0 0 0 0 0 0 0 0 0 0 0 0 0 0 0 0 0 0 0 0 0 0 0 0 0 0 0 0 0 0 0 0 0 0 0 0 0 0 0 0 0 0 0 0 0 0 0 0 0 0 0 0 0 0 0 0 0 0 0 0 0 0 0 0 0 0 0 0 0 0 0 0 0 0 0 0 0 0 0 0 0 0 0 0 0 0 0 0 0 0 0 0 0 0 0 0 0 0 0 0 0 0 0 0 0 0 0 0 0 0 0 0 0 0 0 0 0 0 0 0 0 0 0 0 0 0 0 0 0 0 0 0 0 0 0 0 0 0 0 0 0 0 0 0 0 0 0 0 0 0 0 0 0 0 0 0 0 0 0 0 0 0 0 0 0 0 0 0 0 0 0 0 0 0 0 0 0 0 0 0 0 0 0 0 0 0 0 0 0 0 0 0 0 0 0 0 0 0 0 0 0 0 0 0 0 0 0 0 0 0 0 0 0 0 0 0 0 0 0 0 0 0 0 0 0 0 0 0 0 0 0 0 0 0 0 0 0 0 0 0 0 0 0 0 0 0 0 0 0 0 0 0 0 0 0 0 0 0 0 0 0 0 0 0 0 0 0 0 0 0 0 0 0 0 0 0 0 0 0 0 0 0 0 0 0 0 0 0 0 0 0 0 0 0 0 0 0 0 0 0 0 0 0 0 0 0 0 0 0 0 0 0 0 0 0 0 0 0 0 0 0 0 0 0 0 0 0 0 0 0 0 0 0 0 0 0 0 0 0 0 0 0 0 0 0 0 0 0 0 0 0 0 0 0 0 0 0 0 0 0 0 0 0 0 0 0 0 0 0 0 0 0 0 0 0 0 0 0 0 0 0 0 0 0 0 0 0 0 0 0 0 0 0 0 0 0 0 0 0 0 0 0 0 0 0 0 0 0 0 0 0 0 0 0 0 0 0 0 0 0 0 0 0 0 0 0 0 0 0 0 0 0 0 0 0 0 0 0 0 0 0 0 0 0 0 0 0 0 0 0 0 0 0 0 0 0 0 0 0 0 0 0 0 0 0 0 0 0 0 0 0 0 0 0 0 0 0 0 0 0 0 0 0 0 0 0 0 0 0 0 0 0 0 0 0 0 0 0 0 0 0 0 0 0 0 0 0 0 0 0 0 0 0 0 0 0 0 0 0 0 0 0 0 0 0 0 0 0 0 0 0 0 0 0 0 0 0 0 0 0 0 0 0 0 0 0 0 0 0 0 0 0 0 0 0 0 0 0 0 0 0 0 0 0 0 0 0 0 0 0 0 0 0 0 0 0 0 0 0 0 0 0 0 0 0 0 0 0 0 0 0 0 0 0 0 0 0 0 0 0 0 0 0 0 0 0 0 0 0 0 0 0 0 0 0 0 0 0 0 0 0 0 0 0 0 0 0 0 0 0 0 0 0 0 0 0 0 0 0 0 0 0 0 0 0 0 0 0 0 0 0 0 0 0 0 0 0 0 0 0 0 0 0 0 0 0 0 0 0 0 0 0 0 0 0 0 0 0 0 0 0 0 0 0 0 0 0 0 0 0 0 0 0 0 0 0 0 0 0 0 0 0 0 0 0 0 0 0 0 0 0 0 0 0 0 0 0 0 0 0 0 0 0 0 0 0 0 0 0 0 0 0 0 0 0 0 0 0 0 0 0 0 0 0 0 0 0 0 0 0 0 0 0 0 0 0 0 0 0 0 0 0 0 0 0 0 0 0 0 0 0 0 0 0 0 0 0 0 0 0 0 0 0 0 0 0 0 0 0 0 0 0 0 0 0 0 0 0 0 0 0 0 0 0 0 0 0 0 0 0 0 0 0 0 0 0 0 0 0 0 0 0 0 0 0 0 0 0 0 0 0 0 0 0 0 0 0 0 0 0 0 0 0 0 0 0 0 0 0 0 0 0 0 0 0 0 0 0 0 0 0 0 0 0 0 0 0 0 0 0 0 0 0 0 0 0 0 0 0 0 0 0 0 0 0 0 0 0 0 0 0 0 0 0 0 0 0 0 0 0 0 0 0 0 0 0 0 0 0 0 0 0 0 0 0 0 0 0 0 0 0 0 0 0 0 0 0 0 0 0 0 0 0 0 0 0 0 0 0 0 0 0 0 0 0 0 0 0 0 0 0 0 0 0 0 0 0 0 0 0 0 0 0 0 0 0 0 0 0 0 0 0 0 0 0 0 0 0 0 0 0 0 0 0 0 0 0 0 0 0 0 0 0 0 0 0 0 0 0 0 0 0 0 0 0 0 0 0 0 0 0 0 0 0 0 0 0 0 0 0 0 0 0 0 0 0 0 0 0 0 0 0 0 0 0 0 0 0 0 0 0 0 0 0 0 0 0 0 0 0 0 0 0 0 0 0 0 0 0 0 0 0 0 0 0 0 0 0 0 0 0 0 0 0 0 0 0 0 0 0 0 0 0 0 0 0 0 0 0 0 0 0 0 0 0 0 0 0 0 0 0 0 0 0 0 0 0 0 0 0 0 0 0 0 0 0 0 0 0 0 0 0 0 0 0 0 0 0 0 0 0 0 0 0 0 0 0 0 0 0 0 0 0 0 0 0 0 0 0 0 0 0 0 0 0 0 0 0 0 0 0 0 0 0 0 0 0 0 0 0 0 0 0 0 0 0 0 0 0 0 0 0 0 0 0 0 0 0 0 0 0 0 0 0 0 0 0 0 0 0 0 0 0 0 0 0 0 0 0 0 0 0 0 0 0 0 0 0 0 0 0 0 0 0 0 0 0 0 0 0 0 0 0 0 0 0 0 0 0 0 0 0 0 0 0 0 0 0 0 0 0 0 0 0 0 0 0 0 0 0 0 0 0 0 0 0 0 0 0 0 0 0 0 0 0 0 0 0 0 0 0 0 0 0 0 0 0 0 0 0 0 0 0 0 0 0 0 0 0 0 0 0 0 0 0 0 0 0 0 0 0 0 0 0 0 0 0 0 0 0 0 0 0 0 0 0 0 0 0 0 0 0 0 0 0 0 0 0 0 0 0 0 0 0 0 0 0 0 0 0 0 0 0 0 0 0 0 0 0 0 0 0 0 0 0 0 0 0 0 0 0 0 0 0 0 0 0 0 0 0 0 0 0 0 0 0 0 0 0 0 0 0 0 0 0 0 0 0 0 0 0 0 0 0 0 0 0 0 0 0 0 0 0 0 0 0 0 0 0 0 0 0 0 0 0 0 0 0 0 0 0 0 0 0 0 0 0 0 0 0 0 0 0 0 0 0 0 0 0 0 0 0 0 0 0 0 0 0 0 0 0 0 0 0 0 0 0 0 0 0 0 0 0 0 0 0 0 0 0 0 0 0 0 0 0 0 0 0 0 0 0 0 0 0 0 0 0 0 0 0 0 0 0 0 0 0 0 0 0 0 0 0 0 0 0 0 0 0 0 0 0 0 0 0 0 0 0 0 0 0 0 0 0 0 0 0 0 0 0 0 0 0 0 0 0 0 0 0 0 0 0 0 0 0 0 0 0 0 0 0 0 0 0 0 0 0 0 0 0 0 0 0 0 0 0 0 0 0 0 0 0 0 0 0 0 0 0 0 0 0 0 0 0 0 0 0 0 0 0 0 0 0 0 0 0 0 0 0 0 0 0 0 0 0 0 0 0 0 0 0 0 0 0 0 0 0 0 0 0 0 0 0 0 0 0 0 0 0 0 0 0 0 0 0 0 0 0 0 0 0 0 0 0 0 0 0 0 0 0 0 0 0 0 0 0 0 0 0 0 0 0 0 0 0 0 0 0 0 0 0 0 0 0 0 0 0 0 0 0 0 0 0 0 0 0 0 0 0 0 0 0 0 0 0 0 0 0 0 0 0 0 0 0 0 0 0 0 0 0 0 0 0 0 0 0 0 0 0 0 0 0 0 0 0 0 0 0 0 0 0 0 0 0 0 0 0 0 0 0 0 0 0 0 0 0 0 0 0 0 0 0 0 0 0 0 0 0 0 0 0 0 0 0 0 0 0 0 0 0 0 0 0 0 0 0 0 0 0 0 0 0 0 0 0 0 0 0 0 0 0 0 0 0 0 0 0 0 0 0 0 0 0 0 0 0 0 0 0 0 0 0 0 0 0 0 0 0 0 0 0 0 0 0 0 0 0 0 0 0 0 0 0 0 0 0 0 0 0 0 0 0 0 0 0 0 0 0 0 0 0 0 0 0 0 0 0 0 0 0 0 0 0 0 0 0 0 0 0 0 0 0 0 0 0 0 0 0 0 0 0 0 0 0 0 0 0 0 0 0 0 0 0 0 0 0 0 0 0 0 0 0 0 0 0 0 0 0 0 0 0 0 0 0 0 0 0 0 0 0 0 0 0 0 0 0 0 0 0 0 0 0 0 0 0 0 0 0 0 0 0 0 0 0 0 0 0 0 0 0 0 0 0 0 0 0 0 0 0 0 0 0 0 0 0 0 0 0 0 0 0 0 0 0 0 0 0 0 0 0 0 0 0 0 0 0 0 0 0 0 0 0 0 0 0 0 0 0 0 0 0 0 0 0 0 0 0 0 0 0 0 0 0 0 0 0 0 0 0 0 0 0 0 0 0 0 0 0 0 0 0 0 0 0 0 0 0 0 0 0 0 0 0 0 0 0 0 0 0 0 0 0 0 0 0 0 0 0 0 0 0 0 0 0 0 0 0 0 0 0 0 0 0 0 0 0 0 0 0 0 0 0 0 0 0 0 0 0 0 0 0 0 0 0 0 0 0 0 0 0 0 0 0 0 0 0 0 0 0 0 0 0 0 0 0 0 0 0 0 0 0 0 0 0 0 0 0 0 0 0 0 0 0 0 0 0 0 0 0 0 0 0 0 0 0 0 0 0 0 0 0 0 0 0 0 0 0 0 0 0 0 0 0 0 0 0 0 0 0 0 0 0 0 0 0 0 0 0 0 0 0 0 0 0 0 0 0 0 0 0 0 0 0 0 0 0 0 0 0 0 0 0 0 0 0 0 0 0 0 0 0 0 0 0 0 0 0 0 0 0 0 0 0 0 0 0 0 0 0 0 0 0 0 0 0 0 0 0 0 0 0 0 0 0 0 0 0 0 0 0 0 0 0 0 0 0 0 0 0 0 0 0 0 0 0 0 0 0 0 0 0 0 0 0 0 0 0 0 0 0 0 0 0 0 0 0 0 0 0 0 0 0 0 0 0 0 0 0 0 0 0 0 0 0 0 0 0 0 0 0 0 0 0 0 0 0 0 0 0 0 0 0 0 0 0 0 0 0 0 0 0 0 0 0 0 0 0 0 0 0 0 0 0 0 0 0 0 0 0 0 0 0 0 0 0 0 0 0 0 0 0 0 0 0 0 0 0 0 0 0 0 0 0 0 0 0 0 0 0 0 0 0 0 0 0 0 0 0 0 0 0 0 0 0 0 0 0 0 0 0 0 0 0 0 0 0 0 0 0 0 0 0 0 0 0 0 0 0 0 0 0 0 0 0 0 0 0 0 0 0 0 0 0 0 0 0 0 0 0 0 0 0 0 0 0 0 0 0 0 0 0 0 0 0 0 0 0 0 0 0 0 0 0 0 0 0 0 0 0 0 0 0 0 0 0 0 0 0 0 0 0 0 0 0 0 0 0 0 0 0 0 0 0 0 0 0 0 0 0 0 0 0 0 0 0 0 0 0 0 0 0 0 0 0 0 0 0 0 0 0 0 0 0 0 0 0 0 0 0 0 0 0 0 0 0 0 0 0 0 0 0 0 0 0 0 0 0 0 0 0 0 0 0 0 0 0 0 0 0 0 0 0 0 0 0 0 0 0 0 0 0 0 0 0 0 0 0 0 0 0 0 0 0 0 0 0 0 0 0 0 0 0 0 0 0 0 0 0 0 0 0 0 0 0 0 0 0 0 0 0 0 0 0 0 0 0 0 0 0 0 0 0 0 0 0 0 0 0 0 0 0 0 0 0 0 0 0 0 0 0 0 0 0 0 0 0 0 0 0 0 0 0 0 0 0 0 0 0 0 0 0 0 0 0 0 0 0 0 0 0 0 0 0 0 0 0 0 0 0 0 0 0 0 0 0 0 0 0 0 0 0 0 0 0 0 0 0 0 0 0 0 0 0 0 0 0 0 0 0 0 0 0 0 0 0 0 0 0 0 0 0 0 0 0 0 0 0 0 0 0 0 0 0 0 0 0 0 0 0 0 0 0 0 0 0 0 0 0 0 0 0 0 0 0 0 0 0 0 0 0 0 0 0 0 0 0 0 0 0 0 0 0 0 0 0 0 0 0 0 0 0 0 0 0 0 0 0 0 0 0 0 0 0 0 0 0 0 0 0 0 0 0 0 0 0 0 0 0 0 0 0 0 0 0 0 0 0 0 0 0 0 0 0 0 0 0 0 0 0 0 0 0 0 0 0 0 0 0 0 0 0 0 0 0 0 0 0 0 0 0 0 0 0 0 0 0 0 0 0 0 0 0 0 0 0 0 0 0 0 0 0 0 0 0 0 0 0 0 0 0 0 0 0 0 0 0 0 0 0 0 0 0 0 0 0 0 0 0 0 0 0 0 0 0 0 0 0 0 0 0 0 0 0 0 0 0 0 0 0 0 0 0 0 0 0 0 0 0 0 0 0 0 0 0 0 0 0 0 0 0 0 0 0 0 0 0 0 0 0 0 0 0 0 0 0 0 0 0 0 0 0 0 0 0 0 0 0 0 0 0 0 0 0 0 0 0 0 0 0 0 0 0 0 0 0 0 0 0 0 0 0 0 0 0 0 0 0 0 0 0 0 0 0 0 0 0 0 0 0 0 0 0 0 0 0 0 0 0 0 0 0 0 0 0 0 0 0 0 0 0 0 0 0 0 0 0 0 0 0 0 0 0 0 0 0 0 0 0 0 0 0 0 0 0 0 0 0 0 0 0 0 0 0 0 0 0 0 0 0 0 0 0 0 0 0 0 0 0 0 0 0 0 0 0 0 0 0 0 0 0 0 0 0 0 0 0 0 0 0 0 0 0 0 0 0 0 0 0 0 0 0 0 0 0 0 0 0 0 0 0 0 0 0 0 0 0 0 0 0 0 0 0 0 0 0 0 0 0 0 0 0 0 0 0 0 0 0 0 0 0 0 0 0 0 0 0 0 0 0 0 0 0 0 0 0 0 0 0 0 0 0 0 0 0 0 0 0 0 0 0 0 0 0 0 0 0 0 0 0 0 0 0 0 0 0 0 0 0 0 0 0 0 0 0 0 0 0 0 0 0 0 0 0 0 0 0 0 0 0 0 0 0 0 0 0 0 0 0 0 0 0 0 0 0 0 0 0 0 0 0 0 0 0 0 0 0 0 0 0 0 0 0 0 0 0 0 0 0 0 0 0 0 0 0 0 0 0 0 0 0 0 0 0 0 0 0 0 0 0 0 0 0 0 0 0 0 0 0 0 0 0 0 0 0 0 0 0 0 0 0 0 0 0 0 0 0 0 0 0 0 0 0 0 0 0 0 0 0 0 0 0 0 0 0 0 0 0 0 0 0 0 0 0 0 0 0 0 0 0 0 0 0 0 0 0 0 0 0 0 0 0 0 0 0 0 0 0 0 0 0 0 0 0 0 0 0 0 0 0 0 0 0 0 0 0 0 0 0 0 0 0 0 0 0 0 0 0 0 0 0 0 0 0 0 0 0 0 0 0 0 0 0 0 0 0 0 0 0 0 0 0 0 0 0 0 0 0 0 0 0 0 0 0 0 0 0 0 0 0 0 0 0 0 0 0 0 0 0 0 0 0 0 0 0 0 0 0 0 0 0 0 0 0 0 0 0 0 0 0 0 0 0 0 0 0 0 0 0 0 0 0 0 0 0 0 0 0 0 0 0 0 0 0 0 0 0 0 0 0 0 0 0 0 0 0 0 0 0 0 0 0 0 0 0 0 0 0 0 0 0 0 0 0 0 0 0 0 0 0 0 0 0 0 0 0 0 0 0 0 0 0 0 0 0 0 0 0 0 0 0 0 0 0 0 0 0 0 0 0 0 0 0 0 0 0 0 0 0 0 0 0 0 0 0 0 0 0 0 0 0 0 0 0 0 0 0 0 0
YAL061W 0 0 0 0 0 0.008 0 0 0 0 0 0 0 0 0 0 0.121 0.001 0.209 0 0 0 0 0.127 0 0 0 0 0.08 0.123 0.079 0.4 0 0 0 0 0 0 0.219 0.098 0 0 0 0 0 0 0 0 0 0 0.196 0 0 0 0 0.133 0 0 0 0 0.418 0.292 0 0.211 0.432 0 0 0 0.325 0 0 0 0 0 0 0 0 0 0 0.177 0 0.151 0.274 0 0 0.133 0 0 0.037 0 0.123 0 0 0.169 0 0 0.142 0 0 0.15 0 0.101 0 0 0 0 0 0 0 0 0 0 0 0 0 0 0 0 0 0 0 0 0 0 0 0.134 0 0.172 0.119 0 0 0 0 0 0 0 0 0 0 0 0 0 0 0 0 0 0 0 0 0 0.103 0 0 0 0 0.311 0 0 0 0 0 0.325 0.349 0.263 0 0 0 0 0.234 0 0.186 0.268 0.439 0 0 0 0 0 0 0 0 0 0 0.251 0 0 0.204 0 0.326 0 0 0 0 0 0 0 0 0 0 0 0 0 0 0 0 0 0 0 0 0.238 0 0 0 0 0 0.108 0 0 0 0 0 0 0 0 0 0.114 0 0 0 0 0.267 0.196 0 0 0 0 0 0 0 0 0 0 0 0.189 0 0 0 0 0 0 0 0.121 0 0 0 0 0 0.132 0 0 0 0 0 0 0 0 0 0 0 0 0 0 0.463 0 0 0 0 0 0.132 0 0.248 0 0 0 0.217 0 0 0 0 0.192 0.147 0.201 0.133 0 0 0.304 0 0 0.279 0.167 0 0 0 0 0 0.288 0.191 0 0.228 0 0 0 0 0 0 0 0.12 0 0 0 0 0 0.23 0 0 0 0 0.28 0.254 0 0 0 0.399 0 0 0 0 0 0.133 0.216 0.229 0 0 0.294 0.302 0.137 0 0 0 0 0 0 0 0.12 0 0 0 0 0.242 0 0.226 0 0 0 0 0 0 0 0 0.375 0 0 0 0 0 0 0 0 0 0 0 0 0.22 0.307 0.325 0 0.131 0.177 0 0 0 0 0 0 0 0 0 0.232 0 0 0.216 0 0 0 0 0 0 0 0 0 0 0 0 0 0.436 0 0 0 0 0 0 0 0 0 0 0 0 0 0 0 0 0 0 0 0 0 0.141 0 0 0 0 0.332 0 0.203 0 0 0 0 0.172 0 0 0.112 0.102 0 0 0 0 0 0.362 0 0 0.195 0 0 0.099 0.144 0.228 0 0 0.236 0 0 0.225 0.278 0.22 0.148 0 0 0 0 0 0 0 0 0 0 0.142 0 0 0 0 0 0 0 0 0 0 0.145 0 0 0 0 0 0.34 0.218 0 0 0.15 0 0.408 0 0 0 0 0 0.116 0 0 0 0 0 0 0.134 0 0 0 0 0 0 0 0 0 0 0 0 0 0 0 0 0 0 0 0.262 0 0 0 0 0 0.399 0 0 0.327 0 0 0 0 0.223 0 0 0 0 0 0 0.304 0.299 0 0 0 0.147 0 0 0 0 0 0 0 0 0 0 0 0 0 0 0 0 0 0 0 0 0 0 0 0.086 0 0 0 0 0 0 0 0 0 0 0.182 0 0 0 0 0.273 0 0 0 0 0 0.065 0 0 0 0 0 0 0 0 0.195 0 0 0 0 0.329 0 0 0.458 0 0 0 0 0 0.096 0 0 0 0 0 0 0 0 0 0.281 0 0 0 0 0 0 0 0.265 0 0 0 0 0 0 0 0 0 0 0.227 0 0 0 0 0 0.527 0.448 0 0.461 0 0 0 0 0 0 0 0 0 0 0.204 0.345 0 0 0 0 0 0 0 0 0 0 0 0 0.153 0 0.154 0 0 0 0 0 0.164 0.118 0 0.105 0 0 0 0 0 0.283 0 0.2 0 0 0 0 0 0 0 0 0 0.3 0 0.286 0.167 0 0.193 0 0 0 0 0.312 0 0 0 0 0 0 0 0 0.599 0 0.299 0 0 0 0.19 0.517 0 0 0 0 0 0 0 0 0 0 0 0 0 0 0 0 0 0 0 0 0 0 0 0 0.289 0 0 0 0 0 0 0 0 0 0.38 0.312 0 0.356 0 0 0 0 0 0.174 0 0 0 0 0.288 0 0.312 0 0 0 0.197 0 0 0 0 0 0 0.303 0 0 0 0 0 0 0 0.109 0 0 0.523 0 0 0 0 0 0 0 0 0 0 0 0 0 0 0 0.395 0.186 0 0 0 0 0 0.304 0 0.17 0 0 0 0 0 0.204 0 0 0 0 0 0 0 0 0 0 0 0.649 0 0 0 0 0 0 0 0 0.189 0.162 0 0 0.172 0 0 0 0 0 0 0 0 0 0 0 0.34 0 0.15 0 0 0 0 0 0.028 0 0 0.369 0 0 0.46 0 0 0 0 0 0 0 0.046 0.027 0.066 0 0 0 0 0 0.344 0 0 0 0 0 0.367 0 0.256 0.52 0 0.204 0.39 0.25 0.187 0.161 0.263 0 0 0 0 0 0 0 0.387 0 0 0.283 0 0 0 0.174 0 0.442 0 0 0 0 0 0 0 0 0.125 0 0 0 0.072 0 0 0 0 0 0 0 0 0 0.276 0 0 0 0.198 0.134 0.523 0 0 0 0 0 0 0 0 0 0 0 0 0 0 0 0 0 0.21 0 0 0.109 0 0.287 0 0.725 0.033 0 0.292 0.354 0.31 0 0 0 0 0 0 0 0 0 0.004 0 0.158 0 0.173 0 0 0 0 0 0 0 0 0 0.222 0 0 0 0.179 0 0 0 0 0 0 0 0.6 0.415 0.322 0 0.138 0 0 0 0 0 0 0.261 0.096 0 0.412 0 0.238 0 0 0 0 0 0 0 0 0 0 0 0.143 0 0 0 0 0 0.11 0 0 0.507 0.378 0 0 0 0 0 0 0 0 0 0 0 0 0 0.266 0 0 0 0 0 0 0 0 0 0 0 0 0 0 0 0 0 0 0 0.19 0 0 0 0 0 0 0 0 0 0 0.242 0 0 0 0 0 0 0 0 0 0 0 0.179 0 0 0 0 0 0 0.26 0 0.409 0 0 0 0.284 0.205 0.395 0 0 0 0 0 0 0 0.456 0 0 0 0 0.203 0 0 0 0 0 0 0 0 0 0.114 0 0 0 0.188 0 0 0 0 0 0 0 0 0.344 0 0 0.019 0.001 0 0.195 0.028 0 0 0 0 0 0 0.259 0.135 0.235 0 0 0.12 0 0 0 0 0 0.199 0 0 0 0 0 0 0 0 0.003 0.209 0 0 0 0.31 0 0 0 0 0 0 0 0 0.185 0.296 0 0 0 0 0 0.235 0 0 0 0.291 0 0 0 0 0 0 0.479 0 0 0.171 0 0 0.261 0.238 0 0 0 0 0 0 0 0 0 0 0.137 0 0 0.07 0 0 0.122 0 0 0 0 0 0 0 0 0 0 0.128 0 0 0 0 0 0 0 0 0 0 0 0 0 0 0.279 0 0 0 0 0 0 0 0 0 0 0 0 0 0 0 0 0 0 0 0 0 0 0.189 0 0 0 0.242 0 0 0 0.046 0 0.277 0 0 0 0.194 0.222 0 0 0.298 0 0 0.468 0.338 0 0 0 0 0 0 0 0 0 0 0 0 0 0 0 0 0 0 0 0 0 0 0 0 0 0 0 0 0 0.322 0 0 0 0 0 0 0.246 0 0.314 0 0 0 0 0 0 0 0 0 0 0.394 0 0 0.243 0.247 0 0.105 0.175 0 0 0.238 0 0 0 0 0 0 0 0 0 0 0 0 0 0 0 0 0 0 0 0.388 0 0 0.305 0 0 0.153 0 0 0 0 0 0.224 0.23 0 0 0 0 0 0 0 0 0 0.179 0 0 0 0.247 0.259 0 0 0 0 0.292 0.646 0 0 0 0 0 0 0 0 0.139 0 0 0 0.383 0.244 0 0.021 0 0.421 0 0 0.66 0 0 0 0 0 0 0 0 0.154 0 0 0 0 0 0 0 0 0 0 0 0 0 0 0.205 0 0 0 0 0.279 0 0 0 0 0 0.347 0 0 0 0 0 0 0 0 0 0 0 0 0 0 0 0 0 0 0 0 0 0 0 0 0 0 0 0 0 0.102 0.269 0 0 0 0 0.303 0 0 0 0 0 0 0.133 0 0 0 0 0 0.214 0 0 0 0 0 0.346 0.284 0 0 0 0 0 0.119 0.27 0.227 0 0 0 0 0 0 0 0 0 0 0 0.265 0 0.273 0 0 0.315 0 0 0 0 0.553 0 0 0 0 0 0 0 0 0.042 0.204 0 0 0 0.462 0 0 0 0.378 0.271 0 0 0 0 0 0 0 0 0 0 0 0.2 0.287 0 0 0 0.236 0 0 0.223 0 0 0 0.227 0 0 0 0.107 0.273 0.121 0 0 0 0 0 0 0 0 0 0 0.652 0 0 0 0 0 0 0 0 0 0 0 0 0 0 0 0 0 0 0 0.417 0 0 0 0 0.219 0 0 0 0 0 0 0 0 0 0 0 0 0 0 0 0 0 0.141 0 0 0 0 0 0 0 0 0.44 0 0.093 0 0 0 0 0 0 0 0 0 0 0 0 0.183 0 0 0 0 0 0 0 0 0.019 0.269 0 0 0.182 0 0 0 0 0 0 0 0 0 0 0 0 0 0.114 0 0 0 0 0 0 0 0 0 0 0.253 0 0 0 0 0 0 0 0 0 0 0 0 0 0 0 0 0 0 0 0.154 0.231 0 0 0.112 0.181 0 0 0 0 0 0 0.254 0 0 0 0 0 0 0.188 0 0 0 0.161 0 0 0 0 0 0 0 0 0.276 0 0.108 0 0 0 0 0 0 0 0 0 0 0 0.266 0 0.248 0.302 0 0 0 0 0 0 0 0.257 0 0 0 0 0 0 0.242 0 0 0 0 0 0 0 0 0 0 0 0 0 0 0 0 0 0.113 0 0 0 0 0 0 0 0 0 0 0 0 0 0 0 0 0 0 0 0 0 0.105 0 0.237 0 0 0 0 0.524 0.224 0 0 0 0 0 0 0 0 0.364 0.126 0 0 0 0 0 0 0 0 0 0 0 0 0 0.263 0 0 0 0 0.451 0 0 0 0 0 0 0.222 0 0 0.344 0 0 0 0.337 0 0 0 0 0.27 0 0.179 0 0 0.376 0 0 0 0 0 0 0 0 0 0 0 0 0 0 0 0 0.509 0.233 0 0 0 0 0 0 0 0 0 0 0 0 0 0.226 0.365 0 0 0 0 0 0.264 0 0 0 0 0 0 0 0.195 0.056 0 0 0 0 0 0 0 0 0 0 0.121 0 0 0 0 0 0 0 0 0 0 0 0 0.119 0.187 0 0 0 0 0 0 0 0 0 0.223 0 0.193 0 0 0 0 0 0 0 0 0 0 0 0 0 0 0 0 0 0 0.124 0.262 0 0 0 0 0 0 0.117 0 0 0.302 0.137 0 0 0 0.241 0 0 0 0 0 0.196 0 0 0 0 0 0 0 0 0 0 0 0 0.14 0.063 0 0 0 0 0 0.33 0 0 0 0 0 0 0 0 0 0 0 0 0 0 0 0 0 0 0 0.291 0.343 0 0.15 0.033 0 0 0 0 0.39 0 0 0 0 0 0.121 0 0 0 0 0.107 0.371 0.109 0 0 0 0 0 0 0 0 0 0 0 0 0 0 0 0.226 0 0 0 0 0 0 0 0.151 0 0 0 0 0.248 0 0 0 0 0 0 0.151 0 0 0 0 0 0.125 0.215 0.479 0.193 0 0 0 0 0 0 0 0 0 0.281 0 0 0 0 0 0 0 0 0 0.118 0 0 0 0.183 0 0.041 0 0.169 0 0 0 0 0 0.309 0.382 0 0.451 0 0 0 0 0 0.139 0.275 0.465 0 0 0 0 0 0.139 0 0 0 0.139 0.2 0.474 0 0 0 0.239 0 0 0 0 0 0 0.44 0 0 0 0 0 0.251 0 0 0 0 0.298 0 0.394 0.283 0 0 0 0 0 0 0 0 0 0.192 0.585 0 0 0 0.181 0 0 0 0.2 0.27 0 0 0 0.225 0 0 0 0 0 0 0 0 0 0 0.29 0 0 0.397 0 0 0.135 0 0 0.122 0 0 0 0 0 0 0 0.194 0.087 0 0 0 0 0 0.491 0 0.221 0.422 0.181 0 0 0 0.272 0 0 0 0 0 0 0.231 0 0 0 0 0 0 0 0 0 0.324 0 0.412 0.17 0 0 0 0 0 0 0 0 0 0.279 0 0 0 0 0 0 0.659 0 0 0 0 0 0 0.713 0 0 0 0 0 0 0 0 0 0 0 0 0 0 0 0 0 0 0 0.221 0 0 0 0 0 0 0 0 0.523 0 0 0 0 0 0 0 0.338 0 0 0 0 0 0 0.285 0 0 0.323 0 0 0 0 0 0 0 0 0 0 0.271 0.465 0.176 0 0 0.241 0 0 0 0 0 0 0 0 0 0 0 0 0 0 0 0 0 0.342 0 0 0.152 0.015 0 0 0 0 0 0 0 0 0 0 0 0 0 0 0 0 0 0 0.104 0 0 0.214 0 0 0 0 0 0 0 0 0 0 0 0 0 0 0 0 0 0.31 0 0 0 0 0 0 0 0.31 0 0 0 0 0 0 0 0 0 0.119 0 0 0 0 0 0 0 0 0 0 0 0 0 0 0 0 0 0 0 0.278 0.239 0 0 0 0 0 0.13 0 0 0 0.307 0 0.378 0 0 0 0 0 0.09 0 0 0 0 0.219 0 0 0 0 0 0 0 0 0 0 0 0 0 0 0 0 0 0 0.208 0 0 0 0 0 0 0.302 0 0 0 0.149 0 0 0 0.13 0 0 0.127 0 0 0 0 0.593 0 0.114 0 0.114 0 0.392 0.206 0 0 0 0 0 0 0 0 0.522 0 0 0 0 0 0 0 0.34 0 0 0.314 0 0 0 0 0 0 0 0 0 0 0 0 0 0 0 0 0 0 0 0 0 0 0 0 0.224 0 0 0.129 0 0 0 0.343 0 0 0 0 0 0 0 0 0 0 0 0 0 0.148 0 0 0.392 0.108 0 0 0 0 0 0 0 0 0 0 0 0 0 0 0 0 0 0.1 0 0 0 0 0 0 0 0.186 0 0.429 0 0 0 0 0 0 0 0 0.122 0 0 0.609 0.344 0.305 0.282 0 0 0 0 0 0 0 0.195 0 0 0.098 0 0 0.017 0 0 0 0 0.307 0 0 0 0 0 0 0 0 0.165 0 0 0.093 0.149 0 0 0 0 0 0 0 0 0 0 0 0 0 0.483 0 0 0.172 0 0 0.291 0 0 0.454 0 0 0 0 0 0 0 0 0.139 0.103 0 0 0 0 0 0 0 0 0 0 0 0.309 0 0 0 0 0 0 0.124 0 0 0 0.827 0 0.353 0.357 0 0 0.23 0 0 0 0 0 0.021 0 0.471 0 0.394 0 0 0 0 0 0 0 0 0.277 0.466 0.379 0.125 0 0 0 0 0.161 0 0 0.525 0 0 0 0 0 0 0 0 0 0 0 0.381 0 0 0 0 0 0 0 0 0 0 0 0 0 0 0 0 0 0 0 0 0 0.147 0 0.234 0.238 0 0 0 0 0 0 0 0 0.239 0 0.335 0 0.149 0 0 0 0 0 0 0 0 0 0 0.142 0 0 0 0 0 0 0 0 0 0 0 0.366 0 0 0 0 0 0 0 0 0 0 0 0 0 0 0.155 0 0 0.273 0 0 0.739 0 0.113 0 0 0 0 0 0 0 0 0 0 0 0.186 0 0 0 0 0 0.118 0 0 0.137 0 0.131 0 0 0 0 0 0.213 0.148 0 0 0 0.068 0.15 0 0 0 0 0.156 0.131 0.423 0 0.512 0 0 0 0 0 0 0 0 0 0 0.192 0.184 0 0 0.145 0 0 0.118 0 0.077 0 0 0.727 0 0 0 0.344 0 0 0 0 0 0 0 0 0 0 0 0 0 0 0 0 0.288 0.354 0 0.113 0.119 0.275 0 0 0.187 0 0 0 0 0 0 0.124 0.201 0 0 0.389 0 0 0 0 0 0 0 0 0 0 0 0 0 0 0 0 0 0 0 0 0 0 0 0 0 0 0 0 0 0.168 0 0 0 0.6 0 0 0 0 0.133 0 0 0 0 0.131 0 0 0.28 0 0 0 0 0 0 0 0 0 0 0 0 0 0 0 0 0 0 0.365 0 0 0.039 0 0.455 0 0.127 0 0.316 0.312 0 0 0 0 0 0 0 0 0 0.262 0 0 0 0.123 0 0 0 0 0 0 0 0 0 0 0 0.301 0.16 0 0 0 0 0 0 0 0 0 0 0 0 0 0 0 0 0 0 0 0 0 0 0 0.297 0 0 0.154 0.279 0 0 0.359 0 0 0 0 0 0 0.221 0 0 0.248 0 0.297 0 0 0.321 0.196 0.241 0 0.201 0 0 0 0 0 0 0 0 0 0 0.013 0.039 0.124 0 0.116 0 0 0 0 0 0 0 0 0 0 0 0 0.316 0 0 0 0 0 0 0.539 0 0 0 0 0 0 0 0.154 0 0 0.161 0 0 0 0 0 0 0 0 0 0.197 0 0 0.14 0 0 0 0 0 0 0 0 0 0 0.089 0 0 0 0 0 0.514 0 0 0 0.244 0 0 0 0 0 0 0 0.282 0 0 0 0 0 0 0 0 0 0 0 0.128 0 0 0 0.025 0 0 0 0.121 0 0 0.321 0 0 0 0 0 0 0 0 0 0 0 0 0.187 0 0 0 0 0 0.312 0 0 0 0 0 0.193 0 0 0 0 0.123 0 0 0 0 0 0.133 0 0 0 0.236 0.04 0 0 0 0.308 0.138 0 0 0.195 0 0 0 0 0 0.112 0 0.189 0 0 0 0 0 0.177 0 0 0 0 0 0 0.12 0.317 0.103 0 0 0 0 0.243 0 0 0 0.016 0 0 0 0 0 0.251 0.32 0 0.251 0 0 0 0 0 0 0.129 0.186 0 0 0.6 0 0 0 0 0 0 0.53 0 0 0 0 0 0 0 0 0 0 0.456 0.309 0 0 0 0 0 0.283 0.18 0.138 0.215 0.213 0 0 0 0 0 0 0.244 0 0 0 0 0 0 0 0 0 0 0 0 0 0.12 0 0 0 0 0 0.263 0 0 0 0 0 0 0 0 0.139 0 0 0.198 0.516 0 0 0.167 0.491 0 0 0.33 0 0 0.25 0.134 0 0.153 0 0 0 0 0.152 0.18 0.287 0 0 0 0 0 0 0 0 0 0 0 0 0 0 0 0 0 0 0 0 0 0 0.148 0 0 0 0 0 0.256 0.217 0.432 0 0.263 0 0 0 0 0.139 0 0 0 0 0 0 0 0 0.348 0.305 0 0 0 0 0 0 0.122 0.151 0.095 0 0 0 0 0 0 0 0 0 0 0 0.272 0 0 0 0 0 0.185 0 0 0 0 0.078 0 0.245 0 0.169 0 0.228 0 0 0 0 0 0 0 0 0 0 0 0 0 0 0 0 0 0 0.205 0.098 0 0.287 0.358 0 0 0.207 0.241 0 0 0 0 0 0 0 0 0 0 0 0 0 0 0 0 0 0 0 0.193 0 0.247 0 0 0 0 0 0 0.501 0 0 0 0 0 0 0 0 0.385 0 0 0.103 0 0 0 0.217 0 0 0 0 0 0 0 0 0 0.197 0 0 0 0.104 0 0 0 0 0 0 0.21 0 0 0 0 0 0 0 0 0 0 0.289 0 0 0 0.211 0 0.354 0.28 0 0 0 0 0.159 0 0 0 0 0 0 0 0 0.113 0 0 0 0.114 0 0 0 0 0 0 0.216 0 0 0 0 0 0 0 0 0 0.41 0 0 0.179 0 0 0.295 0.154 0 0 0 0 0 0 0 0.2 0 0 0 0.329 0.052 0.153 0 0 0 0.152 0 0 0 0 0 0 0 0 0 0 0 0 0 0 0 0.627 0 0 0 0 0 0 0 0.389 0 0 0 0 0 0 0 0.277 0 0.168 0 0 0 0 0 0 0.183 0 0 0 0.259 0 0 0 0 0 0 0 0 0 0 0 0 0.144 0 0 0 0.324 0 0 0 0 0 0.066 0 0 0 0.37 0 0 0 0 0 0 0.16 0 0 0.329 0 0 0 0.286 0 0 0.246 0.155 0 0 0 0 0.28 0 0.108 0 0 0 0.207 0 0 0 0.321 0 0.145 0 0 0 0 0 0.197 0 0 0 0.51 0 0 0 0 0.266 0 0 0 0 0 0.136 0 0 0 0.169 0 0 0 0 0 0 0 0 0 0 0 0 0 0 0 0 0 0 0 0 0 0 0.233 0 0 0 0 0 0 0 0 0 0 0.566 0 0 0 0 0 0 0 0 0 0.321 0.118 0 0.132 0.288 0 0 0 0 0 0 0 0 0 0 0 0 0 0 0.12 0 0 0.326 0.123 0 0 0 0.026 0.128 0 0 0 0 0.36 0.239 0 0.237 0 0 0 0 0 0 0 0 0.371 0.558 0 0 0 0.219 0 0 0 0 0 0 0 0 0 0 0 0 0 0 0 0 0.317 0 0 0 0 0.39 0 0 0 0 0.151 0 0 0 0.147 0 0.274 0.363 0 0 0 0 0 0 0 0 0 0 0 0 0.11 0 0 0 0 0.19 0 0 0 0 0 0 0 0 0.049 0 0 0 0 0 0.282 0.336 0 0 0.226 0 0 0 0.565 0 0 0 0 0 0 0 0 0 0 0 0.234 0 0 0.105 0 0 0.224 0.16 0 0 0 0 0 0 0 0.345 0 0 0 0 0 0 0 0 0 0 0 0 0 0 0.139 0 0 0 0 0 0 0 0 0 0 0 0 0 0 0 0 0 0.775 0 0 0.23 0.241 0 0 0 0 0 0.147 0 0 0 0 0 0 0 0 0.236 0 0 0 0 0 0 0 0 0 0 0.231 0 0 0 0.274 0.309 0 0 0 0 0 0.3 0 0 0.327 0.202 0 0 0 0 0 0 0 0 0 0 0 0.008 0.268 0 0 0 0 0.357 0 0 0 0 0 0 0.11 0 0 0 0 0.15 0 0 0.206 0 0 0 0 0 0 0 0 0 0 0 0.17 0 0 0 0.37 0.239 0 0 0 0.185 0 0 0.267 0.254 0 0 0.328 0 0 0 0 0 0 0 0 0 0 0 0.264 0 0 0 0 0 0 0.193 0.118 0 0 0 0.072 0 0 0.297 0 0 0 0.327 0.302 0 0 0 0 0 0 0 0 0 0 0.186 0.27 0 0 0 0 0 0 0 0 0 0 0 0.254 0 0 0 0.112 0 0 0 0 0 0 0.209 0 0 0 0.234 0 0 0.13 0.115 0.205 0 0 0 0 0 0 0 0 0.523 0 0 0 0 0 0 0 0 0.246 0 0 0 0 0.142 0 0.139 0 0 0 0.019 0 0 0 0 0 0 0.043 0 0 0 0 0.1 0 0 0 0 0 0 0 0 0 0.096 0 0 0 0 0.124 0 0 0 0.135 0 0 0 0.161 0 0 0 0.157 0 0 0 0 0 0 0 0 0 0.14 0.149 0 0 0 0 0 0 0.191 0.205 0.192 0.153 0.164 0 0.214 0 0 0 0.131 0 0 0 0 0.179 0 0 0 0 0 0 0 0 0.351 0 0 0 0 0 0.048 0 0.172 0 0 0 0 0 0 0 0 0.305 0 0 0 0 0 0 0 0.326 0 0 0 0 0 0 0 0 0 0 0 0 0.268 0 0 0 0 0 0.215 0 0.169 0 0 0.304 0.39 0 0 0 0 0 0 0 0.3 0 0 0.595 0 0 0.139 0 0 0 0 0 0 0 0 0 0 0 0.171 0.124 0 0 0.089 0 0 0 0 0 0 0 0 0 0 0 0 0 0 0 0 0 0 0 0.462 0 0 0.315 0 0.308 0 0.299 0 0 0 0 0 0 0 0 0 0 0 0 0 0.201 0.126 0 0 0.343 0.27 0 0 0.398 0 0 0 0 0 0 0 0 0 0 0.134 0 0 0 0.119 0.137 0.254 0 0 0 0 0 0 0 0 0 0 0.283 0 0.325 0 0 0 0.463 0 0 0 0 0 0 0 0 0.175 0 0 0.306 0.181 0 0.199 0.091 0 0 0.241 0 0 0 0 0 0 0 0 0 0 0 0 0 0 0.177 0 0 0.125 0 0 0 0 0 0 0.26 0 0 0 0 0 0 0 0 0 0 0 0 0.193 0 0 0 0 0 0 0.066 0.105 0.163 0.265 0.307 0.494 0 0 0 0 0 0.182 0 0 0.112 0.162 0 0 0 0.174 0 0.188 0 0 0.28 0 0.067 0 0 0.218 0.247 0 0 0 0 0 0 0 0 0 0 0 0 0 0.377 0 0 0 0 0 0 0.24 0.118 0 0 0.266 0.418 0 0 0 0 0 0 0 0 0 0.469 0 0 0 0 0 0 0 0 0 0 0 0 0 0 0 0 0 0 0 0 0 0 0 0.175 0.168 0.187 0 0.138 0 0 0 0 0 0 0 0 0 0.307 0.284 0 0 0 0 0 0 0 0 0 0 0 0.304 0.296 0.186 0.377 0 0 0 0 0 0 0 0 0 0 0 0 0 0 0.319 0 0 0 0 0 0 0 0 0.41 0 0 0 0 0 0 0.376 0 0 0 0 0 0 0 0 0 0 0 0 0 0 0 0 0 0 0 0.324 0 0 0 0 0 0 0.229 0 0 0 0 0.367 0 0 0 0 0.3 0 0 0.223 0 0 0 0 0 0 0.528 0 0 0.061 0.29 0 0.237 0.13 0 0.213 0 0 0 0.199 0 0 0 0 0 0 0.232 0.16 0 0 0 0 0 0.411 0 0 0 0 0.078 0 0 0 0.273 0 0 0 0 0 0 0 0 0 0.199 0 0 0 0 0 0 0 0.366 0 0 0 0 0 0 0 0 0 0.126 0 0 0.458 0.11 0 0.462 0 0 0 0 0 0 0 0 0 0 0 0 0 0 0 0 0 0 0 0 0 0 0.121 0 0.298 0 0 0 0 0 0 0.294 0 0 0 0 0 0 0 0 0.386 0.346 0 0 0 0 0 0 0.226 0 0 0 0 0 0 0 0.4 0 0 0.204 0 0 0 0 0 0.179 0 0.035 0.209 0 0 0.133 0 0 0 0 0 0 0 0 0 0 0 0 0 0 0 0 0 0 0 0 0.277 0.237 0 0 0.247 0 0 0.218 0.758 0 0 0 0 0 0 0 0 0.171 0.261 0 0 0 0 0 0 0 0 0 0 0 0 0 0 0 0 0 0 0 0 0 0 0 0 0 0 0 0 0 0 0 0 0 0 0 0.022 0.337 0 0 0 0 0 0 0 0 0.647 0 0 0 0 0 0.167 0 0 0 0 0 0 0 0.156 0 0.399 0.106 0 0 0 0 0 0 0 0 0.192 0 0.12 0 0 0 0.186 0 0 0.394 0 0.506 0 0 0 0.264 0 0 0 0 0.319 0 0 0 0.329 0 0.219 0 0 0.275 0.248 0.274 0 0 0.134 0 0 0 0.123 0 0 0 0 0 0 0 0 0 0 0 0 0 0 0 0.363 0 0.313 0.202 0 0 0 0 0.155 0 0.478 0 0.297 0.255 0 0 0.008 0 0 0 0 0 0 0 0 0 0 0 0 0.275 0 0 0.124 0.39 0.164 0 0 0 0 0 0 0 0 0 0.164 0 0 0 0 0 0 0 0 0 0 0 0 0 0 0 0 0 0 0 0 0.275 0 0 0 0.303 0.445 0.092 0 0.329 0 0 0 0 0.362 0.247 0 0 0.109 0 0 0 0 0 0 0 0 0 0 0 0 0 0 0 0 0 0 0 0.143 0 0 0.113 0 0 0.44 0.478 0.222 0 0 0 0 0.337 0.221 0 0 0 0 0 0 0 0 0 0 0 0 0.435 0 0 0 0.235 0 0 0 0 0 0 0 0.362 0 0 0 0 0 0 0 0 0 0 0 0 0 0 0 0.165 0.133 0 0 0 0 0 0 0.258 0 0 0 0 0 0 0 0 0 0 0.11 0 0.11 0 0.123 0 0 0 0 0 0.104 0 0 0 0 0.267 0 0 0 0.392 0 0.197 0 0 0 0 0 0 0.419 0 0 0 0.29 0 0 0 0.34 0 0 0.155 0 0 0 0 0 0 0 0 0 0.234 0.417 0 0 0 0 0 0 0 0 0 0 0.262 0.218 0 0 0 0 0 0.366 0 0 0 0 0 0.221 0 0 0 0 0.194 0 0 0 0 0 0 0 0 0.381 0 0 0 0 0 0 0 0 0 0 0.179 0 0.179 0 0 0 0 0 0.175 0 0.151 0 0.14 0 0 0 0 0 0 0 0 0 0 0 0 0 0 0 0 0 0.15 0.316 0 0 0 0 0 0 0 0.124 0 0.235 0 0 0 0 0 0 0 0 0 0 0 0 0 0 0 0 0 0.132 0.138 0 0.555 0 0.142 0 0 0.236 0 0.115 0.146 0.127 0 0 0 0.147 0 0.123 0 0 0 0 0.164 0 0.314 0 0 0.198 0 0 0 0 0 0 0 0.398 0 0 0 0 0 0 0 0 0.608 0.203 0 0 0 0 0 0 0.115 0 0 0 0.322 0.284 0 0 0 0 0 0 0 0 0 0 0.158 0.227 0 0 0.194 0 0.599 0 0 0 0 0 0.251 0 0 0 0 0 0 0 0 0.038 0 0 0 0 0 0 0 0 0 0.112 0 0.398 0 0.283 0 0 0 0 0 0 0 0 0 0 0 0 0 0 0.128 0 0.453 0.296 0 0.462 0 0 0 0 0 0 0 0.239 0 0 0 0 0.172 0 0 0 0 0 0 0 0.272 0 0.312 0 0 0.134 0.065 0.295 0 0 0 0 0 0.28 0 0 0 0 0 0 0 0 0 0 0 0 0 0.387 0.323 0 0 0 0 0 0 0 0 0 0.116 0 0.206 0 0 0 0 0.216 0 0 0 0 0 0 0 0 0 0 0 0 0 0 0 0.24 0 0 0.054 0 0 0 0 0 0 0 0 0.362 0 0 0 0 0 0.251 0 0.147 0 0 0 0 0 0 0.117 0 0 0 0 0 0 0 0 0 0 0.186 0 0.236 0 0 0 0 0 0 0 0.25 0 0 0 0 0 0 0 0.125 0 0.118 0.091 0 0 0 0 0 0.2 0 0 0.092 0 0.275 0 0.204 0 0.258 0.084 0 0.206 0 0.338 0 0 0.395 0.183 0.132 0 0.547 0 0.317 0 0 0 0 0 0 0 0 0 0 0 0 0 0 0 0.163 0 0 0 0 0.349 0.153 0 0 0 0 0 0 0 0 0.392 0 0.126 0.209 0 0.143 0 0 0.14 0 0 0.252 0 0.285 0 0 0 0.207 0 0 0 0 0 0 0.144 0 0 0 0 0.159 0 0 0 0.157 0 0 0 0.181 0 0 0 0.285 0 0 0 0 0 0 0 0.137 0 0 0 0 0 0 0 0 0 0 0 0.295 0 0 0.722 0 0 0 0 0 0 0 0 0 0 0 0 0 0 0 0.151 0.319 0 0 0 0 0 0 0 0 0 0.148 0.193 0 0 0.121 0 0 0 0 0.834 0 0 0 0.169 0 0 0 0 0 0 0 0 0 0 0 0 0 0 0 0 0 0 0 0 0 0.159 0 0 0.138 0.053 0 0.128 0.053 0 0 0 0 0 0 0 0 0 0.294 0.423 0 0 0 0 0 0 0 0 0 0 0 0 0 0 0 0 0 0 0 0 0 0 0 0 0.452 0.479 0 0 0 0 0 0 0 0 0 0 0.252 0 0.278 0 0 0.225 0 0 0 0 0 0.174 0 0 0 0 0 0 0 0 0 0 0 0 0.376 0 0 0 0 0 0 0.26 0.262 0 0 0 0 0 0.071 0 0.116 0 0 0 0.35 0 0 0 0 0 0 0 0 0 0 0 0 0 0 0 0 0.327 0 0 0 0 0 0.226 0 0 0 0.111 0 0 0 0 0 0 0 0 0 0 0 0 0 0 0 0 0.193 0 0 0 0 0 0 0 0.146 0.461 0 0 0 0.402 0 0 0.105 0 0 0 0 0 0 0 0 0.229 0 0 0 0.175 0.431 0.172 0.1 0 0 0.569 0 0 0 0 0 0 0 0 0 0.378 0.003 0 0 0 0 0 0 0.084 0 0 0.36 0.186 0 0 0.033 0 0.276 0 0 0 0 0 0.216 0 0 0 0 0 0 0 0 0 0 0.097 0 0 0 0.128 0 0 0 0 0 0 0 0 0 0.172 0.53 0 0 0 0 0 0 0 0 0.134 0 0 0 0.122 0 0.371 0 0 0 0 0 0 0 0 0 0 0 0 0
BDH1 0 0 0 0 0 0 0 0 0 0 0 0 0 0 0 0 0 0 0 0 0 0 0 0 0 0 0 0 0.05 0 0.045 0 0 0 0 0 0 0 0 0.145 0 0 0 0 0 0 0 0 0 0 0.001 0 0 0 0 0 0 0 0 0 0 0 0 0 0 0 0 0 0 0 0 0 0 0 0 0 0 0 0 0.015 0 0 0 0 0 0.007 0 0 0.001 0 0 0 0 0.004 0 0 0.006 0 0 0.003 0 0 0 0 0 0 0 0 0 0 0 0 0 0 0 0 0 0 0 0 0 0 0 0 0 0.001 0 0.007 0.027 0 0 0 0 0 0 0 0 0 0 0 0 0 0 0 0 0 0 0 0 0.006 0.011 0 0 0 0 0 0 0 0 0 0 0 0 0 0 0 0 0 0 0 0 0 0 0 0 0 0 0 0 0 0 0 0 0 0 0 0.002 0 0 0 0 0 0 0 0 0 0 0 0 0 0 0 0 0 0 0 0 0 0 0 0 0 0 0 0 0 0 0 0 0 0 0 0 0 0 0 0 0 0 0 0 0 0 0 0 0 0 0 0 0 0 0 0 0 0 0 0 0 0 0 0 0 0 0 0 0 0 0.022 0 0 0 0 0 0 0 0 0 0 0 0 0 0 0 0 0 0 0 0 0 0 0 0 0 0 0 0 0 0 0 0.002 0 0 0 0 0 0 0 0 0 0 0 0 0 0 0 0 0.004 0 0 0 0 0 0 0 0 0 0 0 0 0 0 0 0 0 0 0.091 0 0 0 0 0 0 0 0 0 0 0 0 0 0 0 0 0 0 0 0 0 0 0 0 0 0 0 0 0 0 0 0 0.001 0 0 0 0 0 0 0.038 0 0 0 0 0 0 0 0 0 0 0 0 0 0 0 0 0 0 0 0 0 0.003 0 0 0 0 0 0 0 0 0 0 0 0 0 0 0 0 0 0 0 0 0 0 0 0 0 0 0 0 0 0 0 0 0 0 0 0 0 0 0 0 0 0 0 0 0 0 0 0 0.001 0 0 0 0 0 0 0 0 0 0 0 0.004 0 0 0.004 0 0 0 0 0 0 0 0 0 0 0 0 0 0 0 0 0 0 0 0 0 0 0 0 0 0 0 0 0 0 0 0 0 0 0 0 0 0 0 0 0 0 0 0 0 0 0 0 0 0 0 0 0 0 0 0.019 0 0 0 0 0 0 0 0 0 0 0 0 0 0 0 0 0 0.005 0 0 0 0 0 0 0 0 0 0 0 0 0 0 0 0 0 0 0 0 0 0 0 0 0 0 0 0 0 0 0 0 0 0 0 0 0 0 0 0 0 0 0 0 0 0 0 0 0 0 0 0 0 0 0 0 0 0 0 0 0 0 0 0 0 0 0 0 0 0.005 0 0 0 0 0 0 0 0 0 0 0 0 0 0 0 0 0 0 0 0 0 0 0 0 0 0 0 0 0 0 0 0 0 0 0 0 0 0 0 0 0 0.123 0 0 0 0 0 0 0 0 0 0 0.181 0 0 0 0 0 0 0 0 0 0 0 0 0 0 0 0 0 0 0 0 0 0 0 0 0 0 0 0 0 0 0 0 0 0 0 0 0 0 0 0 0 0 0 0 0 0 0 0 0 0 0 0.003 0 0 0.067 0 0 0 0 0 0.047 0 0 0 0 0 0 0 0 0 0 0 0 0 0 0 0 0 0 0 0 0 0 0 0 0 0 0 0 0 0 0 0 0 0 0 0 0 0 0 0 0 0 0 0 0.002 0 0 0 0 0 0 0 0 0 0 0 0 0 0 0 0 0 0 0 0 0 0 0 0 0 0 0 0 0 0 0 0 0 0 0 0 0 0 0 0 0 0 0 0 0.006 0 0 0 0 0 0 0 0 0 0 0 0 0 0 0 0 0 0 0 0 0 0 0 0 0 0 0 0 0 0 0 0 0 0 0 0 0 0 0 0 0 0 0 0 0 0 0 0 0 0 0 0 0 0 0 0 0 0 0 0 0 0 0 0 0 0 0 0 0 0 0 0 0 0 0 0 0 0 0 0 0 0 0 0 0 0 0 0 0 0 0 0 0 0 0 0 0 0 0 0 0 0 0 0 0 0 0 0 0 0 0 0 0 0 0 0 0 0 0 0 0 0 0 0 0 0 0 0 0 0 0 0 0 0 0 0 0 0 0 0 0 0.002 0 0 0 0 0 0 0 0 0 0 0 0.001 0 0 0 0 0 0 0 0 0 0 0 0 0 0 0.045 0 0 0 0.011 0 0 0 0 0 0 0 0 0 0 0 0 0 0.005 0 0 0 0 0 0 0 0 0 0 0 0 0 0 0 0 0 0 0 0 0 0 0.017 0 0 0 0 0 0 0 0 0 0 0 0 0 0 0 0 0 0 0 0 0.005 0 0 0 0 0 0 0 0 0 0 0 0 0 0 0 0.001 0 0 0 0 0 0 0 0 0 0 0 0 0 0 0 0 0 0 0 0.006 0 0 0 0 0 0 0 0 0 0 0 0 0 0 0 0.002 0 0 0 0 0 0 0 0 0 0 0 0 0 0 0 0 0 0 0 0 0 0 0 0 0 0 0 0 0 0 0 0 0 0 0 0 0 0 0 0 0 0 0 0 0 0 0 0 0 0 0 0 0 0 0 0 0 0 0 0 0 0 0 0 0 0 0 0 0 0 0 0 0 0 0 0 0 0 0 0 0.004 0 0 0 0 0 0 0 0 0 0 0 0 0 0 0 0 0 0 0 0 0 0 0 0 0 0 0 0 0 0 0 0 0 0 0 0 0 0 0 0.037 0 0.154 0.002 0.056 0 0 0 0 0 0 0 0 0 0 0 0 0.002 0.004 0 0 0 0.004 0 0 0 0 0 0 0 0 0 0 0 0 0 0 0 0 0 0 0 0 0 0 0 0 0 0 0 0 0 0.001 0 0 0 0 0 0 0 0 0 0 0 0 0 0 0 0 0 0 0 0 0 0 0 0 0 0 0 0 0 0 0 0 0 0 0 0 0 0 0 0 0 0 0 0 0 0 0 0 0 0 0 0 0 0 0 0 0 0 0 0 0 0 0 0 0 0 0 0 0 0 0 0 0 0 0 0 0 0 0 0 0 0 0 0 0 0 0 0.001 0 0 0 0.163 0 0 0 0 0 0 0 0 0 0 0 0 0 0 0 0 0 0 0 0 0 0 0 0 0 0 0 0 0 0 0 0 0 0 0 0 0 0 0 0 0 0 0 0 0 0 0 0 0 0 0 0 0.001 0 0 0 0 0 0 0 0 0 0 0 0 0 0 0 0 0.016 0 0 0 0 0 0 0 0 0 0 0 0 0 0 0 0 0 0 0 0 0 0 0 0 0 0 0 0 0 0.012 0 0 0 0 0 0 0 0 0 0 0 0 0 0 0 0 0.002 0 0 0 0 0 0 0 0 0 0 0 0 0 0 0 0 0 0 0 0 0 0 0 0 0 0 0 0 0 0 0 0 0 0 0 0 0 0 0 0 0 0 0 0 0 0 0 0 0 0 0 0 0 0 0.006 0.001 0 0 0 0 0 0 0 0 0 0 0 0 0 0 0 0 0 0 0 0 0 0 0 0 0 0 0 0 0 0 0 0 0 0 0 0 0 0 0.033 0 0.041 0 0 0 0 0 0 0 0 0 0 0 0 0 0 0 0 0 0 0 0 0 0 0 0 0 0 0 0 0 0 0 0 0 0.003 0 0 0 0 0 0 0 0 0 0 0 0 0 0 0 0 0 0 0 0 0 0 0 0 0 0 0 0 0 0 0 0 0 0 0 0 0 0 0 0 0 0 0 0 0 0 0 0 0 0 0 0 0 0 0 0 0 0 0 0 0 0 0 0 0 0 0 0 0 0 0 0 0 0 0 0 0 0 0 0 0 0 0 0 0 0 0 0 0 0 0 0 0 0 0 0 0 0 0 0 0 0 0 0 0 0 0 0 0 0 0 0 0 0 0 0 0 0 0 0 0 0 0 0 0 0 0 0 0 0 0 0 0 0 0 0 0 0 0 0 0 0 0 0 0 0 0 0 0 0 0 0 0 0 0 0 0 0 0 0 0 0 0 0 0 0 0 0 0 0 0 0 0 0 0 0 0 0 0 0 0 0.013 0 0 0 0 0 0 0 0 0 0 0 0 0 0 0 0 0 0 0 0 0 0 0 0 0.001 0 0 0 0 0 0 0 0 0 0.002 0 0.001 0 0 0 0 0 0 0 0 0 0 0.01 0 0 0 0 0 0 0 0 0 0 0 0 0 0 0 0 0 0 0 0 0 0 0 0 0 0 0 0 0 0 0 0 0 0 0 0 0 0 0 0 0 0 0 0 0 0 0 0 0 0 0 0 0 0 0 0 0 0 0 0 0 0 0 0 0 0 0 0 0 0 0 0 0 0 0 0 0 0 0 0 0 0 0 0 0 0 0 0 0 0 0 0 0 0 0 0 0 0 0 0 0.003 0 0 0 0 0 0 0 0 0.001 0 0 0 0 0 0 0 0 0 0 0 0 0 0.011 0 0 0 0 0 0 0 0 0 0 0 0 0 0 0 0 0 0.001 0 0 0 0 0 0 0 0 0 0 0 0 0 0 0 0 0 0 0 0 0.001 0 0 0 0 0 0 0 0 0 0 0 0 0 0 0 0 0 0 0 0 0 0 0 0 0 0 0.001 0 0 0 0 0 0 0 0 0 0 0 0 0 0 0 0 0 0 0 0 0 0 0 0.001 0.015 0.038 0 0 0 0 0 0 0 0 0 0 0 0 0 0 0 0 0 0 0 0 0 0 0 0 0 0 0 0 0 0 0 0 0 0 0 0 0 0 0 0 0 0.015 0 0 0 0 0 0 0 0 0 0 0 0 0 0 0 0 0 0 0 0 0 0 0.008 0 0 0 0 0 0 0 0 0 0 0 0 0 0 0 0 0 0 0 0 0 0 0 0 0 0 0 0 0 0.003 0.001 0 0 0 0 0 0 0 0 0 0 0 0 0 0 0 0.003 0 0 0 0 0 0 0 0 0 0 0 0 0 0 0 0 0 0 0 0 0 0 0 0 0 0 0 0 0 0 0 0 0 0 0 0 0 0.018 0 0 0 0.124 0 0 0 0 0.009 0 0 0 0 0 0 0 0 0 0 0 0 0 0 0 0 0 0 0 0 0 0 0 0 0 0 0 0.001 0 0 0 0 0 0 0 0 0 0 0 0 0 0 0 0 0 0 0 0 0 0 0.006 0 0 0 0 0.001 0 0 0 0 0 0 0 0 0 0 0 0 0 0 0 0 0 0 0 0 0 0 0 0 0 0 0 0 0 0 0 0 0 0 0 0 0 0 0 0 0 0 0 0 0.003 0 0 0 0 0 0 0 0 0 0 0 0 0 0 0 0 0 0 0 0 0 0.007 0 0 0 0 0 0 0 0 0 0 0 0 0 0 0 0 0 0 0 0 0 0 0 0 0 0 0 0 0 0 0 0 0 0 0 0 0 0 0 0 0 0 0 0 0 0 0 0 0 0 0 0 0 0 0 0 0 0 0 0.006 0 0 0 0 0 0 0 0 0 0 0 0 0 0 0 0 0 0 0 0 0 0 0 0 0 0 0 0 0 0 0 0 0 0 0 0 0 0 0 0 0 0 0 0 0 0 0 0 0 0 0 0 0 0 0 0 0 0 0 0 0 0 0 0 0 0 0 0 0 0.003 0 0 0 0 0 0 0 0 0 0 0 0 0 0 0 0 0 0 0 0 0 0 0 0 0 0 0 0 0 0 0.023 0 0 0 0 0 0 0 0 0 0 0 0 0 0 0 0 0 0 0 0 0 0 0 0 0 0 0 0 0 0 0 0 0 0 0 0 0 0 0 0 0 0 0 0 0 0 0 0 0 0 0 0 0 0 0 0 0 0 0 0 0 0 0 0 0 0 0 0 0 0 0 0 0 0 0 0 0 0 0.021 0 0 0 0 0 0 0 0 0 0 0 0 0 0 0 0 0.001 0 0 0 0 0 0 0 0 0 0 0 0 0 0 0 0 0 0 0 0 0 0 0 0 0 0 0 0 0 0 0 0 0 0 0 0 0 0 0 0 0 0 0 0.081 0 0 0 0 0 0 0 0 0 0 0 0 0 0 0 0 0 0 0 0 0 0 0 0 0 0 0 0 0 0 0 0 0 0 0 0 0 0 0 0 0 0 0 0 0 0 0 0 0 0 0 0 0 0 0 0 0 0 0.021 0 0 0 0 0 0 0 0 0 0 0 0.002 0 0 0 0.064 0 0 0 0 0 0 0 0 0 0 0 0 0 0 0 0 0 0 0 0 0 0 0 0 0 0.001 0 0.001 0 0 0 0 0 0 0 0 0.012 0 0 0 0 0 0 0 0 0 0 0 0 0 0.002 0 0 0.037 0 0 0 0 0 0 0 0 0 0 0 0 0 0 0 0 0.016 0 0 0.015 0.005 0 0 0 0 0 0 0 0 0.137 0 0 0 0 0 0 0 0 0 0 0 0 0 0 0 0 0 0 0 0 0 0 0 0 0 0 0 0 0 0 0 0 0 0 0 0 0 0 0 0 0 0 0.014 0 0 0 0 0 0 0 0 0 0 0 0 0 0 0 0 0 0 0 0 0 0 0 0 0 0 0 0 0 0 0 0 0 0 0 0 0 0 0 0 0 0 0 0 0 0 0 0 0 0 0 0 0 0 0 0 0 0 0 0 0 0 0 0 0 0 0 0 0 0 0 0 0 0.02 0 0.006 0 0 0 0 0 0 0 0 0 0 0 0 0 0.006 0 0 0 0 0 0 0 0 0 0 0.031 0 0 0 0 0 0 0 0 0 0 0 0 0 0 0 0 0 0 0 0 0 0 0 0 0 0 0 0 0 0 0 0 0 0 0 0 0 0 0 0 0 0 0 0 0 0 0 0 0 0 0 0 0.032 0 0 0 0 0 0 0 0 0 0 0 0.009 0 0 0 0 0 0 0 0 0 0.003 0 0 0 0 0 0 0 0 0 0 0 0 0 0 0 0 0 0 0.013 0 0 0 0 0.077 0 0 0 0 0 0 0 0 0 0 0 0 0 0 0 0 0 0 0 0 0 0 0 0 0 0 0 0 0 0 0 0.003 0 0 0 0 0 0 0 0 0 0 0 0 0 0 0 0 0 0 0 0 0 0 0 0 0 0 0 0 0 0 0 0 0 0 0 0 0 0 0 0 0 0 0 0 0 0 0 0 0 0 0 0 0 0 0 0 0 0 0 0 0 0 0 0 0 0 0 0 0 0 0 0 0 0 0 0 0 0 0 0 0 0 0 0 0 0 0 0 0 0 0 0 0 0 0 0 0 0 0 0 0.038 0 0 0 0 0 0 0 0 0 0 0 0.003 0 0 0 0 0 0 0 0 0 0 0 0 0 0 0 0 0 0 0 0 0 0 0 0 0 0 0 0 0 0 0 0 0 0 0 0 0 0 0 0 0 0.001 0 0 0 0 0 0 0 0 0.003 0 0 0 0 0 0 0 0 0 0 0.094 0.219 0 0 0 0 0 0 0 0 0 0 0 0 0 0 0 0 0 0 0 0 0 0 0 0 0 0 0 0 0 0 0 0 0 0 0 0 0 0 0 0 0 0 0 0 0 0 0 0 0 0 0 0 0 0 0 0 0 0 0 0 0 0 0 0 0 0 0 0 0 0 0 0 0 0 0 0 0 0 0 0 0 0 0 0 0 0 0 0 0 0 0 0 0 0 0 0.001 0 0 0 0 0 0 0 0 0 0 0 0 0 0 0 0 0 0 0 0 0 0 0 0 0 0 0 0 0 0 0 0 0 0 0 0 0 0 0 0 0 0 0.002 0 0 0 0 0 0 0 0 0 0 0 0 0 0 0.002 0 0.002 0 0 0 0 0 0.011 0 0 0 0 0 0 0 0 0.05 0 0 0 0 0 0 0 0 0.113 0 0 0 0 0 0 0 0 0 0 0 0 0 0 0 0 0.013 0 0 0 0 0 0 0 0 0 0 0 0 0 0 0 0 0 0 0 0 0 0 0 0 0 0 0 0 0 0 0 0 0 0 0 0 0 0 0 0 0 0 0 0 0 0 0 0 0 0 0 0 0 0 0 0 0 0 0 0 0 0 0 0 0 0 0 0.008 0 0 0.007 0 0 0 0 0 0 0 0 0 0 0 0 0 0.01 0 0 0 0 0 0 0 0 0 0 0 0 0 0 0 0 0 0 0 0 0 0 0 0 0 0 0 0 0 0.002 0 0.089 0 0 0 0 0 0 0 0 0 0 0 0 0 0 0 0 0 0 0 0 0 0 0 0 0 0 0 0 0 0 0 0 0 0 0 0 0 0 0 0 0 0 0 0 0 0 0 0 0 0 0 0 0 0 0.126 0 0 0 0.003 0 0 0 0 0 0 0 0 0 0 0 0 0 0 0 0 0 0 0 0 0.009 0 0 0 0 0 0 0.004 0 0 0 0 0 0 0 0 0 0 0 0 0 0 0 0 0 0 0 0 0 0 0 0 0 0 0 0 0 0 0 0 0 0.003 0 0 0 0 0 0 0 0 0 0 0 0 0 0 0 0 0 0 0 0 0 0 0 0 0 0 0 0 0 0 0 0 0 0 0 0 0 0 0 0 0 0 0 0 0 0 0 0.003 0 0 0 0 0 0 0 0 0 0 0 0 0 0 0 0 0 0 0 0 0 0 0 0 0 0 0 0 0 0 0 0 0 0 0 0 0 0 0 0 0 0 0 0 0 0 0 0 0 0 0 0.032 0 0 0 0 0 0.008 0 0 0 0 0.004 0 0 0 0 0 0 0 0 0 0 0 0 0 0 0 0 0 0 0.097 0 0 0 0 0 0 0 0 0 0 0.091 0 0.001 0 0 0 0 0 0 0 0 0 0 0 0 0 0 0.001 0 0 0 0 0 0 0 0 0 0 0.004 0 0 0 0 0 0 0 0 0 0 0 0 0 0 0 0 0 0 0 0 0 0 0 0 0 0 0 0 0 0 0.001 0 0 0 0 0 0 0 0 0 0 0 0 0 0 0.014 0 0 0 0 0 0 0 0 0 0 0 0 0 0 0 0 0 0 0 0 0 0 0 0 0 0 0 0.001 0 0 0 0 0 0 0 0 0 0 0 0 0 0 0 0 0 0 0 0 0 0 0 0 0 0 0 0 0 0 0 0 0 0 0 0 0 0 0 0 0 0 0 0 0 0 0 0 0 0 0 0 0 0 0 0 0 0 0 0 0 0 0 0 0 0 0 0 0 0 0 0 0 0 0 0 0 0 0 0 0 0 0 0 0 0 0 0 0 0 0 0 0 0 0 0 0 0 0 0 0 0 0 0 0 0 0 0 0 0 0 0 0 0 0 0 0 0 0 0 0 0 0 0 0 0 0 0 0 0 0 0 0 0 0 0 0 0 0 0 0 0 0 0 0 0 0 0 0 0 0 0 0 0 0.07 0 0 0 0 0 0 0 0 0 0 0 0 0 0 0 0 0 0 0 0 0 0 0 0 0 0.002 0 0 0 0 0 0.001 0 0 0 0 0 0 0 0 0 0 0 0 0 0 0 0 0 0 0 0 0 0 0 0.003 0 0 0 0 0 0 0 0 0 0 0 0 0 0 0 0 0 0 0 0 0.003 0 0 0 0 0 0 0 0 0 0 0 0 0 0 0 0 0 0 0 0 0 0 0 0 0 0 0 0 0 0 0 0 0 0 0 0 0 0 0 0 0 0 0 0 0 0 0 0 0 0 0 0 0 0 0.001 0 0 0 0 0 0 0 0 0 0 0 0 0 0 0 0 0 0 0 0 0 0 0 0 0 0 0 0 0 0 0 0 0 0 0 0 0 0 0 0 0 0 0 0 0 0 0 0 0 0 0 0 0 0 0 0 0 0 0 0 0 0 0 0 0 0 0 0 0 0 0 0 0 0 0 0 0 0 0 0 0 0 0 0 0 0 0 0 0 0 0 0 0 0 0 0 0 0 0 0 0 0 0 0 0 0 0 0.002 0 0 0 0 0 0 0 0 0 0 0 0 0 0 0 0.001 0 0 0 0 0 0 0 0 0 0 0 0 0 0 0 0 0 0 0 0 0 0 0 0 0 0.007 0 0 0.224 0 0 0 0 0 0 0.072 0 0 0 0 0 0 0 0 0 0 0 0 0 0 0.038 0 0 0 0 0.003 0 0 0 0.004 0 0 0 0.005 0 0 0 0 0 0 0 0 0 0 0 0 0 0 0.003 0 0 0 0 0 0 0 0 0.01 0.005 0 0 0 0 0 0 0 0 0 0 0 0 0 0 0 0 0 0 0 0 0 0 0 0 0 0 0.007 0 0 0 0 0 0 0 0 0 0 0 0 0 0 0 0 0 0 0 0 0 0 0 0 0 0 0 0 0 0 0 0 0 0 0 0 0 0 0 0 0 0 0 0 0 0 0 0 0 0 0 0 0 0 0 0 0 0 0 0 0 0 0 0 0 0 0 0 0 0 0.017 0 0 0.016 0 0 0 0 0 0 0 0 0 0 0 0 0 0 0 0 0 0 0 0 0 0 0 0 0 0 0 0 0 0 0 0 0 0 0 0 0 0 0 0 0 0.06 0.081 0 0 0 0 0 0 0 0 0 0 0 0 0 0 0 0 0 0 0 0 0 0 0 0 0 0 0 0 0 0 0 0 0 0 0 0 0 0 0 0 0 0 0 0 0 0 0 0 0 0 0 0 0 0 0.001 0.026 0 0 0 0 0 0 0 0 0.003 0 0.003 0 0 0 0 0 0 0 0 0 0.001 0 0 0 0 0 0 0 0 0 0 0 0 0 0 0 0 0 0 0 0 0 0 0 0 0 0 0.026 0 0 0 0 0 0 0 0 0 0 0 0 0 0 0 0 0 0 0 0 0 0 0 0 0 0 0 0 0.001 0 0 0 0 0 0 0 0 0 0 0 0 0 0 0 0 0 0 0 0 0 0 0 0 0 0 0 0 0 0 0 0 0 0 0 0 0 0 0 0 0 0 0 0 0 0 0 0 0 0 0 0 0 0 0 0 0 0 0 0 0.002 0 0 0 0 0 0 0 0 0 0 0 0 0 0 0 0 0 0 0 0 0 0 0 0 0 0 0 0.001 0 0 0 0 0 0 0 0 0 0 0 0 0 0 0 0 0 0 0 0 0 0 0 0 0 0 0 0 0 0 0 0.001 0 0 0 0 0 0 0 0 0 0 0 0 0 0 0 0 0 0 0 0 0 0 0 0 0 0 0 0 0 0 0 0 0 0 0 0 0 0 0 0 0 0 0 0 0 0 0 0 0 0 0.008 0 0 0 0 0 0 0 0 0 0 0 0 0 0 0 0 0 0 0 0 0 0 0 0 0 0 0 0 0 0 0 0 0 0 0 0 0 0 0 0 0 0 0 0 0 0 0 0 0 0 0 0 0 0 0 0 0 0 0 0 0 0 0 0 0 0 0 0 0 0 0 0 0 0 0 0 0 0 0 0 0 0 0 0 0 0 0 0 0 0.001 0 0 0 0 0 0 0 0 0 0 0 0 0 0 0 0 0 0 0 0 0 0 0 0 0 0 0 0 0 0 0 0 0 0 0 0 0.001 0 0 0 0 0 0 0 0 0 0 0 0 0 0 0 0 0 0 0 0 0 0 0 0 0 0 0 0 0 0 0 0 0 0.003 0 0 0 0 0 0 0 0 0 0 0 0 0 0 0 0 0 0 0 0 0 0 0.035 0 0 0 0 0 0 0 0 0 0 0 0 0 0 0 0 0 0 0 0 0 0 0 0 0 0 0 0 0 0 0 0 0 0 0 0 0 0 0 0 0 0 0 0 0 0.003 0 0 0 0 0 0 0 0 0 0 0 0 0 0 0 0 0 0 0 0.001 0 0 0 0 0 0.003 0 0 0 0 0 0 0 0 0 0 0 0 0 0 0 0 0 0 0 0 0 0 0 0.001 0.001 0 0 0.024 0 0 0 0.011 0 0 0 0 0 0 0 0 0 0 0 0 0 0 0 0 0 0 0 0 0 0 0 0.004 0 0 0 0 0 0 0 0 0 0 0 0 0 0 0 0 0 0 0 0 0 0 0 0 0 0 0 0 0 0 0 0 0 0 0 0 0 0 0 0 0 0 0 0 0 0 0 0 0 0 0 0 0 0 0 0 0 0 0 0 0 0 0.137 0 0 0 0 0 0 0 0 0 0 0 0 0 0 0 0 0 0 0.023 0 0 0 0 0 0 0 0 0 0 0 0.005 0 0 0 0 0 0 0 0 0 0 0 0 0 0 0 0 0 0 0 0 0 0.068 0 0 0 0 0 0 0 0 0 0 0 0 0 0 0 0 0 0 0 0 0 0 0 0 0 0 0 0 0 0 0 0 0.004 0 0 0 0 0.027 0 0 0 0 0 0 0 0 0 0 0 0 0 0 0 0 0 0.003 0 0 0 0 0 0.097 0 0 0 0 0 0 0 0 0 0 0 0 0 0 0 0 0 0 0 0 0 0 0 0 0 0 0 0 0 0 0 0 0 0 0 0 0 0 0.002 0 0 0 0 0 0 0 0.024 0 0 0 0 0 0 0 0 0 0 0 0 0 0 0 0 0 0 0 0 0 0 0 0 0 0 0 0 0 0 0 0 0 0 0 0 0 0 0 0 0 0 0 0 0 0 0 0 0 0 0 0 0 0 0 0 0 0 0 0 0 0 0 0 0 0 0 0 0 0 0 0 0 0 0 0 0 0 0 0 0 0 0 0 0 0 0 0 0 0 0 0 0 0 0 0 0 0 0 0 0.014 0 0 0 0 0.008 0 0 0 0 0.007 0 0.011 0 0 0 0 0 0 0 0 0 0 0 0 0 0 0 0.005 0 0 0 0 0 0 0 0 0 0 0 0 0 0 0 0 0 0 0 0 0 0 0 0 0 0 0 0 0 0 0 0 0 0 0 0 0 0 0 0 0 0.002 0 0 0 0 0 0 0 0 0 0 0 0 0 0 0 0 0 0 0 0 0 0 0 0 0 0 0 0 0 0 0 0 0 0 0 0 0 0 0 0 0 0 0 0 0 0 0 0 0 0 0 0 0 0 0 0 0 0 0 0 0 0 0 0 0 0 0 0 0 0 0 0 0 0 0 0 0 0 0 0.005 0 0 0 0 0 0 0 0 0 0 0 0 0 0 0 0 0 0 0 0 0 0 0 0 0 0 0 0 0 0 0 0 0 0 0 0 0 0 0 0 0 0 0 0 0 0 0 0 0 0 0 0 0 0 0 0 0 0 0 0 0 0.021 0 0 0 0 0 0 0 0 0 0 0 0 0 0 0 0 0 0 0 0 0 0 0 0 0 0 0 0 0 0 0 0 0 0 0 0 0 0 0 0 0 0 0 0 0 0 0 0 0 0.024 0 0 0.015 0 0 0 0 0 0.002 0 0 0 0 0 0 0 0 0 0 0 0.007 0 0 0 0 0 0 0 0 0 0 0 0 0 0 0 0 0 0 0 0 0 0 0 0 0 0 0 0 0 0 0 0 0.002 0 0 0 0 0 0 0 0 0 0 0 0 0 0 0 0 0.002 0 0 0 0 0 0 0 0 0.001 0 0 0 0 0 0 0 0 0 0 0 0 0 0 0 0 0 0 0 0 0 0 0 0 0 0 0 0 0 0 0 0 0 0 0 0 0 0 0 0 0 0 0 0 0 0 0 0 0 0 0 0 0 0 0 0 0 0 0 0 0 0 0 0 0 0 0 0 0 0 0 0 0 0.008 0 0 0 0 0 0 0 0 0 0 0 0 0 0 0 0 0 0 0 0 0 0.001 0 0 0 0 0 0 0 0 0 0 0 0 0 0 0 0.056 0 0 0 0.112 0 0 0 0 0 0 0 0 0 0 0 0 0 0 0 0 0 0 0 0 0 0 0 0 0 0 0 0 0 0 0 0 0 0 0 0 0 0 0 0 0 0 0 0 0 0 0 0 0 0 0 0 0 0 0 0 0 0 0.005 0 0 0 0 0 0 0 0 0 0 0 0 0 0 0 0 0 0 0 0 0 0 0 0 0 0 0 0 0 0 0 0 0 0 0 0 0 0 0 0 0 0 0 0 0 0 0 0 0 0 0 0 0 0 0 0 0.099 0 0 0 0 0 0 0 0 0 0 0 0 0 0 0 0.006 0 0 0 0.002 0 0 0 0 0 0 0 0 0 0 0 0 0 0 0 0 0 0 0 0 0 0 0 0 0.003 0 0 0 0 0 0 0.01 0 0 0 0 0 0 0 0 0 0 0 0 0 0 0 0 0 0 0 0 0 0 0 0 0 0 0 0.001 0 0 0 0 0 0 0 0 0 0 0 0 0 0 0 0 0 0 0 0 0 0 0.014 0 0 0 0 0 0 0 0 0 0 0 0 0 0 0 0 0 0 0 0 0 0 0 0.008 0 0 0 0 0 0 0 0 0 0 0 0 0 0 0
ECM1 0 0 0 0 0 0 0 0 0 0 0 0 0 0 0 0 0 0 0 0 0 0 0 0 0 0 0 0 0 0 0 0 0 0 0 0 0 0 0 0 0 0 0 0 0 0 0 0 0 0 0 0 0 0 0 0 0 0 0 0 0 0 0 0 0 0 0 0 0 0 0 0 0 0 0 0 0 0 0 0 0 0 0 0 0 0 0 0 0 0 0 0 0 0 0 0 0 0 0 0 0 0 0 0 0 0 0 0 0 0 0 0 0 0 0 0 0 0 0 0 0 0 0 0 0 0 0 0 0 0 0 0 0 0 0 0 0 0 0 0 0 0 0 0 0 0 0 0 0 0 0 0 0 0 0 0 0 0 0 0 0 0 0 0 0 0 0 0 0 0 0 0 0 0 0 0 0 0 0 0 0 0 0 0 0 0 0 0 0 0 0 0 0 0 0 0 0 0 0 0 0 0 0 0 0 0 0 0 0 0 0 0 0 0 0 0 0 0 0 0 0 0 0 0 0 0 0 0 0 0 0 0 0 0 0 0 0 0 0 0 0 0 0 0 0 0 0 0 0 0 0 0 0 0 0 0 0 0 0 0 0 0 0 0 0 0 0 0 0 0 0 0 0 0 0 0 0 0 0 0 0 0 0 0 0 0 0 0 0 0 0 0 0 0 0 0 0 0 0 0 0 0 0 0 0 0 0 0 0 0 0 0 0 0 0 0 0 0 0 0 0 0 0 0 0 0 0 0 0 0 0 0 0 0 0 0 0 0 0 0 0 0 0 0 0 0 0 0 0 0 0 0 0 0 0 0 0 0 0 0 0 0 0 0 0 0 0 0 0 0 0 0 0 0 0 0 0 0 0 0 0 0 0 0 0 0 0 0 0 0 0 0 0 0 0 0 0 0 0 0 0 0 0 0 0 0 0 0 0 0 0 0 0 0 0 0 0 0 0 0 0 0 0 0 0 0 0 0 0 0 0 0 0 0 0 0 0 0 0 0 0 0 0 0 0 0 0 0 0 0 0 0 0 0 0 0 0 0 0 0 0 0 0 0 0 0 0 0 0 0 0 0 0 0 0 0 0 0 0 0 0 0 0 0 0 0 0 0 0 0 0 0 0 0 0 0 0 0 0 0 0 0 0 0 0 0 0 0 0 0 0 0 0 0 0 0 0 0 0 0 0 0 0 0 0 0 0 0 0 0 0 0 0 0 0 0 0 0 0 0 0 0 0 0 0 0 0 0 0 0 0 0 0 0 0 0 0 0 0 0 0 0 0 0 0 0 0 0 0 0 0 0 0 0 0 0 0 0 0 0 0 0 0 0 0 0 0 0 0 0 0 0 0 0 0 0 0 0 0 0 0 0 0 0 0 0 0 0 0 0 0 0 0 0 0 0 0 0 0 0 0 0 0 0 0 0 0 0 0 0 0 0 0 0 0 0 0 0 0 0 0 0 0 0 0 0 0 0 0 0 0 0 0 0 0 0 0 0 0 0 0 0 0 0 0 0 0 0 0 0 0 0 0 0 0 0 0 0 0 0 0 0 0 0 0 0 0 0 0 0 0 0 0 0 0 0 0 0 0 0 0 0 0 0 0 0 0 0 0 0 0 0 0 0 0 0 0 0 0 0 0 0 0 0 0 0 0 0 0 0 0 0 0 0 0 0 0 0 0 0 0 0 0 0 0 0 0 0 0 0 0 0 0 0 0 0 0 0 0 0 0 0 0 0 0 0 0 0 0 0 0 0 0 0 0 0 0 0 0 0 0 0 0 0 0 0 0 0 0 0 0 0 0 0 0 0 0 0 0 0 0 0 0 0 0 0 0 0 0 0 0 0 0 0 0 0 0 0 0 0 0 0 0 0 0 0 0 0 0 0 0 0 0 0 0 0 0 0 0 0 0 0 0 0 0 0 0 0 0 0 0 0 0 0 0 0 0 0 0 0 0 0 0 0 0 0 0 0 0 0 0 0 0 0 0 0 0 0 0 0 0 0 0 0 0 0 0 0 0 0 0 0 0 0 0 0 0 0 0 0 0 0 0 0 0 0 0 0 0 0 0 0 0 0 0 0 0 0 0 0 0 0 0 0 0 0 0 0 0 0 0 0 0 0 0 0 0 0 0 0 0 0 0 0 0 0 0 0 0 0 0 0 0 0 0 0 0 0 0 0 0 0 0 0 0 0 0 0 0 0 0 0 0 0 0 0 0 0 0 0 0 0 0 0 0 0 0 0 0 0 0 0 0 0 0 0 0 0 0 0 0 0 0 0 0 0 0 0 0 0 0 0 0 0 0 0 0 0 0 0 0 0 0 0 0 0 0 0 0 0 0 0 0 0 0 0 0 0 0 0 0 0 0 0 0 0 0 0 0 0 0 0 0 0 0 0 0 0 0 0 0 0 0 0 0 0 0 0 0 0 0 0 0 0 0 0 0 0 0 0 0 0 0 0 0 0 0 0 0 0 0 0 0 0 0 0 0 0 0 0 0 0 0 0 0 0 0 0 0 0 0 0 0 0 0 0 0 0 0 0 0 0 0 0 0 0 0 0 0 0 0 0 0 0 0 0 0 0 0 0 0 0 0 0 0 0 0 0 0 0 0 0 0 0 0 0 0 0 0 0 0 0 0 0 0 0 0 0 0 0 0 0 0 0 0 0 0 0 0 0 0 0 0 0 0 0 0 0 0 0 0 0 0 0 0 0 0 0 0 0 0 0 0 0 0 0 0 0 0 0 0 0 0 0 0 0 0 0 0 0 0 0 0 0 0 0 0 0 0 0 0 0 0 0 0 0 0 0 0 0 0 0 0 0 0 0 0 0 0 0 0 0 0 0 0 0 0 0 0 0 0 0 0 0 0 0 0 0 0 0 0 0 0 0 0 0 0 0 0 0 0 0 0 0 0 0 0 0 0 0 0 0 0 0 0 0 0 0 0 0 0 0 0 0 0 0 0 0 0 0 0 0 0 0 0 0 0 0 0 0 0 0 0 0 0 0 0 0 0 0 0 0 0 0 0 0 0 0 0 0 0 0 0 0 0 0 0 0 0 0 0 0 0 0 0 0 0 0 0 0 0 0 0 0 0 0 0 0 0 0 0 0 0 0 0 0 0 0 0 0 0 0 0 0 0 0 0 0 0 0 0 0 0 0 0 0 0 0 0 0 0 0 0 0 0 0 0 0 0 0 0 0 0 0 0 0 0 0 0 0 0 0 0 0 0 0 0 0 0 0 0 0 0 0 0 0 0 0 0 0 0 0 0 0 0 0 0 0 0 0 0 0 0 0 0 0 0 0 0 0 0 0 0 0 0 0 0 0 0 0 0 0 0 0 0 0 0 0 0 0 0 0 0 0 0 0 0 0 0 0 0 0 0 0 0 0 0 0 0 0 0 0 0 0 0 0 0 0 0 0 0 0 0 0 0 0 0 0 0 0 0 0 0 0 0 0 0 0 0 0 0 0 0 0 0 0 0 0 0 0 0 0 0 0 0 0 0 0 0 0 0 0 0 0 0 0 0 0 0 0 0 0 0 0 0 0 0 0 0 0 0 0 0 0 0 0 0 0 0 0 0 0 0 0 0 0 0 0 0 0 0 0 0 0 0 0 0 0 0 0 0 0 0 0 0 0 0 0 0 0 0 0 0 0 0 0 0 0 0 0 0 0 0 0 0 0 0 0 0 0 0 0 0 0 0 0 0 0 0 0 0 0 0 0 0 0 0 0 0 0 0 0 0 0 0 0 0 0 0 0 0 0 0 0 0 0 0 0 0 0 0 0 0 0 0 0 0 0 0 0 0 0 0 0 0 0 0 0 0 0 0 0 0 0 0 0 0 0 0 0 0 0 0 0 0 0 0 0 0 0 0 0 0 0 0 0 0 0 0 0 0 0 0 0 0 0 0 0 0 0 0 0 0 0 0 0 0 0 0 0 0 0 0 0 0 0 0 0 0 0 0 0 0 0 0 0 0 0 0 0 0 0 0 0 0 0 0 0 0 0 0 0 0 0 0 0 0 0 0 0 0 0 0 0 0 0 0 0 0 0 0 0 0 0 0 0 0 0 0 0 0 0 0 0 0 0 0 0 0 0 0 0 0 0 0 0 0 0 0 0 0 0 0 0 0 0 0 0 0 0 0 0 0 0 0 0 0 0 0 0 0 0 0 0 0 0 0 0 0 0 0 0 0 0 0 0 0 0 0 0 0 0 0 0 0 0 0 0 0 0 0 0 0 0 0 0 0 0 0 0 0 0 0 0 0 0 0 0 0 0 0 0 0 0 0 0 0 0 0 0 0 0 0 0 0 0 0 0 0 0 0 0 0 0 0 0 0 0 0 0 0 0 0 0 0 0 0 0 0 0 0 0 0 0 0 0 0 0 0 0 0 0 0 0 0 0 0 0 0 0 0 0 0 0 0 0 0 0 0 0 0 0 0 0 0 0 0 0 0 0 0 0 0 0 0 0 0 0 0 0 0 0 0 0 0 0 0 0 0 0 0 0 0 0 0 0 0 0 0 0 0 0 0 0 0 0 0 0 0 0 0 0 0 0 0 0 0 0 0 0 0 0 0 0 0 0 0 0 0 0 0 0 0 0 0 0 0 0 0 0 0 0 0 0 0 0 0 0 0 0 0 0 0 0 0 0 0 0 0 0 0 0 0 0 0 0 0 0 0 0 0 0 0 0 0 0 0 0 0 0 0 0 0 0 0 0 0 0 0 0 0 0 0 0 0 0 0 0 0 0 0 0 0 0 0 0 0 0 0 0 0 0 0 0 0 0 0 0 0 0 0 0 0 0 0 0 0 0 0 0 0 0 0 0 0 0 0 0 0 0 0 0 0 0 0 0 0 0 0 0 0 0 0 0 0 0 0 0 0 0 0 0 0 0 0 0 0 0 0 0 0 0 0 0 0 0 0 0 0 0 0 0 0 0 0 0 0 0 0 0 0 0 0 0 0 0 0 0 0 0 0 0 0 0 0 0 0 0 0 0 0 0 0 0 0 0 0 0 0 0 0 0 0 0 0 0 0 0 0 0 0 0 0 0 0 0 0 0 0 0 0 0 0 0 0 0 0 0 0 0 0 0 0 0 0 0 0 0 0 0 0 0 0 0 0 0 0 0 0 0 0 0 0 0 0 0 0 0 0 0 0 0 0 0 0 0 0 0 0 0 0 0 0 0 0 0 0 0 0 0 0 0 0 0 0 0 0 0 0 0 0 0 0 0 0 0 0 0 0 0 0 0 0 0 0 0 0 0 0 0 0 0 0 0 0 0 0 0 0 0 0 0 0 0 0 0 0 0 0 0 0 0 0 0 0 0 0 0 0 0 0 0 0 0 0 0 0 0 0 0 0 0 0 0 0 0 0 0 0 0 0 0 0 0 0 0 0 0 0 0 0 0 0 0 0 0 0 0 0 0 0 0 0 0 0 0 0 0 0 0 0 0 0 0 0 0 0 0 0 0 0 0 0 0 0 0 0 0 0 0 0 0 0 0 0 0 0 0 0 0 0 0 0 0 0 0 0 0 0 0 0 0 0 0 0 0 0 0 0 0 0 0 0 0 0 0 0 0 0 0 0 0 0 0 0 0 0 0 0 0 0 0 0 0 0 0 0 0 0 0 0 0 0 0 0 0 0 0 0 0 0 0 0 0 0 0 0 0 0 0 0 0 0 0 0 0 0 0 0 0 0 0 0 0 0 0 0 0 0 0 0 0 0 0 0 0 0 0 0 0 0 0 0 0 0 0 0 0 0 0 0 0 0 0 0 0 0 0 0 0 0 0 0 0 0 0 0 0 0 0 0 0 0 0 0 0 0 0 0 0 0 0 0 0 0 0 0 0 0 0 0 0 0 0 0 0 0 0 0 0 0 0 0 0 0 0 0 0 0 0 0 0 0 0 0 0 0 0 0 0 0 0 0 0 0 0 0 0 0 0 0 0 0 0 0 0 0 0 0 0 0 0 0 0 0 0 0 0 0 0 0 0 0 0 0 0 0 0 0 0 0 0 0 0 0 0 0 0 0 0 0 0 0 0 0 0 0 0 0 0 0 0 0 0 0 0 0 0 0 0 0 0 0 0 0 0 0 0 0 0 0 0 0 0 0 0 0 0 0 0 0 0 0 0 0 0 0 0 0 0 0 0 0 0 0 0 0 0 0 0 0 0 0 0 0 0 0 0 0 0 0 0 0 0 0 0 0 0 0 0 0 0 0 0 0 0 0 0 0 0 0 0 0 0 0 0 0 0 0 0 0 0 0 0 0 0 0 0 0 0 0 0 0 0 0 0 0 0 0 0 0 0 0 0 0 0 0 0 0 0 0 0 0 0 0 0 0 0 0 0 0 0 0 0 0 0 0 0 0 0 0 0 0 0 0 0 0 0 0 0 0 0 0 0 0 0 0 0 0 0 0 0 0 0 0 0 0 0 0 0 0 0 0 0 0 0 0 0 0 0 0 0 0 0 0 0 0 0 0 0 0 0 0 0 0 0 0 0 0 0 0 0 0 0 0 0 0 0 0 0 0 0 0 0 0 0 0 0 0 0 0 0 0 0 0 0 0 0 0 0 0 0 0 0 0 0 0 0 0 0 0 0 0 0 0 0 0 0 0 0 0 0 0 0 0 0 0 0 0 0 0 0 0 0 0 0 0 0 0 0 0 0 0 0 0 0 0 0 0 0 0 0 0 0 0 0 0 0 0 0 0 0 0 0 0 0 0 0 0 0 0 0 0 0 0 0 0 0 0 0 0 0 0 0 0 0 0 0 0 0 0 0 0 0 0 0 0 0 0 0 0 0 0 0 0 0 0 0 0 0 0 0 0 0 0 0 0 0 0 0 0 0 0 0 0 0 0 0 0 0 0 0 0 0 0 0 0 0 0 0 0 0 0 0 0 0 0 0 0 0 0 0 0 0 0 0 0 0 0 0 0 0 0 0 0 0 0 0 0 0 0 0 0 0 0 0 0 0 0 0 0 0 0 0 0 0 0 0 0 0 0 0 0 0 0 0 0 0 0 0 0 0 0 0 0 0 0 0 0 0 0 0 0 0 0 0 0 0 0 0 0 0 0 0 0 0 0 0 0 0 0 0 0 0 0 0 0 0 0 0 0 0 0 0 0 0 0 0 0 0 0 0 0 0 0 0 0 0 0 0 0 0 0 0 0 0 0 0 0 0 0 0 0 0 0 0 0 0 0 0 0 0 0 0 0 0 0 0 0 0 0 0 0 0 0 0 0 0 0 0 0 0 0 0 0 0 0 0 0 0 0 0 0 0 0 0 0 0 0 0 0 0 0 0 0 0 0 0 0 0 0 0 0 0 0 0 0 0 0 0 0 0 0 0 0 0 0 0 0 0 0 0 0 0 0 0 0 0 0 0 0 0 0 0 0 0 0 0 0 0 0 0 0 0 0 0 0 0 0 0 0 0 0 0 0 0 0 0 0 0 0 0 0 0 0 0 0 0 0 0 0 0 0 0 0 0 0 0 0 0 0 0 0 0 0 0 0 0 0 0 0 0 0 0 0 0 0 0 0 0 0 0 0 0 0 0 0 0 0 0 0 0 0 0 0 0 0 0 0 0 0 0 0 0 0 0 0 0 0 0 0 0 0 0 0 0 0 0 0 0 0 0 0 0 0 0 0 0 0 0 0 0 0 0 0 0 0 0 0 0 0 0 0 0 0 0 0 0 0 0 0 0 0 0 0 0 0 0 0 0 0 0 0 0 0 0 0 0 0 0 0 0 0 0 0 0 0 0 0 0 0 0 0 0 0 0 0 0 0 0 0 0 0 0 0 0 0 0 0 0 0 0 0 0 0 0 0 0 0 0 0 0 0 0 0 0 0 0 0 0 0 0 0 0 0 0 0 0 0 0 0 0 0 0 0 0 0 0 0 0 0 0 0 0 0 0 0 0 0 0 0 0 0 0 0 0 0 0 0 0 0 0 0 0 0 0 0 0 0 0 0 0 0 0 0 0 0 0 0 0 0 0 0 0 0 0 0 0 0 0 0 0 0 0 0 0 0 0 0 0 0 0 0 0 0 0 0 0 0 0 0 0 0 0 0 0 0 0 0 0 0 0 0 0 0 0 0 0 0 0 0 0 0 0 0 0 0 0 0 0 0 0 0 0 0 0 0 0 0 0 0 0 0 0 0 0 0 0 0 0 0 0 0 0 0 0 0 0 0 0 0 0 0 0 0 0 0 0 0 0 0 0 0 0 0 0 0 0 0 0 0 0 0 0 0 0 0 0 0 0 0 0 0 0 0 0 0 0 0 0 0 0 0 0 0 0 0 0 0 0 0 0 0 0 0 0 0 0 0 0 0 0 0 0 0 0 0 0 0 0 0 0 0 0 0 0 0 0 0 0 0 0 0 0 0 0 0 0 0 0 0 0 0 0 0 0 0 0 0 0 0 0 0 0 0 0 0 0 0 0 0 0 0 0 0 0 0 0 0 0 0 0 0 0 0 0 0 0 0 0 0 0 0 0 0 0 0 0 0 0 0 0 0 0 0 0 0 0 0 0 0 0 0 0 0 0 0 0 0 0 0 0 0 0 0 0 0 0 0 0 0 0 0 0 0 0 0 0 0 0 0 0 0 0 0 0 0 0 0 0 0 0 0 0 0 0 0 0 0 0 0 0 0 0 0 0 0 0 0 0 0 0 0 0 0 0 0 0 0 0 0 0 0 0 0 0 0 0 0 0 0 0 0 0 0 0 0 0 0 0 0 0 0 0 0 0 0 0 0 0 0 0 0 0 0 0 0 0 0 0 0 0 0 0 0 0 0 0 0 0 0 0 0 0 0 0 0 0 0 0 0 0 0 0 0 0 0 0 0 0 0 0 0 0 0 0 0 0 0 0 0 0 0 0 0 0 0 0 0 0 0 0 0 0 0 0 0 0 0 0 0 0 0 0 0 0 0 0 0 0 0 0 0 0 0 0 0 0 0 0 0 0 0 0 0 0 0 0 0 0 0 0 0 0 0 0 0 0 0 0 0 0 0 0 0 0 0 0 0 0 0 0 0 0 0 0 0 0 0 0 0 0 0 0 0 0 0 0 0 0 0 0 0 0 0 0 0 0 0 0 0 0 0 0 0 0 0 0 0 0 0 0 0 0 0 0 0 0 0 0 0 0 0 0 0 0 0 0 0 0 0 0 0 0 0 0 0 0 0 0 0 0 0 0 0 0 0 0 0 0 0 0 0 0 0 0 0 0 0 0 0 0 0 0 0 0 0 0 0 0 0 0 0 0 0 0 0 0 0 0 0 0 0 0 0 0 0 0 0 0 0 0 0 0 0 0 0 0 0 0 0 0 0 0 0 0 0 0 0 0 0 0 0 0 0 0 0 0 0 0 0 0 0 0 0 0 0 0 0 0 0 0 0 0 0 0 0 0 0 0 0 0 0 0 0 0 0 0 0 0 0 0 0 0 0 0 0 0 0 0 0 0 0 0 0 0 0 0 0 0 0 0 0 0 0 0 0 0 0 0 0 0 0 0 0 0 0 0 0 0 0 0 0 0 0 0 0 0 0 0 0 0 0 0 0 0 0 0 0 0 0 0 0 0 0 0 0 0 0 0 0 0 0 0 0 0 0 0 0 0 0 0 0 0 0 0 0 0 0 0 0 0 0 0 0 0 0 0 0 0 0 0 0 0 0 0 0 0 0 0 0 0 0 0 0 0 0 0 0 0 0 0 0 0 0 0 0 0 0 0 0 0 0 0 0 0 0 0 0 0 0 0 0 0 0 0 0 0 0 0 0 0 0 0 0 0 0 0 0 0 0 0 0 0 0 0 0 0 0 0 0 0 0 0 0 0 0 0 0 0 0 0 0 0 0 0 0 0 0 0 0 0 0 0 0 0 0 0 0 0 0 0 0 0 0 0 0 0 0 0 0 0 0 0 0 0 0 0 0 0 0 0 0 0 0 0 0 0 0 0 0 0 0 0 0 0 0 0 0 0 0 0 0 0 0 0 0 0 0 0 0 0 0 0 0 0 0 0 0 0 0 0 0 0 0 0 0 0 0 0 0 0 0 0 0 0 0 0 0 0 0 0 0 0 0 0 0 0 0 0 0 0 0 0 0 0 0 0 0 0 0 0 0 0 0 0 0 0 0 0 0 0 0 0 0 0 0 0 0 0 0 0 0 0 0 0 0 0 0 0 0 0 0 0 0 0 0 0 0 0 0 0 0 0 0 0 0 0 0 0 0 0 0 0 0 0 0 0 0 0 0 0 0 0 0 0 0 0 0 0 0 0 0 0 0 0 0 0 0 0 0 0 0 0 0 0 0 0 0 0 0 0 0 0 0 0 0 0 0 0 0 0 0 0 0 0 0 0 0 0 0 0 0 0 0 0 0 0 0 0 0 0 0 0 0 0 0 0 0 0 0 0 0 0 0 0 0 0 0 0 0 0 0 0 0 0 0 0 0 0 0 0 0 0 0 0 0 0 0 0 0 0 0 0 0 0 0 0 0 0 0 0 0 0 0 0 0 0 0 0 0 0 0 0 0 0 0 0 0 0 0 0 0 0 0 0 0 0 0 0 0 0 0 0 0 0 0 0 0 0 0 0 0 0 0 0 0 0 0 0 0 0 0 0 0 0 0 0 0 0 0 0 0 0 0 0 0 0 0 0 0 0 0 0 0 0 0 0 0 0 0 0 0 0 0 0 0 0 0 0 0 0 0 0 0 0 0 0 0 0 0 0 0 0 0 0 0 0 0 0 0 0 0 0 0 0 0 0 0 0 0 0 0 0 0 0 0 0 0 0 0 0 0 0 0 0 0 0 0 0 0 0 0 0 0 0 0 0 0 0 0 0 0 0 0 0 0 0 0 0 0 0 0 0 0 0 0 0 0 0 0 0 0 0 0 0 0 0 0 0 0 0 0 0 0 0 0 0 0 0 0 0 0 0 0 0 0 0 0 0 0 0 0 0 0 0 0 0 0 0 0 0 0 0 0 0 0 0 0 0 0 0 0 0 0 0 0 0 0 0 0 0 0 0 0 0 0 0 0 0 0 0 0 0 0 0 0 0 0 0 0 0 0 0 0 0 0 0 0 0 0 0 0 0 0 0 0 0 0 0 0 0 0 0 0 0 0 0 0 0 0 0 0 0 0 0 0 0 0 0 0 0 0 0 0 0 0 0 0 0 0 0 0 0 0 0 0 0 0 0 0 0 0 0 0 0 0 0 0 0 0 0 0 0 0 0 0 0 0 0 0 0 0 0 0 0 0 0 0 0 0 0 0 0 0 0 0 0 0 0 0 0 0 0 0 0 0 0 0 0 0 0 0 0 0 0 0 0 0 0 0 0 0 0 0 0 0 0 0 0 0 0 0 0 0 0 0 0 0 0 0 0 0 0 0 0 0 0 0 0 0 0 0 0 0 0 0 0 0 0 0 0 0 0 0 0 0 0 0 0 0 0 0 0 0 0 0 0 0 0 0 0 0 0 0 0 0 0 0 0 0 0 0 0 0 0 0 0 0 0 0 0 0 0 0 0 0 0 0 0 0 0 0 0 0 0 0 0 0 0 0 0 0 0 0 0 0 0 0 0 0 0 0 0 0 0 0 0 0 0 0 0 0 0 0 0 0 0 0 0 0 0 0 0 0 0 0 0 0 0 0 0 0 0 0 0 0 0 0 0 0 0 0 0 0 0 0 0 0 0 0 0 0 0 0 0 0 0 0 0 0 0 0 0 0 0 0 0 0 0 0 0 0 0 0 0 0 0 0 0 0 0 0 0 0 0 0 0 0 0 0 0 0 0 0 0 0 0 0 0 0 0 0 0 0 0 0 0 0 0 0 0 0 0 0 0 0 0 0 0 0 0 0 0 0 0 0 0 0 0 0 0 0 0 0 0 0 0 0 0 0 0 0 0 0 0 0 0 0 0 0 0 0 0 0 0 0 0 0 0 0 0 0 0 0 0 0 0 0 0 0 0 0 0 0 0 0 0 0 0 0 0 0 0 0 0 0 0 0 0 0 0 0 0 0 0 0 0 0 0 0 0 0 0 0 0 0 0 0 0 0 0 0 0 0 0 0 0 0 0 0 0 0 0 0 0 0 0 0 0 0 0 0 0 0 0 0 0 0 0 0 0 0 0 0 0 0 0 0 0 0 0 0 0 0 0 0 0 0 0 0 0 0 0 0 0 0 0 0 0 0 0 0 0 0 0 0 0 0 0 0 0 0 0 0 0 0 0 0 0 0 0 0 0 0 0 0 0 0 0 0 0 0 0 0 0 0 0 0 0 0 0 0 0 0 0 0 0 0 0 0 0 0 0 0 0 0 0 0 0 0 0 0 0 0 0 0 0 0 0 0 0 0 0 0 0 0 0 0 0 0 0 0 0 0 0 0 0 0 0 0 0 0 0 0 0 0 0 0 0 0 0 0 0 0 0 0 0 0 0 0 0 0 0 0 0 0 0 0 0 0 0 0 0 0 0 0 0 0 0 0 0 0 0 0 0 0 0 0 0 0 0 0 0 0 0 0 0 0 0 0 0 0 0 0 0 0 0 0 0 0 0 0 0 0 0 0 0 0 0 0 0 0 0 0 0 0 0 0 0 0 0 0 0 0 0 0 0 0 0 0 0 0 0 0 0 0 0 0 0 0 0 0 0 0 0 0 0 0 0 0 0 0 0 0 0 0 0 0 0 0 0 0 0 0 0 0 0 0 0 0 0 0 0 0 0 0 0 0 0 0 0 0 0 0 0 0 0 0 0 0 0 0 0 0 0 0 0 0 0 0 0 0 0 0 0 0 0 0 0 0 0 0 0 0 0 0 0 0 0 0 0 0 0 0 0 0 0 0 0 0 0 0 0 0 0 0 0 0 0 0 0 0 0 0 0 0 0 0 0 0 0 0 0 0 0 0 0 0 0 0 0 0 0 0 0 0 0 0 0 0 0 0 0 0 0 0 0 0 0 0 0 0 0 0 0 0 0 0 0 0 0 0 0 0 0 0 0 0 0 0 0 0 0 0 0 0 0 0 0 0 0 0 0 0 0 0 0 0 0 0 0 0 0 0 0 0 0 0 0 0 0 0 0 0 0 0 0 0 0 0 0 0 0 0 0 0 0 0 0 0 0 0 0 0 0 0 0 0 0 0 0 0 0 0 0 0 0 0 0 0 0 0 0 0 0 0 0 0 0 0 0 0 0 0 0 0 0 0 0 0 0 0 0 0 0 0 0 0 0 0 0 0 0 0 0 0 0 0 0 0 0 0 0 0 0 0 0 0 0 0 0 0 0 0 0 0 0 0 0 0 0 0 0 0 0 0 0 0 0 0 0 0 0 0 0 0 0 0 0 0 0 0 0 0 0 0 0 0 0 0 0 0 0 0 0 0 0 0 0 0 0 0 0 0 0 0 0 0 0 0 0 0 0 0 0 0 0 0 0 0 0 0 0 0 0 0 0 0 0 0 0 0 0 0 0 0 0 0 0 0 0 0 0 0 0 0 0 0 0 0 0 0 0 0 0 0 0 0 0 0 0 0 0 0 0 0 0 0 0 0 0 0 0 0 0 0 0 0 0 0 0 0 0 0 0 0 0 0 0 0 0 0 0 0 0 0 0 0 0 0 0 0 0 0 0 0 0 0 0 0 0 0 0 0 0 0 0 0 0 0 0 0 0 0 0 0 0 0 0 0 0 0 0 0 0 0 0 0 0 0 0 0 0 0 0 0 0 0 0 0 0 0 0 0 0 0 0 0 0 0 0 0 0 0 0 0 0 0 0 0 0 0 0 0 0 0 0 0 0 0 0 0 0 0 0 0 0 0 0 0 0 0 0 0 0 0 0 0 0 0 0 0 0 0 0 0 0 0 0 0 0 0 0 0 0 0 0 0 0 0 0 0 0 0 0 0 0 0 0 0 0 0 0 0 0 0 0 0 0 0 0 0 0 0 0 0 0 0 0 0 0 0 0 0 0 0 0 0 0 0 0 0 0 0 0 0 0 0 0 0 0 0 0 0 0 0 0 0 0 0 0 0 0 0 0
CNE1 0 0 0 0 0 0 0 0 0 0 0 0 0 0 0 0 0 0 0 0 0 0 0 0 0 0 0 0 0 0 0 0 0 0 0 0 0 0 0 0 0 0 0 0 0 0 0 0 0 0 0 0 0 0 0 0 0 0 0 0 0 0 0 0 0 0 0 0 0 0 0 0 0 0 0 0 0 0 0 0 0 0 0 0 0 0 0 0 0 0 0 0 0 0 0 0 0 0 0 0 0 0 0 0 0 0 0 0 0 0 0 0 0 0 0 0 0 0 0 0 0 0 0 0 0 0 0 0 0 0 0 0 0 0 0 0 0 0 0 0 0 0 0 0 0 0 0 0 0 0 0 0 0 0 0 0 0 0 0 0 0 0 0 0 0 0 0 0 0 0 0 0 0 0 0 0 0 0 0 0 0 0 0 0 0 0 0 0 0 0 0 0 0 0 0 0 0 0 0 0 0 0 0 0 0 0 0 0 0 0 0 0 0 0 0 0 0 0 0 0 0 0 0 0 0 0 0 0 0 0 0 0 0 0 0 0 0 0 0 0 0 0 0 0 0 0 0 0 0 0 0 0 0 0 0 0 0 0 0 0 0 0 0 0 0 0 0 0 0 0 0 0 0 0 0 0 0 0 0 0 0 0 0 0 0 0 0 0 0 0 0 0 0 0 0 0 0 0 0 0 0 0 0 0 0 0 0 0 0 0 0 0 0 0 0 0 0 0 0 0 0 0 0 0 0 0 0 0 0 0 0 0 0 0 0 0 0 0 0 0 0 0 0 0 0 0 0 0 0 0 0 0 0 0 0 0 0 0 0 0 0 0 0 0 0 0 0 0 0 0 0 0 0 0 0 0 0 0 0 0 0 0 0 0 0 0 0 0 0 0 0 0 0 0 0 0 0 0 0 0 0 0 0 0 0 0 0 0 0 0 0 0 0 0 0 0 0 0 0 0 0 0 0 0 0 0 0 0 0 0 0 0 0 0 0 0 0 0 0 0 0 0 0 0 0 0 0 0 0 0 0 0 0 0 0 0 0 0 0 0 0 0 0 0 0 0 0 0 0 0 0 0 0 0 0 0 0 0 0 0 0 0 0 0 0 0 0 0 0 0 0 0 0 0 0 0 0 0 0 0 0 0 0 0 0 0 0 0 0 0 0 0 0 0 0 0 0 0 0 0 0 0 0 0 0 0 0 0 0 0 0 0 0 0 0 0 0 0 0 0 0 0 0 0 0 0 0 0 0 0 0 0 0 0 0 0 0 0 0 0 0 0 0 0 0 0 0 0 0 0 0 0 0 0 0 0 0 0 0 0 0 0 0 0 0 0 0 0 0 0 0 0 0 0 0 0 0 0 0 0 0 0 0 0 0 0 0 0 0 0 0 0 0 0 0 0 0 0 0 0 0 0 0 0 0 0 0 0 0 0 0 0 0 0 0 0 0 0 0 0 0 0 0 0 0 0 0 0 0 0 0 0 0 0 0 0 0 0 0 0 0 0 0 0 0 0 0 0 0 0 0 0 0 0 0 0 0 0 0 0 0 0 0 0 0 0 0 0 0 0 0 0 0 0 0 0 0 0 0 0 0 0 0 0 0 0 0 0 0 0 0 0 0 0 0 0 0 0 0 0 0 0 0 0 0 0 0 0 0 0 0 0 0 0 0 0 0 0 0 0 0 0 0 0 0 0 0 0 0 0 0 0 0 0 0 0 0 0 0 0 0 0 0 0 0 0 0 0 0 0 0 0 0 0 0 0 0 0 0 0 0 0 0 0 0 0 0 0 0 0 0 0 0 0 0 0 0 0 0 0 0 0 0 0 0 0 0 0 0 0 0 0 0 0 0 0 0 0 0 0 0 0 0 0 0 0 0 0 0 0 0 0 0 0 0 0 0 0 0 0 0 0 0 0 0 0 0 0 0 0 0 0 0 0 0 0 0 0 0 0 0 0 0 0 0 0 0 0 0 0 0 0 0 0 0 0 0 0 0 0 0 0 0 0 0 0 0 0 0 0 0 0 0 0 0 0 0 0 0 0 0 0 0 0 0 0 0 0 0 0 0 0 0 0 0 0 0 0 0 0 0 0 0 0 0 0 0 0 0 0 0 0 0 0 0 0 0 0 0 0 0 0 0 0 0 0 0 0 0 0 0 0 0 0 0 0 0 0 0 0 0 0 0 0 0 0 0 0 0 0 0 0 0 0 0 0 0 0 0 0 0 0 0 0 0 0 0 0 0 0 0 0 0 0 0 0 0 0 0 0 0 0 0 0 0 0 0 0 0 0 0 0 0 0 0 0 0 0 0 0 0 0 0 0 0 0 0 0 0 0 0 0 0 0 0 0 0 0 0 0 0 0 0 0 0 0 0 0 0 0 0 0 0 0 0 0 0 0 0 0 0 0 0 0 0 0 0 0 0 0 0 0 0 0 0 0 0 0 0 0 0 0 0 0 0 0 0 0 0 0 0 0 0 0 0 0 0 0 0 0 0 0 0 0 0 0 0 0 0 0 0 0 0 0 0 0 0 0 0 0 0 0 0 0 0 0 0 0 0 0 0 0 0 0 0 0 0 0 0 0 0 0 0 0 0 0 0 0 0 0 0 0 0 0 0 0 0 0 0 0 0 0 0 0 0 0 0 0 0 0 0 0 0 0 0 0 0 0 0 0 0 0 0 0 0 0 0 0 0 0 0 0 0 0 0 0 0 0 0 0 0 0 0 0 0 0 0 0 0 0 0 0 0 0 0 0 0 0 0 0 0 0 0 0 0 0 0 0 0 0 0 0 0 0 0 0 0 0 0 0 0 0 0 0 0 0 0 0 0 0 0 0 0 0 0 0 0 0 0 0 0 0 0 0 0 0 0 0 0 0 0 0 0 0 0 0 0 0 0 0 0 0 0 0 0 0 0 0 0 0 0 0 0 0 0 0 0 0 0 0 0 0 0 0 0 0 0 0 0 0 0 0 0 0 0 0 0 0 0 0 0 0 0 0 0 0 0 0 0 0 0 0 0 0 0 0 0 0 0 0 0 0 0 0 0 0 0 0 0 0 0 0 0 0 0 0 0 0 0 0 0 0 0 0 0 0 0 0 0 0 0 0 0 0 0 0 0 0 0 0 0 0 0 0 0 0 0 0 0 0 0 0 0 0 0 0 0 0 0 0 0 0 0 0 0 0 0 0 0 0 0 0 0 0 0 0 0 0 0 0 0 0 0 0 0 0 0 0 0 0 0 0 0 0 0 0 0 0 0 0 0 0 0 0 0 0 0 0 0 0 0 0 0 0 0 0 0 0 0 0 0 0 0 0 0 0 0 0 0 0 0 0 0 0 0 0 0 0 0 0 0 0 0 0 0 0 0 0 0 0 0 0 0 0 0 0 0 0 0 0 0 0 0 0 0 0 0 0 0 0 0 0 0 0 0 0 0 0 0 0 0 0 0 0 0 0 0 0 0 0 0 0 0 0 0 0 0 0 0 0 0 0 0 0 0 0 0 0 0 0 0 0 0 0 0 0 0 0 0 0 0 0 0 0 0 0 0 0 0 0 0 0 0 0 0 0 0 0 0 0 0 0 0 0 0 0 0 0 0 0 0 0 0 0 0 0 0 0 0 0 0 0 0 0 0 0 0 0 0 0 0 0 0 0 0 0 0 0 0 0 0 0 0 0 0 0 0 0 0 0 0 0 0 0 0 0 0 0 0 0 0 0 0 0 0 0 0 0 0 0 0 0 0 0 0 0 0 0 0 0 0 0 0 0 0 0 0 0 0 0 0 0 0 0 0 0 0 0 0 0 0 0 0 0 0 0 0 0 0 0 0 0 0 0 0 0 0 0 0 0 0 0 0 0 0 0 0 0 0 0 0 0 0 0 0 0 0 0 0 0 0 0 0 0 0 0 0 0 0 0 0 0 0 0 0 0 0 0 0 0 0 0 0 0 0 0 0 0 0 0 0 0 0 0 0 0 0 0 0 0 0 0 0 0 0 0 0 0 0 0 0 0 0 0 0 0 0 0 0 0 0 0 0 0 0 0 0 0 0 0 0 0 0 0 0 0 0 0 0 0 0 0 0 0 0 0 0 0 0 0 0 0 0 0 0 0 0 0 0 0 0 0 0 0 0 0 0 0 0 0 0 0 0 0 0 0 0 0 0 0 0 0 0 0 0 0 0 0 0 0 0 0 0 0 0 0 0 0 0 0 0 0 0 0 0 0 0 0 0 0 0 0 0 0 0 0 0 0 0 0 0 0 0 0 0 0 0 0 0 0 0 0 0 0 0 0 0 0 0 0 0 0 0 0 0 0 0 0 0 0 0 0 0 0 0 0 0 0 0 0 0 0 0 0 0 0 0 0 0 0 0 0 0 0 0 0 0 0 0 0 0 0 0 0 0 0 0 0 0 0 0 0 0 0 0 0 0 0 0 0 0 0 0 0 0 0 0 0 0 0 0 0 0 0 0 0 0 0 0 0 0 0 0 0 0 0 0 0 0 0 0 0 0 0 0 0 0 0 0 0 0 0 0 0 0 0 0 0 0 0 0 0 0 0 0 0 0 0 0 0 0 0 0 0 0 0 0 0 0 0 0 0 0 0 0 0 0 0 0 0 0 0 0 0 0 0 0 0 0 0 0 0 0 0 0 0 0 0 0 0 0 0 0 0 0 0 0 0 0 0 0 0 0 0 0 0 0 0 0 0 0 0 0 0 0 0 0 0 0 0 0 0 0 0 0 0 0 0 0 0 0 0 0 0 0 0 0 0 0 0 0 0 0 0 0 0 0 0 0 0 0 0 0 0 0 0 0 0 0 0 0 0 0 0 0 0 0 0 0 0 0 0 0 0 0 0 0 0 0 0 0 0 0 0 0 0 0 0 0 0 0 0 0 0 0 0 0 0 0 0 0 0 0 0 0 0 0 0 0 0 0 0 0 0 0 0 0 0 0 0 0 0 0 0 0 0 0 0 0 0 0 0 0 0 0 0 0 0 0 0 0 0 0 0 0 0 0 0 0 0 0 0 0 0 0 0 0 0 0 0 0 0 0 0 0 0 0 0 0 0 0 0 0 0 0 0 0 0 0 0 0 0 0 0 0 0 0 0 0 0 0 0 0 0 0 0 0 0 0 0 0 0 0 0 0 0 0 0 0 0 0 0 0 0 0 0 0 0 0 0 0 0 0 0 0 0 0 0 0 0 0 0 0 0 0 0 0 0 0 0 0 0 0 0 0 0 0 0 0 0 0 0 0 0 0 0 0 0 0 0 0 0 0 0 0 0 0 0 0 0 0 0 0 0 0 0 0 0 0 0 0 0 0 0 0 0 0 0 0 0 0 0 0 0 0 0 0 0 0 0 0 0 0 0 0 0 0 0 0 0 0 0 0 0 0 0 0 0 0 0 0 0 0 0 0 0 0 0 0 0 0 0 0 0 0 0 0 0 0 0 0 0 0 0 0 0 0 0 0 0 0 0 0 0 0 0 0 0 0 0 0 0 0 0 0 0 0 0 0 0 0 0 0 0 0 0 0 0 0 0 0 0 0 0 0 0 0 0 0 0 0 0 0 0 0 0 0 0 0 0 0 0 0 0 0 0 0 0 0 0 0 0 0 0 0 0 0 0 0 0 0 0 0 0 0 0 0 0 0 0 0 0 0 0 0 0 0 0 0 0 0 0 0 0 0 0 0 0 0 0 0 0 0 0 0 0 0 0 0 0 0 0 0 0 0 0 0 0 0 0 0 0 0 0 0 0 0 0 0 0 0 0 0 0 0 0 0 0 0 0 0 0 0 0 0 0 0 0 0 0 0 0 0 0 0 0 0 0 0 0 0 0 0 0 0 0 0 0 0 0 0 0 0 0 0 0 0 0 0 0 0 0 0 0 0 0 0 0 0 0 0 0 0 0 0 0 0 0 0 0 0 0 0 0 0 0 0 0 0 0 0 0 0 0 0 0 0 0 0 0 0 0 0 0 0 0 0 0 0 0 0 0 0 0 0 0 0 0 0 0 0 0 0 0 0 0 0 0 0 0 0 0 0 0 0 0 0 0 0 0 0 0 0 0 0 0 0 0 0 0 0 0 0 0 0 0 0 0 0 0 0 0 0 0 0 0 0 0 0 0 0 0 0 0 0 0 0 0 0 0 0 0 0 0 0 0 0 0 0 0 0 0 0 0 0 0 0 0 0 0 0 0 0 0 0 0 0 0 0 0 0 0 0 0 0 0 0 0 0 0 0 0 0 0 0 0 0 0 0 0 0 0 0 0 0 0 0 0 0 0 0 0 0 0 0 0 0 0 0 0 0 0 0 0 0 0 0 0 0 0 0 0 0 0 0 0 0 0 0 0 0 0 0 0 0 0 0 0 0 0 0 0 0 0 0 0 0 0 0 0 0 0 0 0 0 0 0 0 0 0 0 0 0 0 0 0 0 0 0 0 0 0 0 0 0 0 0 0 0 0 0 0 0 0 0 0 0 0 0 0 0 0 0 0 0 0 0 0 0 0 0 0 0 0 0 0 0 0 0 0 0 0 0 0 0 0 0 0 0 0 0 0 0 0 0 0 0 0 0 0 0 0 0 0 0 0 0 0 0 0 0 0 0 0 0 0 0 0 0 0 0 0 0 0 0 0 0 0 0 0 0 0 0 0 0 0 0 0 0 0 0 0 0 0 0 0 0 0 0 0 0 0 0 0 0 0 0 0 0 0 0 0 0 0 0 0 0 0 0 0 0 0 0 0 0 0 0 0 0 0 0 0 0 0 0 0 0 0 0 0 0 0 0 0 0 0 0 0 0 0 0 0 0 0 0 0 0 0 0 0 0 0 0 0 0 0 0 0 0 0 0 0 0 0 0 0 0 0 0 0 0 0 0 0 0 0 0 0 0 0 0 0 0 0 0 0 0 0 0 0 0 0 0 0 0 0 0 0 0 0 0 0 0 0 0 0 0 0 0 0 0 0 0 0 0 0 0 0 0 0 0 0 0 0 0 0 0 0 0 0 0 0 0 0 0 0 0 0 0 0 0 0 0 0 0 0 0 0 0 0 0 0 0 0 0 0 0 0 0 0 0 0 0 0 0 0 0 0 0 0 0 0 0 0 0 0 0 0 0 0 0 0 0 0 0 0 0 0 0 0 0 0 0 0 0 0 0 0 0 0 0 0 0 0 0 0 0 0 0 0 0 0 0 0 0 0 0 0 0 0 0 0 0 0 0 0 0 0 0 0 0 0 0 0 0 0 0 0 0 0 0 0 0 0 0 0 0 0 0 0 0 0 0 0 0 0 0 0 0 0 0 0 0 0 0 0 0 0 0 0 0 0 0 0 0 0 0 0 0 0 0 0 0 0 0 0 0 0 0 0 0 0 0 0 0 0 0 0 0 0 0 0 0 0 0 0 0 0 0 0 0 0 0 0 0 0 0 0 0 0 0 0 0 0 0 0 0 0 0 0 0 0 0 0 0 0 0 0 0 0 0 0 0 0 0 0 0 0 0 0 0 0 0 0 0 0 0 0 0 0 0 0 0 0 0 0 0 0 0 0 0 0 0 0 0 0 0 0 0 0 0 0 0 0 0 0 0 0 0 0 0 0 0 0 0 0 0 0 0 0 0 0 0 0 0 0 0 0 0 0 0 0 0 0 0 0 0 0 0 0 0 0 0 0 0 0 0 0 0 0 0 0 0 0 0 0 0 0 0 0 0 0 0 0 0 0 0 0 0 0 0 0 0 0 0 0 0 0 0 0 0 0 0 0 0 0 0 0 0 0 0 0 0 0 0 0 0 0 0 0 0 0 0 0 0 0 0 0 0 0 0 0 0 0 0 0 0 0 0 0 0 0 0 0 0 0 0 0 0 0 0 0 0 0 0 0 0 0 0 0 0 0 0 0 0 0 0 0 0 0 0 0 0 0 0 0 0 0 0 0 0 0 0 0 0 0 0 0 0 0 0 0 0 0 0 0 0 0 0 0 0 0 0 0 0 0 0 0 0 0 0 0 0 0 0 0 0 0 0 0 0 0 0 0 0 0 0 0 0 0 0 0 0 0 0 0 0 0 0 0 0 0 0 0 0 0 0 0 0 0 0 0 0 0 0 0 0 0 0 0 0 0 0 0 0 0 0 0 0 0 0 0 0 0 0 0 0 0 0 0 0 0 0 0 0 0 0 0 0 0 0 0 0 0 0 0 0 0 0 0 0 0 0 0 0 0 0 0 0 0 0 0 0 0 0 0 0 0 0 0 0 0 0 0 0 0 0 0 0 0 0 0 0 0 0 0 0 0 0 0 0 0 0 0 0 0 0 0 0 0 0 0 0 0 0 0 0 0 0 0 0 0 0 0 0 0 0 0 0 0 0 0 0 0 0 0 0 0 0 0 0 0 0 0 0 0 0 0 0 0 0 0 0 0 0 0 0 0 0 0 0 0 0 0 0 0 0 0 0 0 0 0 0 0 0 0 0 0 0 0 0 0 0 0 0 0 0 0 0 0 0 0 0 0 0 0 0 0 0 0 0 0 0 0 0 0 0 0 0 0 0 0 0 0 0 0 0 0 0 0 0 0 0 0 0 0 0 0 0 0 0 0 0 0 0 0 0 0 0 0 0 0 0 0 0 0 0 0 0 0 0 0 0 0 0 0 0 0 0 0 0 0 0 0 0 0 0 0 0 0 0 0 0 0 0 0 0 0 0 0 0 0 0 0 0 0 0 0 0 0 0 0 0 0 0 0 0 0 0 0 0 0 0 0 0 0 0 0 0 0 0 0 0 0 0 0 0 0 0 0 0 0 0 0 0 0 0 0 0 0 0 0 0 0 0 0 0 0 0 0 0 0 0 0 0 0 0 0 0 0 0 0 0 0 0 0 0 0 0 0 0 0 0 0 0 0 0 0 0 0 0 0 0 0 0 0 0 0 0 0 0 0 0 0 0 0 0 0 0 0 0 0 0 0 0 0 0 0 0 0 0 0 0 0 0 0 0 0 0 0 0 0 0 0 0 0 0 0 0 0 0 0 0 0 0 0 0 0 0 0 0 0 0 0 0 0 0 0 0 0 0 0 0 0 0 0 0 0 0 0 0 0 0 0 0 0 0 0 0 0 0 0 0 0 0 0 0 0 0 0 0 0 0 0 0 0 0 0 0 0 0 0 0 0 0 0 0 0 0 0 0 0 0 0 0 0 0 0 0 0 0 0 0 0 0 0 0 0 0 0 0 0 0 0 0 0 0 0 0 0 0 0 0 0 0 0 0 0 0 0 0 0 0 0 0 0 0 0 0 0 0 0 0 0 0 0 0 0 0 0 0 0 0 0 0 0 0 0 0 0 0 0 0 0 0 0 0 0 0 0 0 0 0 0 0 0 0 0 0 0 0 0 0 0 0 0 0 0 0 0 0 0 0 0 0 0 0 0 0 0 0 0 0 0 0 0 0 0 0 0 0 0 0 0 0 0 0 0 0 0 0 0 0 0 0 0 0 0 0 0 0 0 0 0 0 0 0 0 0 0 0 0 0 0 0 0 0 0 0 0 0 0 0 0 0 0 0 0 0 0 0 0 0 0 0 0 0 0 0 0 0 0 0 0 0 0 0 0 0 0 0 0 0 0 0 0 0 0 0 0 0 0 0 0 0 0 0 0 0 0 0 0 0 0 0 0 0 0 0 0 0 0 0 0 0 0 0 0 0 0 0 0 0 0 0 0 0 0 0 0 0 0 0 0 0 0 0 0 0 0 0 0 0 0 0 0 0 0 0 0 0 0 0 0 0 0 0 0 0 0 0 0 0 0 0 0 0 0 0 0 0 0 0 0 0 0 0 0 0 0 0 0 0 0 0 0 0 0 0 0 0 0 0 0 0 0 0 0 0 0 0 0 0 0 0 0 0 0 0 0 0 0 0 0 0 0 0 0 0 0 0 0 0 0 0 0 0 0 0 0 0 0 0 0 0 0 0 0 0 0 0 0 0 0 0 0 0 0 0 0 0 0 0 0 0 0 0 0 0 0 0 0 0 0 0 0 0 0 0 0 0 0 0 0 0 0 0 0 0 0 0 0 0 0 0 0 0 0 0 0 0 0 0 0 0 0 0 0 0 0 0 0 0 0 0 0 0 0 0 0 0 0 0 0 0 0 0 0 0 0 0 0 0 0 0 0 0 0 0 0 0 0 0 0 0 0 0 0 0 0 0 0 0 0 0 0 0 0 0 0 0 0 0 0 0 0 0 0 0 0 0 0 0 0 0 0 0 0 0 0 0 0 0 0 0 0 0 0 0 0 0 0 0 0 0 0 0 0 0 0 0 0 0 0 0 0 0 0 0 0 0 0 0 0 0 0 0 0 0 0 0 0 0 0 0 0 0 0 0 0 0 0 0 0 0 0 0 0 0 0 0 0 0 0 0 0 0 0 0 0 0 0 0 0 0 0 0 0 0 0 0 0 0 0 0 0 0 0 0 0 0 0 0 0 0 0 0 0 0 0 0 0 0 0 0 0 0 0 0 0 0 0 0 0 0 0 0 0 0 0 0 0 0 0 0 0 0 0 0 0 0 0 0 0 0 0 0 0 0 0 0 0 0 0 0 0 0 0 0 0 0 0 0 0 0 0 0 0 0 0 0 0 0 0 0 0 0 0 0 0 0 0 0 0 0 0 0 0 0 0 0 0 0 0 0 0 0 0 0 0 0 0 0 0 0 0 0 0 0 0 0 0 0 0 0 0 0 0 0 0 0 0 0 0 0 0 0 0 0 0 0 0 0 0 0 0 0 0 0 0 0 0 0 0 0 0 0 0 0 0 0 0 0 0 0 0 0 0 0 0 0 0 0 0 0 0 0 0 0 0 0 0 0 0 0 0 0 0 0 0 0 0 0 0 0 0 0 0 0 0 0 0 0 0 0 0 0 0 0 0 0 0 0 0 0 0 0 0 0 0 0 0 0 0 0 0 0 0 0 0 0 0 0 0 0 0 0 0 0 0 0 0 0 0 0 0 0 0 0 0 0 0 0 0 0 0 0 0 0 0 0 0 0 0 0 0 0 0 0 0 0 0 0 0 0 0 0 0 0 0 0 0 0 0 0 0 0 0 0 0 0 0 0 0 0 0 0 0 0 0 0 0 0 0 0 0 0 0 0 0 0 0 0 0 0 0 0 0 0 0 0 0 0 0 0 0 0 0 0 0 0 0 0 0 0 0 0 0 0 0 0 0 0 0 0 0 0 0 0 0 0 0 0 0 0 0 0 0 0 0 0 0 0 0 0 0 0 0 0 0 0 0 0 0 0 0 0 0 0 0 0 0 0 0 0 0 0 0 0 0 0 0 0 0 0 0 0 0 0 0 0 0 0 0 0 0 0 0 0 0 0 0 0 0 0 0 0 0 0 0 0 0 0 0 0 0 0 0 0 0 0 0 0 0 0 0 0 0 0 0 0 0 0 0 0 0 0 0 0 0 0 0 0 0 0 0 0 0 0 0 0 0 0 0 0 0 0 0 0 0 0 0 0 0 0 0 0 0 0 0 0 0 0 0 0 0 0 0 0 0 0 0 0 0 0 0 0 0 0 0 0 0 0 0 0 0 0 0 0 0 0 0 0 0 0 0 0 0 0 0 0 0 0 0 0 0 0 0 0 0 0 0 0 0 0 0 0 0 0 0 0 0 0 0 0 0 0 0 0 0 0 0 0 0 0 0 0 0 0 0 0 0 0 0 0 0 0 0 0 0 0 0 0 0 0 0 0 0 0 0 0 0 0 0 0 0 0 0 0 0 0 0 0 0 0 0 0 0 0 0 0 0 0 0 0 0 0 0 0 0 0 0 0 0 0 0 0 0 0 0 0 0 0 0 0 0 0 0 0 0 0 0 0 0 0 0 0 0 0 0 0 0 0 0 0 0 0 0 0 0 0 0 0 0 0 0 0 0 0 0 0 0 0 0 0 0 0 0 0 0 0 0 0 0 0 0 0 0 0 0 0 0 0 0 0 0 0 0 0 0 0 0 0 0 0 0 0 0 0 0 0 0 0 0 0 0 0 0 0 0 0 0 0 0 0 0 0 0 0 0 0 0 0 0 0 0 0 0 0 0 0 0 0 0 0 0 0 0 0 0 0 0 0 0 0 0 0 0 0 0 0 0 0 0 0 0 0 0 0 0 0 0 0 0 0 0 0 0 0 0 0 0 0 0 0 0 0 0 0 0 0 0 0 0 0 0 0 0 0 0 0 0 0 0 0 0 0 0 0 0 0 0 0 0 0 0 0 0 0 0 0 0 0 0 0 0 0 0 0 0 0 0 0 0 0 0 0 0 0 0 0 0 0 0 0 0 0 0 0 0 0 0 0 0 0 0 0 0 0 0 0 0 0 0 0 0 0 0 0 0 0 0 0 0 0 0 0 0 0 0 0 0 0 0 0 0 0 0 0 0 0 0 0 0 0 0 0 0 0 0 0 0 0 0 0 0 0 0 0 0 0 0 0 0 0 0 0 0 0 0 0 0 0 0 0 0 0 0 0 0 0 0 0 0 0 0 0 0 0 0 0 0 0 0 0 0 0 0 0 0 0 0 0 0 0 0 0 0 0 0 0 0 0 0 0 0 0 0 0 0 0 0 0 0 0 0 0 0 0 0 0 0 0 0 0 0 0 0 0 0 0 0 0 0 0 0 0 0 0 0 0 0 0 0 0 0 0 0 0 0 0 0 0 0 0 0 0 0 0 0 0 0 0 0 0 0 0 0 0 0 0 0 0 0 0 0 0 0 0 0 0 0 0 0 0 0 0 0 0 0 0 0 0 0 0 0 0 0 0 0 0 0 0 0 0 0 0 0 0 0 0 0 0 0 0 0 0 0 0 0 0 0 0 0 0 0 0 0 0 0 0 0 0 0 0 0 0 0 0 0 0 0 0 0 0 0 0 0 0 0 0 0 0 0 0 0 0 0 0 0 0 0 0 0 0 0 0 0 0 0 0 0 0 0 0 0 0 0 0 0 0 0 0 0 0 0 0 0 0 0 0 0 0 0 0 0 0 0 0 0 0 0 0 0 0 0 0 0 0 0 0 0 0 0 0 0 0 0 0 0 0 0 0 0 0 0 0 0 0 0 0 0 0 0 0 0 0 0 0 0 0 0 0 0 0 0 0 0 0 0 0 0 0 0 0 0 0 0 0 0 0 0 0 0 0 0 0 0 0 0 0 0 0 0 0 0 0 0 0 0 0 0 0 0 0 0 0 0 0 0 0 0 0 0 0 0 0 0 0 0 0 0 0 0 0 0 0 0 0 0 0 0 0 0 0 0 0 0 0 0 0 0 0 0 0 0 0 0 0 0 0 0 0 0 0 0 0 0 0 0 0 0 0 0 0 0 0 0 0 0 0 0 0 0 0 0 0 0 0 0 0 0 0 0 0 0 0 0 0 0 0 0 0 0 0 0 0 0 0 0 0 0 0 0 0 0 0 0 0 0 0 0 0 0 0 0 0 0 0 0 0 0 0 0 0 0 0 0 0 0 0 0 0 0 0 0 0 0 0 0 0 0 0 0 0 0 0 0 0 0 0 0 0 0 0 0 0 0 0 0 0 0 0 0 0 0 0 0 0 0 0 0 0 0 0 0 0 0 0 0 0 0 0 0 0 0 0 0 0 0 0 0 0 0 0 0 0 0 0 0 0 0 0 0 0 0 0 0 0 0 0 0 0 0 0 0 0 0 0 0 0 0 0 0 0 0 0 0 0 0 0 0 0 0 0 0 0 0 0 0 0 0 0 0 0 0 0 0 0 0 0 0 0 0 0 0 0 0 0 0 0 0 0 0 0 0 0 0 0 0 0 0 0 0 0 0 0 0 0 0 0 0 0 0 0 0 0 0 0 0 0 0 0 0 0 0 0 0 0 0 0 0 0 0 0 0 0 0 0 0 0 0 0 0 0 0 0 0 0 0 0 0 0 0 0 0 0 0 0 0 0 0 0 0 0 0 0 0 0 0 0 0 0 0 0 0 0 0 0 0 0 0 0 0 0 0 0 0 0 0 0 0 0 0 0 0
YAL056C-A 0 0 0 0 0 0 0 0 0 0 0 0 0 0 0 0 0 0 0 0 0 0 0 0 0 0 0 0 0 0 0 0 0 0 0 0 0 0 0 0 0 0 0 0 0 0 0 0 0 0 0 0 0 0 0 0 0 0 0 0 0 0 0 0 0 0 0 0 0 0 0 0 0 0 0 0 0 0 0 0 0 0 0 0 0 0 0 0 0 0 0 0 0 0 0 0 0 0 0 0 0 0 0 0 0 0 0 0 0 0 0 0 0 0 0 0 0 0 0 0 0 0 0 0 0 0 0 0 0 0 0 0 0 0 0 0 0 0 0 0 0 0 0 0 0 0 0 0 0 0 0 0 0 0 0 0 0 0 0 0 0 0 0 0 0 0 0 0 0 0 0 0 0 0 0 0 0 0 0 0 0 0 0 0 0 0 0 0 0 0 0 0 0 0 0 0 0 0 0 0 0 0 0 0 0 0 0 0 0 0 0 0 0 0 0 0 0 0 0 0 0 0 0 0 0 0 0 0 0 0 0 0 0 0 0 0 0 0 0 0 0 0 0 0 0 0 0 0 0 0 0 0 0 0 0 0 0 0 0 0 0 0 0 0 0 0 0 0 0 0 0 0 0 0 0 0 0 0 0 0 0 0 0 0 0 0 0 0 0 0 0 0 0 0 0 0 0 0 0 0 0 0 0 0 0 0 0 0 0 0 0 0 0 0 0 0 0 0 0 0 0 0 0 0 0 0 0 0 0 0 0 0 0 0 0 0 0 0 0 0 0 0 0 0 0 0 0 0 0 0 0 0 0 0 0 0 0 0 0 0 0 0 0 0 0 0 0 0 0 0 0 0 0 0 0 0 0 0 0 0 0 0 0 0 0 0 0 0 0 0 0 0 0 0 0 0 0 0 0 0 0 0 0 0 0 0 0 0 0 0 0 0 0 0 0 0 0 0 0 0 0 0 0 0 0 0 0 0 0 0 0 0 0 0 0 0 0 0 0 0 0 0 0 0 0 0 0 0 0 0 0 0 0 0 0 0 0 0 0 0 0 0 0 0 0 0 0 0 0 0 0 0 0 0 0 0 0 0 0 0 0 0 0 0 0 0 0 0 0 0 0 0 0 0 0 0 0 0 0 0 0 0 0 0 0 0 0 0 0 0 0 0 0 0 0 0 0 0 0 0 0 0 0 0 0 0 0 0 0 0 0 0 0 0 0 0 0 0 0 0 0 0 0 0 0 0 0 0 0 0 0 0 0 0 0 0 0 0 0 0 0 0 0 0 0 0 0 0 0 0 0 0 0 0 0 0 0 0 0 0 0 0 0 0 0 0 0 0 0 0 0 0 0 0 0 0 0 0 0 0 0 0 0 0 0 0 0 0 0 0 0 0 0 0 0 0 0 0 0 0 0 0 0 0 0 0 0 0 0 0 0 0 0 0 0 0 0 0 0 0 0 0 0 0 0 0 0 0 0 0 0 0 0 0 0 0 0 0 0 0 0 0 0 0 0 0 0 0 0 0 0 0 0 0 0 0 0 0 0 0 0 0 0 0 0 0 0 0 0 0 0 0 0 0 0 0 0 0 0 0 0 0 0 0 0 0 0 0 0 0 0 0 0 0 0 0 0 0 0 0 0 0 0 0 0 0 0 0 0 0 0 0 0 0 0 0 0 0 0 0 0 0 0 0 0 0 0 0 0 0 0 0 0 0 0 0 0 0 0 0 0 0 0 0 0 0 0 0 0 0 0 0 0 0 0 0 0 0 0 0 0 0 0 0 0 0 0 0 0 0 0 0 0 0 0 0 0 0 0 0 0 0 0 0 0 0 0 0 0 0 0 0 0 0 0 0 0 0 0 0 0 0 0 0 0 0 0 0 0 0 0 0 0 0 0 0 0 0 0 0 0 0 0 0 0 0 0 0 0 0 0 0 0 0 0 0 0 0 0 0 0 0 0 0 0 0 0 0 0 0 0 0 0 0 0 0 0 0 0 0 0 0 0 0 0 0 0 0 0 0 0 0 0 0 0 0 0 0 0 0 0 0 0 0 0 0 0 0 0 0 0 0 0 0 0 0 0 0 0 0 0 0 0 0 0 0 0 0 0 0 0 0 0 0 0 0 0 0 0 0 0 0 0 0 0 0 0 0 0 0 0 0 0 0 0 0 0 0 0 0 0 0 0 0 0 0 0 0 0 0 0 0 0 0 0 0 0 0 0 0 0 0 0 0 0 0 0 0 0 0 0 0 0 0 0 0 0 0 0 0 0 0 0 0 0 0 0 0 0 0 0 0 0 0 0 0 0 0 0 0 0 0 0 0 0 0 0 0 0 0 0 0 0 0 0 0 0 0 0 0 0 0 0 0 0 0 0 0 0 0 0 0 0 0 0 0 0 0 0 0 0 0 0 0 0 0 0 0 0 0 0 0 0 0 0 0 0 0 0 0 0 0 0 0 0 0 0 0 0 0 0 0 0 0 0 0 0 0 0 0 0 0 0 0 0 0 0 0 0 0 0 0 0 0 0 0 0 0 0 0 0 0 0 0 0 0 0 0 0 0 0 0 0 0 0 0 0 0 0 0 0 0 0 0 0 0 0 0 0 0 0 0 0 0 0 0 0 0 0 0 0 0 0 0 0 0 0 0 0 0 0 0 0 0 0 0 0 0 0 0 0 0 0 0 0 0 0 0 0 0 0 0 0 0 0 0 0 0 0 0 0 0 0 0 0 0 0 0 0 0 0 0 0 0 0 0 0 0 0 0 0 0 0 0 0 0 0 0 0 0 0 0 0 0 0 0 0 0 0 0 0 0 0 0 0 0 0 0 0 0 0 0 0 0 0 0 0 0 0 0 0 0 0 0 0 0 0 0 0 0 0 0 0 0 0 0 0 0 0 0 0 0 0 0 0 0 0 0 0 0 0 0 0 0 0 0 0 0 0 0 0 0 0 0 0 0 0 0 0 0 0 0 0 0 0 0 0 0 0 0 0 0 0 0 0 0 0 0 0 0 0 0 0 0 0 0 0 0 0 0 0 0 0 0 0 0 0 0 0 0 0 0 0 0 0 0 0 0 0 0 0 0 0 0 0 0 0 0 0 0 0 0 0 0 0 0 0 0 0 0 0 0 0 0 0 0 0 0 0 0 0 0 0 0 0 0 0 0 0 0 0 0 0 0 0 0 0 0 0 0 0 0 0 0 0 0 0 0 0 0 0 0 0 0 0 0 0 0 0 0 0 0 0 0 0 0 0 0 0 0 0 0 0 0 0 0 0 0 0 0 0 0 0 0 0 0 0 0 0 0 0 0 0 0 0 0 0 0 0 0 0 0 0 0 0 0 0 0 0 0 0 0 0 0 0 0 0 0 0 0 0 0 0 0 0 0 0 0 0 0 0 0 0 0 0 0 0 0 0 0 0 0 0 0 0 0 0 0 0 0 0 0 0 0 0 0 0 0 0 0 0 0 0 0 0 0 0 0 0 0 0 0 0 0 0 0 0 0 0 0 0 0 0 0 0 0 0 0 0 0 0 0 0 0 0 0 0 0 0 0 0 0 0 0 0 0 0 0 0 0 0 0 0 0 0 0 0 0 0 0 0 0 0 0 0 0 0 0 0 0 0 0 0 0 0 0 0 0 0 0 0 0 0 0 0 0 0 0 0 0 0 0 0 0 0 0 0 0 0 0 0 0 0 0 0 0 0 0 0 0 0 0 0 0 0 0 0 0 0 0 0 0 0 0 0 0 0 0 0 0 0 0 0 0 0 0 0 0 0 0 0 0 0 0 0 0 0 0 0 0 0 0 0 0 0 0 0 0 0 0 0 0 0 0 0 0 0 0 0 0 0 0 0 0 0 0 0 0 0 0 0 0 0 0 0 0 0 0 0 0 0 0 0 0 0 0 0 0 0 0 0 0 0 0 0 0 0 0 0 0 0 0 0 0 0 0 0 0 0 0 0 0 0 0 0 0 0 0 0 0 0 0 0 0 0 0 0 0 0 0 0 0 0 0 0 0 0 0 0 0 0 0 0 0 0 0 0 0 0 0 0 0 0 0 0 0 0 0 0 0 0 0 0 0 0 0 0 0 0 0 0 0 0 0 0 0 0 0 0 0 0 0 0 0 0 0 0 0 0 0 0 0 0 0 0 0 0 0 0 0 0 0 0 0 0 0 0 0 0 0 0 0 0 0 0 0 0 0 0 0 0 0 0 0 0 0 0 0 0 0 0 0 0 0 0 0 0 0 0 0 0 0 0 0 0 0 0 0 0 0 0 0 0 0 0 0 0 0 0 0 0 0 0 0 0 0 0 0 0 0 0 0 0 0 0 0 0 0 0 0 0 0 0 0 0 0 0 0 0 0 0 0 0 0 0 0 0 0 0 0 0 0 0 0 0 0 0 0 0 0 0 0 0 0 0 0 0 0 0 0 0 0 0 0 0 0 0 0 0 0 0 0 0 0 0 0 0 0 0 0 0 0 0 0 0 0 0 0 0 0 0 0 0 0 0 0 0 0 0 0 0 0 0 0 0 0 0 0 0 0 0 0 0 0 0 0 0 0 0 0 0 0 0 0 0 0 0 0 0 0 0 0 0 0 0 0 0 0 0 0 0 0 0 0 0 0 0 0 0 0 0 0 0 0 0 0 0 0 0 0 0 0 0 0 0 0 0 0 0 0 0 0 0 0 0 0 0 0 0 0 0 0 0 0 0 0 0 0 0 0 0 0 0 0 0 0 0 0 0 0 0 0 0 0 0 0 0 0 0 0 0 0 0 0 0 0 0 0 0 0 0 0 0 0 0 0 0 0 0 0 0 0 0 0 0 0 0 0 0 0 0 0 0 0 0 0 0 0 0 0 0 0 0 0 0 0 0 0 0 0 0 0 0 0 0 0 0 0 0 0 0 0 0 0 0 0 0 0 0 0 0 0 0 0 0 0 0 0 0 0 0 0 0 0 0 0 0 0 0 0 0 0 0 0 0 0 0 0 0 0 0 0 0 0 0 0 0 0 0 0 0 0 0 0 0 0 0 0 0 0 0 0 0 0 0 0 0 0 0 0 0 0 0 0 0 0 0 0 0 0 0 0 0 0 0 0 0 0 0 0 0 0 0 0 0 0 0 0 0 0 0 0 0 0 0 0 0 0 0 0 0 0 0 0 0 0 0 0 0 0 0 0 0 0 0 0 0 0 0 0 0 0 0 0 0 0 0 0 0 0 0 0 0 0 0 0 0 0 0 0 0 0 0 0 0 0 0 0 0 0 0 0 0 0 0 0 0 0 0 0 0 0 0 0 0 0 0 0 0 0 0 0 0 0 0 0 0 0 0 0 0 0 0 0 0 0 0 0 0 0 0 0 0 0 0 0 0 0 0 0 0 0 0 0 0 0 0 0 0 0 0 0 0 0 0 0 0 0 0 0 0 0 0 0 0 0 0 0 0 0 0 0 0 0 0 0 0 0 0 0 0 0 0 0 0 0 0 0 0 0 0 0 0 0 0 0 0 0 0 0 0 0 0 0 0 0 0 0 0 0 0 0 0 0 0 0 0 0 0 0 0 0 0 0 0 0 0 0 0 0 0 0 0 0 0 0 0 0 0 0 0 0 0 0 0 0 0 0 0 0 0 0 0 0 0 0 0 0 0 0 0 0 0 0 0 0 0 0 0 0 0 0 0 0 0 0 0 0 0 0 0 0 0 0 0 0 0 0 0 0 0 0 0 0 0 0 0 0 0 0 0 0 0 0 0 0 0 0 0 0 0 0 0 0 0 0 0 0 0 0 0 0 0 0 0 0 0 0 0 0 0 0 0 0 0 0 0 0 0 0 0 0 0 0 0 0 0 0 0 0 0 0 0 0 0 0 0 0 0 0 0 0 0 0 0 0 0 0 0 0 0 0 0 0 0 0 0 0 0 0 0 0 0 0 0 0 0 0 0 0 0 0 0 0 0 0 0 0 0 0 0 0 0 0 0 0 0 0 0 0 0 0 0 0 0 0 0 0 0 0 0 0 0 0 0 0 0 0 0 0 0 0 0 0 0 0 0 0 0 0 0 0 0 0 0 0 0 0 0 0 0 0 0 0 0 0 0 0 0 0 0 0 0 0 0 0 0 0 0 0 0 0 0 0 0 0 0 0 0 0 0 0 0 0 0 0 0 0 0 0 0 0 0 0 0 0 0 0 0 0 0 0 0 0 0 0 0 0 0 0 0 0 0 0 0 0 0 0 0 0 0 0 0 0 0 0 0 0 0 0 0 0 0 0 0 0 0 0 0 0 0 0 0 0 0 0 0 0 0 0 0 0 0 0 0 0 0 0 0 0 0 0 0 0 0 0 0 0 0 0 0 0 0 0 0 0 0 0 0 0 0 0 0 0 0 0 0 0 0 0 0 0 0 0 0 0 0 0 0 0 0 0 0 0 0 0 0 0 0 0 0 0 0 0 0 0 0 0 0 0 0 0 0 0 0 0 0 0 0 0 0 0 0 0 0 0 0 0 0 0 0 0 0 0 0 0 0 0 0 0 0 0 0 0 0 0 0 0 0 0 0 0 0 0 0 0 0 0 0 0 0 0 0 0 0 0 0 0 0 0 0 0 0 0 0 0 0 0 0 0 0 0 0 0 0 0 0 0 0 0 0 0 0 0 0 0 0 0 0 0 0 0 0 0 0 0 0 0 0 0 0 0 0 0 0 0 0 0 0 0 0 0 0 0 0 0 0 0 0 0 0 0 0 0 0 0 0 0 0 0 0 0 0 0 0 0 0 0 0 0 0 0 0 0 0 0 0 0 0 0 0 0 0 0 0 0 0 0 0 0 0 0 0 0 0 0 0 0 0 0 0 0 0 0 0 0 0 0 0 0 0 0 0 0 0 0 0 0 0 0 0 0 0 0 0 0 0 0 0 0 0 0 0 0 0 0 0 0 0 0 0 0 0 0 0 0 0 0 0 0 0 0 0 0 0 0 0 0 0 0 0 0 0 0 0 0 0 0 0 0 0 0 0 0 0 0 0 0 0 0 0 0 0 0 0 0 0 0 0 0 0 0 0 0 0 0 0 0 0 0 0 0 0 0 0 0 0 0 0 0 0 0 0 0 0 0 0 0 0 0 0 0 0 0 0 0 0 0 0 0 0 0 0 0 0 0 0 0 0 0 0 0 0 0 0 0 0 0 0 0 0 0 0 0 0 0 0 0 0 0 0 0 0 0 0 0 0 0 0 0 0 0 0 0 0 0 0 0 0 0 0 0 0 0 0 0 0 0 0 0 0 0 0 0 0 0 0 0 0 0 0 0 0 0 0 0 0 0 0 0 0 0 0 0 0 0 0 0 0 0 0 0 0 0 0 0 0 0 0 0 0 0 0 0 0 0 0 0 0 0 0 0 0 0 0 0 0 0 0 0 0 0 0 0 0 0 0 0 0 0 0 0 0 0 0 0 0 0 0 0 0 0 0 0 0 0 0 0 0 0 0 0 0 0 0 0 0 0 0 0 0 0 0 0 0 0 0 0 0 0 0 0 0 0 0 0 0 0 0 0 0 0 0 0 0 0 0 0 0 0 0 0 0 0 0 0 0 0 0 0 0 0 0 0 0 0 0 0 0 0 0 0 0 0 0 0 0 0 0 0 0 0 0 0 0 0 0 0 0 0 0 0 0 0 0 0 0 0 0 0 0 0 0 0 0 0 0 0 0 0 0 0 0 0 0 0 0 0 0 0 0 0 0 0 0 0 0 0 0 0 0 0 0 0 0 0 0 0 0 0 0 0 0 0 0 0 0 0 0 0 0 0 0 0 0 0 0 0 0 0 0 0 0 0 0 0 0 0 0 0 0 0 0 0 0 0 0 0 0 0 0 0 0 0 0 0 0 0 0 0 0 0 0 0 0 0 0 0 0 0 0 0 0 0 0 0 0 0 0 0 0 0 0 0 0 0 0 0 0 0 0 0 0 0 0 0 0 0 0 0 0 0 0 0 0 0 0 0 0 0 0 0 0 0 0 0 0 0 0 0 0 0 0 0 0 0 0 0 0 0 0 0 0 0 0 0 0 0 0 0 0 0 0 0 0 0 0 0 0 0 0 0 0 0 0 0 0 0 0 0 0 0 0 0 0 0 0 0 0 0 0 0 0 0 0 0 0 0 0 0 0 0 0 0 0 0 0 0 0 0 0 0 0 0 0 0 0 0 0 0 0 0 0 0 0 0 0 0 0 0 0 0 0 0 0 0 0 0 0 0 0 0 0 0 0 0 0 0 0 0 0 0 0 0 0 0 0 0 0 0 0 0 0 0 0 0 0 0 0 0 0 0 0 0 0 0 0 0 0 0 0 0 0 0 0 0 0 0 0 0 0 0 0 0 0 0 0 0 0 0 0 0 0 0 0 0 0 0 0 0 0 0 0 0 0 0 0 0 0 0 0 0 0 0 0 0 0 0 0 0 0 0 0 0 0 0 0 0 0 0 0 0 0 0 0 0 0 0 0 0 0 0 0 0 0 0 0 0 0 0 0 0 0 0 0 0 0 0 0 0 0 0 0 0 0 0 0 0 0 0 0 0 0 0 0 0 0 0 0 0 0 0 0 0 0 0 0 0 0 0 0 0 0 0 0 0 0 0 0 0 0 0 0 0 0 0 0 0 0 0 0 0 0 0 0 0 0 0 0 0 0 0 0 0 0 0 0 0 0 0 0 0 0 0 0 0 0 0 0 0 0 0 0 0 0 0 0 0 0 0 0 0 0 0 0 0 0 0 0 0 0 0 0 0 0 0 0 0 0 0 0 0 0 0 0 0 0 0 0 0 0 0 0 0 0 0 0 0 0 0 0 0 0 0 0 0 0 0 0 0 0 0 0 0 0 0 0 0 0 0 0 0 0 0 0 0 0 0 0 0 0 0 0 0 0 0 0 0 0 0 0 0 0 0 0 0 0 0 0 0 0 0 0 0 0 0 0 0 0 0 0 0 0 0 0 0 0 0 0 0 0 0 0 0 0 0 0 0 0 0 0 0 0 0 0 0 0 0 0 0 0 0 0 0 0 0 0 0 0 0 0 0 0 0 0 0 0 0 0 0 0 0 0 0 0 0 0 0 0 0 0 0 0 0 0 0 0 0 0 0 0 0 0 0 0 0 0 0 0 0 0 0 0 0 0 0 0 0 0 0 0 0 0 0 0 0 0 0 0 0 0 0 0 0 0 0 0 0 0 0 0 0 0 0 0 0 0 0 0 0 0 0 0 0 0 0 0 0 0 0 0 0 0 0 0 0 0 0 0 0 0 0 0 0 0 0 0 0 0 0 0 0 0 0 0 0 0 0 0 0 0 0 0 0 0 0 0 0 0 0 0 0 0 0 0 0 0 0 0 0 0 0 0 0 0 0 0 0 0 0 0 0 0 0 0 0 0 0 0 0 0 0 0 0 0 0 0 0 0 0 0 0 0 0 0 0 0 0 0 0 0 0 0 0 0 0 0 0 0 0 0 0 0 0 0 0 0 0 0 0 0 0 0 0 0 0 0 0 0 0 0 0 0 0 0 0 0 0 0 0 0 0 0 0 0 0 0 0 0 0 0 0 0 0 0 0 0 0 0 0 0 0 0 0 0 0 0 0 0 0 0 0 0 0 0 0 0 0 0 0 0 0 0 0 0 0 0 0 0 0 0 0 0 0 0 0 0 0 0 0 0 0 0 0 0 0 0 0 0 0 0 0 0 0 0 0 0 0 0 0 0 0 0 0 0 0 0 0 0 0 0 0 0 0 0 0 0 0 0 0 0 0 0 0 0 0 0 0 0 0 0 0 0 0 0 0 0 0 0 0 0 0 0 0 0 0 0 0 0 0 0 0 0 0 0 0 0 0 0 0 0 0 0 0 0 0 0 0 0 0 0 0 0 0 0 0 0 0 0 0 0 0 0 0 0 0 0 0 0 0 0 0 0 0 0 0 0 0 0 0 0 0 0 0 0 0 0 0 0 0 0 0 0 0 0 0 0 0 0 0 0 0 0 0 0 0 0 0 0 0 0 0 0 0 0 0 0 0 0 0 0 0 0 0 0 0 0 0 0 0 0 0 0 0 0 0 0 0 0 0 0 0 0 0 0 0 0 0 0 0 0 0 0 0 0 0 0 0 0 0 0 0 0 0 0 0 0 0 0 0 0 0 0 0 0 0 0 0 0 0 0 0 0 0 0 0 0 0 0 0 0 0 0 0 0 0 0 0 0 0 0 0 0 0 0 0 0 0 0 0 0 0 0 0 0 0 0 0 0 0 0 0 0 0 0 0 0 0 0 0 0 0 0 0 0 0 0 0 0 0 0 0 0 0 0 0 0 0 0 0 0 0 0 0 0 0 0 0 0 0 0 0 0 0 0 0 0 0 0 0 0 0 0 0 0 0 0 0 0 0 0 0 0 0 0 0 0 0 0 0 0 0 0 0 0 0 0 0 0 0 0 0 0 0 0 0 0 0 0 0 0 0 0 0 0 0 0 0 0 0 0 0 0 0 0 0 0 0 0 0 0 0 0 0 0 0 0 0 0 0 0 0 0 0 0 0 0 0 0 0 0 0 0 0 0 0 0 0 0 0 0 0 0 0 0 0 0 0 0 0 0 0 0 0 0 0 0 0 0 0 0 0 0 0 0 0 0 0 0 0 0 0 0 0 0 0 0 0 0 0 0 0 0 0 0 0 0 0 0 0 0 0 0 0 0 0 0 0 0 0 0 0 0 0 0 0 0 0 0 0 0 0 0 0 0 0 0 0 0 0 0 0 0 0 0 0 0 0 0 0 0 0 0 0 0 0 0 0 0 0 0 0 0 0 0 0 0 0 0 0 0 0 0 0 0 0 0 0 0 0 0 0 0 0 0 0 0 0 0 0 0 0 0 0 0 0 0 0 0 0 0 0 0 0 0 0 0 0 0 0 0 0 0 0 0 0 0 0 0 0 0 0 0 0 0 0 0 0 0 0 0 0 0 0 0 0 0 0 0 0 0 0 0 0 0 0 0 0 0 0 0 0 0 0 0 0 0 0 0 0 0 0 0 0 0 0 0 0 0 0 0 0 0 0 0 0 0 0 0 0 0 0 0 0 0 0 0 0 0 0 0 0 0 0 0 0 0 0 0 0 0 0 0 0 0 0 0 0 0 0 0 0 0 0 0 0 0 0 0 0 0 0 0 0 0 0 0 0 0 0 0 0 0 0 0 0 0 0 0 0 0 0 0 0 0 0 0 0 0 0 0 0 0 0 0 0 0 0 0 0 0 0 0 0 0 0 0 0 0 0 0 0 0 0 0 0 0 0 0 0 0 0 0 0 0 0 0 0 0 0 0 0 0 0 0 0 0 0 0 0 0 0 0 0 0 0 0 0 0 0 0 0 0 0 0 0 0 0 0 0 0 0 0 0 0 0 0 0 0 0 0 0 0 0 0 0 0 0 0 0 0 0 0 0 0 0 0 0 0 0 0 0 0 0 0 0 0 0 0 0 0 0 0 0 0 0 0 0 0 0 0 0 0 0 0 0 0 0 0 0 0 0 0 0 0 0 0 0 0 0 0 0 0 0 0 0 0 0 0 0 0 0 0 0 0 0 0 0 0 0 0 0 0 0 0 0 0 0 0 0 0 0 0 0 0 0 0 0 0 0 0 0 0 0 0 0 0 0 0 0 0 0 0 0 0 0 0 0 0 0 0 0 0 0 0 0 0 0 0 0 0 0 0 0 0 0 0 0 0 0 0 0 0 0 0 0 0 0 0 0 0 0 0 0 0 0 0 0 0 0 0 0 0 0 0 0 0 0 0 0 0 0 0 0 0 0 0 0 0 0 0 0 0 0 0 0 0 0 0 0 0 0 0 0 0 0 0 0 0 0 0 0 0 0 0 0 0 0 0 0 0 0 0 0 0 0 0 0 0 0 0 0 0 0 0 0 0 0 0 0 0 0 0 0 0 0 0 0 0 0 0 0 0 0 0 0 0 0 0 0 0 0 0 0 0 0 0 0 0 0 0 0 0 0 0 0 0 0 0 0 0 0 0 0 0 0 0 0 0 0 0 0 0 0 0 0 0 0 0 0 0 0 0 0 0 0 0 0 0 0 0 0 0 0 0 0 0 0 0 0 0 0 0 0 0 0 0 0 0 0 0 0 0 0 0 0 0 0 0 0 0 0 0 0 0 0 0 0 0 0 0 0 0 0 0 0 0 0 0 0 0 0 0 0 0 0 0 0 0 0 0 0 0 0 0 0 0 0 0 0 0 0 0 0 0 0 0 0 0 0 0 0 0 0 0 0 0 0 0 0 0 0 0 0 0 0 0 0 0 0 0 0 0 0 0 0 0 0 0 0 0 0 0 0 0 0 0 0 0 0 0 0 0 0 0 0 0 0 0 0 0 0 0 0 0 0 0 0 0 0 0 0 0 0 0 0 0 0 0 0 0 0 0 0 0 0 0 0 0 0 0 0 0 0 0 0 0 0 0 0 0 0 0 0 0 0 0 0 0 0 0 0 0 0 0 0 0 0 0 0 0 0 0 0 0 0 0 0 0 0 0 0 0 0 0 0 0 0 0 0 0 0 0 0 0 0 0 0 0 0 0 0 0 0 0 0 0 0 0 0 0 0 0 0 0 0 0 0 0 0 0 0 0 0 0 0 0 0 0 0 0 0 0 0 0 0 0 0 0 0 0 0 0 0 0 0 0 0 0 0 0 0 0 0 0 0 0 0 0 0 0 0 0 0 0 0 0 0 0 0 0 0 0 0 0 0 0 0 0 0 0 0 0 0 0 0 0 0 0 0 0 0 0 0 0 0 0 0 0 0 0 0 0 0 0 0 0 0 0 0 0 0 0 0 0 0 0 0 0 0 0 0 0 0 0 0 0 0 0 0 0 0 0 0 0 0 0 0 0 0 0 0 0 0 0 0 0 0 0 0 0 0 0 0 0 0 0 0 0 0 0 0 0 0 0 0 0 0 0 0 0 0 0 0 0 0 0 0 0 0 0 0 0 0 0 0 0 0 0 0 0 0 0 0 0 0 0 0 0 0 0 0 0 0 0 0 0 0 0 0 0 0 0 0 0 0 0 0 0 0 0 0 0 0 0 0 0 0 0 0 0 0 0 0 0 0 0 0 0 0 0 0 0 0 0 0 0 0 0 0 0 0 0 0 0 0 0 0 0 0 0 0 0 0 0 0 0 0 0 0 0 0 0 0 0 0 0 0 0 0 0 0 0 0 0 0 0 0 0 0 0 0 0 0 0 0 0 0 0 0 0 0 0 0 0 0 0 0 0 0 0 0 0 0 0 0 0 0 0 0 0 0 0 0 0 0 0 0 0 0 0 0 0 0 0 0 0 0 0 0 0 0 0 0 0 0 0 0 0 0 0 0 0 0 0 0 0 0 0 0 0 0 0 0 0 0 0 0 0 0 0 0 0 0 0 0 0 0 0 0 0 0 0 0 0 0 0 0 0 0 0 0 0 0 0 0 0 0 0 0 0 0 0 0 0 0 0 0 0 0 0 0 0 0 0 0 0 0 0 0 0 0 0 0 0 0 0 0 0 0 0 0 0 0 0 0 0 0 0 0 0 0 0 0 0 0 0 0 0 0 0 0 0 0 0 0 0 0 0 0 0 0 0 0 0 0 0 0 0 0 0 0 0 0 0 0 0 0 0 0 0 0 0 0 0 0 0 0 0 0 0 0 0 0 0 0 0 0 0 0 0 0 0 0 0 0 0 0 0 0 0 0 0 0 0 0 0 0 0 0 0 0 0 0 0 0 0 0 0 0 0 0 0 0 0 0 0 0 0 0 0 0 0 0 0 0 0 0 0 0 0 0 0 0 0 0 0 0 0 0 0 0 0 0 0 0 0 0 0 0 0 0 0 0 0 0 0 0 0 0 0 0 0 0 0 0 0 0 0 0 0 0 0 0 0 0 0 0 0 0 0 0 0 0 0 0 0 0 0 0 0 0 0 0 0 0 0 0 0 0 0 0 0 0 0 0 0 0 0 0 0 0 0 0 0 0
GPB2 0 0 0.741 0.268 0.003 0.196 0.041 0 0.054 0 0.654 0.037 0 0 0 0 0.656 0.747 0.448 0.134 0.285 0.101 0 0.746 0 0 0 0 0.159 0.306 0.127 0.498 0 0 0 0 0 0 0.015 0.032 0 0 0 0 0 0 0 0 0 0 0.335 0 0.283 0 0 0 0 0 0 0 0.252 0 0 0.464 0.256 0 0 0 0.126 0 0 0 0 0 0 0 0 0 0 0.184 0 0.16 0 0 0 0.293 0 0 0.082 0 0 0 0 0.37 0.036 0 0.615 0.069 0.037 0.399 0 0 0 0 0 0 0 0 0 0 0 0 0 0 0 0 0 0 0 0 0 0 0 0 0 0.328 0 0.312 0.143 0 0 0 0 0 0 0 0 0 0 0 0 0 0 0 0 0 0 0 0 0.15 0.195 0 0 0 0 0 0 0 0 0 0 0 0.672 0 0 0 0 0 0 0 0.556 0.36 0.642 0 0 0 0 0 0 0 0 0 0 0.328 0 0 0.462 0 0.596 0 0 0.188 0 0 0 0.146 0 0 0 0 0 0 0 0 0 0 0 0 0 0.361 0 0 0 0 0 0.261 0 0 0 0 0 0 0 0 0 0 0 0 0 0 0.241 0.158 0 0 0 0 0 0 0 0 0 0 0 0.352 0 0 0 0 0 0 0 0.087 0 0 0 0 0 0.327 0 0 0 0 0 0 0 0 0 0 0 0 0 0 0.101 0 0 0 0 0 0 0 0 0 0 0 0.793 0 0 0 0 0.373 0.292 0.294 0.158 0 0.262 0 0 0 0 0.413 0 0 0 0 0 0 0.383 0 0 0 0 0 0 0 0 0 0.048 0 0 0 0 0 0.266 0 0 0 0 0.376 0.681 0 0 0 0.328 0 0 0 0 0 0.028 0.415 0.479 0 0 0.496 0.123 0.255 0 0 0 0 0 0 0 0 0 0 0 0 0.152 0 0.27 0 0.299 0 0 0 0 0 0 0.245 0 0 0 0 0.025 0 0 0 0 0 0 0 0.258 0.394 0 0 0.658 0.249 0 0 0 0 0 0 0 0 0 0.027 0 0 0.332 0 0 0 0 0 0 0 0 0 0 0 0 0 0.264 0 0 0 0 0 0 0 0 0 0 0 0 0 0 0 0 0 0 0 0 0 0.306 0 0 0 0 0 0 0.492 0 0 0 0 0.359 0 0 0.12 0.256 0 0 0 0 0 0.126 0 0 0.754 0 0 0.133 0.269 0.413 0 0 0 0 0 0.386 0.747 0.305 0 0 0 0 0 0 0 0 0 0 0 0 0 0 0 0.255 0 0 0 0 0 0 0.041 0 0 0 0 0 0.576 0 0 0 0.345 0 0.381 0 0 0 0 0 0.111 0 0 0 0 0 0 0 0 0 0 0 0 0 0 0 0 0 0 0 0 0 0 0 0 0 0 0.669 0 0 0 0.277 0 0.172 0.14 0 0.273 0 0 0 0 0.577 0 0 0 0 0 0 0.254 0.456 0 0 0 0 0 0 0 0.259 0 0 0 0 0 0 0 0 0 0 0 0 0 0 0 0 0 0 0 0.061 0 0 0.234 0 0 0 0 0 0 0 0.269 0 0 0 0 0 0 0 0 0 0 0 0 0 0.275 0 0 0 0 0 0.146 0 0 0 0 0.304 0 0 0.195 0 0 0 0 0 0.184 0 0 0 0 0 0 0 0.289 0 0.299 0 0 0 0 0 0 0 0.334 0 0 0 0 0 0 0 0 0 0 0.077 0 0 0 0 0 0.382 0.367 0 0.637 0 0 0 0 0 0 0 0 0 0 0 0.125 0 0 0 0 0 0 0 0 0 0 0 0 0.524 0 0.381 0 0 0 0 0 0.243 0.172 0 0.273 0 0 0 0 0 0 0 0 0 0 0 0 0.295 0 0 0 0 0.497 0 0.108 0 0 0.311 0 0 0 0 0.025 0 0 0 0 0 0 0 0 0.074 0 0.215 0 0 0 0.317 0.179 0 0 0 0 0 0 0 0 0 0 0.056 0 0 0 0 0.109 0 0 0 0 0 0 0 0 0.384 0 0 0 0 0 0 0 0 0 0.523 0.17 0 0 0 0 0 0 0 0.344 0 0 0 0 0.189 0 0.04 0 0 0 0.777 0 0 0 0 0 0 0 0 0 0 0 0 0 0 0 0 0 0.303 0 0 0 0 0 0 0 0 0 0 0 0 0 0 0 0.078 0.162 0 0 0 0 0 0 0 0.317 0 0 0 0 0 0.413 0 0 0 0 0 0 0 0 0 0 0 0.122 0 0 0 0 0 0 0 0 0.401 0.396 0 0 0.056 0 0 0 0 0 0 0 0 0 0 0 0.063 0 0.27 0 0 0 0.148 0 0.136 0 0 0.501 0 0 0.221 0 0 0 0 0 0 0.156 0.102 0.037 0.234 0 0 0 0 0 0.142 0 0 0 0 0 0.043 0 0.13 0.369 0 0.514 0.179 0.302 0.27 0.305 0.778 0 0 0 0 0 0 0 0.538 0 0 0.314 0 0 0 0.067 0 0.45 0 0 0 0 0 0 0 0 0.243 0 0 0 0.033 0 0 0 0 0 0.181 0 0 0 0 0 0 0 0.342 0 0.246 0 0 0 0 0 0 0 0 0 0 0 0 0 0 0 0 0 0.297 0 0 0.264 0 0.275 0 0.446 0.659 0 0.228 0.22 0.077 0 0 0 0 0 0.105 0 0 0 0.132 0 0.291 0 0.078 0 0 0 0 0 0 0 0 0 0 0 0 0 0.529 0 0 0 0 0 0 0 0.214 0.144 0 0 0.73 0 0 0 0 0 0 0.566 0.551 0 0.104 0 0.332 0 0 0 0 0 0 0 0 0 0 0 0.517 0.322 0 0 0 0 0 0 0 0.314 0.298 0 0 0 0 0 0 0 0 0 0 0 0 0 0 0 0 0 0 0 0 0 0 0 0 0 0 0 0 0 0 0 0 0 0.319 0 0 0 0 0 0 0 0 0 0 0.435 0 0 0.102 0 0 0 0 0 0 0 0 0.382 0.038 0 0 0 0 0 0.363 0 0.22 0 0 0 0 0.291 0.128 0 0 0 0 0 0 0 0.12 0 0 0 0 0.159 0 0 0 0 0 0 0 0 0 0.303 0 0 0 0.322 0 0 0 0 0 0 0 0 0.121 0 0 0.461 0.073 0 0.469 0.118 0 0 0 0 0 0 0.291 0.267 0.345 0 0 0.154 0 0.354 0 0 0 0.398 0 0 0 0 0 0 0 0 0.181 0 0 0 0 0 0 0 0 0 0 0 0 0 0.468 0.323 0 0 0 0 0 0.666 0 0 0 0.176 0 0 0 0 0 0 0.072 0 0 0.345 0 0 0.1 0.541 0 0 0 0 0.208 0 0 0 0 0 0.351 0 0.312 0.076 0 0 0 0 0 0 0 0 0 0 0 0 0 0 0 0 0 0 0 0 0 0 0 0 0 0 0 0 0.236 0 0 0 0 0 0 0 0 0 0 0 0 0 0 0 0 0 0 0 0 0 0 0.412 0 0 0 0.47 0 0 0 0.062 0 0.639 0 0 0 0.026 0.531 0 0 0.034 0 0 0.335 0.104 0 0 0 0 0 0 0 0 0 0 0 0 0 0 0 0 0 0 0 0 0 0 0 0 0 0 0 0 0 0.027 0 0 0 0 0 0 0 0 0.471 0 0 0 0 0 0 0 0 0 0 0.307 0 0 0 0.056 0 0.176 0.731 0 0 0.821 0 0 0 0 0 0 0 0 0 0 0 0 0 0 0 0 0 0 0 0.343 0 0 0 0 0 0.226 0 0 0 0 0 0.34 0.672 0.128 0 0 0 0 0.262 0 0 0 0.35 0 0 0 0.676 0.652 0 0 0 0 0.319 0.194 0 0 0 0 0 0 0 0 0.203 0 0 0 0.131 0.34 0 0.055 0 0.443 0 0 0.151 0 0 0 0 0 0 0 0 0.405 0 0 0 0 0 0 0 0 0 0 0 0 0 0 0.487 0 0 0 0 0.067 0 0 0 0 0 0.403 0 0 0 0 0 0 0 0 0 0 0 0 0 0 0 0 0 0 0 0 0 0 0 0 0 0 0 0.334 0 0.33 0.665 0 0.075 0 0 0.283 0 0 0 0.274 0 0 0.092 0 0 0 0 0 0.128 0 0 0 0 0 0.094 0.299 0 0 0 0 0 0.292 0.288 0.609 0.019 0 0 0 0 0 0 0 0 0 0.156 0.319 0 0.319 0 0 0.109 0 0 0 0 0.197 0 0 0 0 0 0 0 0 0 0.161 0 0 0 0.17 0 0 0 0.278 0 0 0 0 0 0 0 0 0 0.222 0 0 0.057 0.352 0 0 0 0.308 0 0 0.271 0 0 0 0.347 0 0 0 0 0.357 0 0.192 0 0 0 0 0 0 0 0 0 0.055 0 0 0 0 0 0 0 0 0 0 0 0 0 0 0 0 0 0 0 0.326 0 0 0 0 0.051 0 0 0 0 0 0 0 0 0 0 0 0 0 0 0 0 0 0.17 0 0 0 0 0 0 0 0 0.097 0 0.116 0 0 0 0 0 0 0 0 0 0 0 0 0.256 0 0 0 0 0 0 0 0 0 0.548 0 0 0 0 0 0 0 0 0 0 0 0 0 0 0 0 0 0 0 0 0 0 0 0.05 0 0 0 0.483 0 0 0 0 0 0 0.295 0 0 0 0 0 0 0 0 0 0 0 0 0.409 0.292 0 0 0 0.315 0 0 0 0 0 0 0.382 0 0 0 0 0 0 0.447 0 0 0 0.285 0 0 0 0 0 0 0 0 0.097 0 0.17 0 0 0.318 0 0 0 0 0 0 0 0 0.14 0 0 0.263 0 0 0 0 0 0 0 0.562 0 0 0 0 0 0 0.173 0 0 0 0 0 0 0 0 0 0 0 0 0 0 0 0.264 0 0.044 0 0 0 0 0 0 0 0 0.084 0 0 0 0 0 0 0 0 0 0 0 0 0.108 0 0 0 0 0 0 0.122 0 0 0 0 0 0 0 0 0 0.242 0.236 0 0 0 0 0 0.313 0 0 0 0 0 0 0 0 0 0 0 0 0.03 0 0 0 0 0 0.33 0.269 0 0 0.367 0 0 0 0.31 0 0 0 0 0 0 0.355 0 0 0.331 0 0 0 0 0 0 0 0 0 0 0 0 0 0 0 0 0.331 0.674 0 0.084 0 0 0 0 0 0 0 0 0 0 0 0.344 0.361 0 0 0 0 0 0.278 0 0 0 0 0 0.071 0 0.381 0.069 0 0 0 0 0 0 0 0 0 0 0.318 0 0 0 0 0 0 0 0 0 0 0 0 0.642 0.522 0 0 0 0 0 0 0 0 0 0.832 0 0.207 0 0 0 0 0 0 0 0 0 0 0 0 0 0 0 0 0 0 0 0.045 0 0 0 0 0 0.086 0.213 0 0 0.327 0.168 0 0 0 0.275 0 0 0 0 0 0.125 0 0 0 0 0 0 0 0 0 0 0 0 0.315 0.857 0 0 0 0 0 0 0 0 0 0 0 0 0 0 0 0 0 0 0 0 0 0 0 0 0 0.076 0.11 0 0.218 0.566 0 0 0 0 0.356 0 0 0 0 0 0.268 0 0 0 0 0.346 0.118 0 0 0 0 0 0 0 0 0 0 0 0 0 0 0 0 0.31 0 0 0 0 0 0 0 0.308 0 0 0 0 0.498 0 0 0 0 0 0 0.303 0 0 0 0.043 0 0 0.113 0.263 0.668 0 0 0 0 0 0 0 0 0 0.089 0 0 0 0 0 0 0 0 0 0.272 0 0 0 0.286 0 0.864 0 0.419 0 0 0 0 0 0.038 0.093 0 0.082 0 0 0 0 0 0 0 0.435 0 0 0 0 0 0.388 0 0 0 0.225 0.282 0.135 0 0 0 0.073 0 0 0 0 0 0 0.302 0 0 0 0 0 0 0 0 0 0 0.168 0 0.269 0.097 0 0 0 0 0 0 0 0 0 0.543 0.42 0 0 0 0 0 0 0 0.24 0.462 0 0 0 0.702 0 0 0 0 0 0 0 0 0 0 0.299 0 0 0.063 0 0 0.299 0 0 0.27 0 0 0 0 0 0 0 0.258 0 0 0 0 0.269 0 0.236 0 0.481 0.17 0.121 0 0 0 0.334 0 0 0 0 0 0 0.486 0 0 0 0 0 0 0 0 0 0.304 0 0.164 0.059 0 0 0 0 0 0 0 0 0 0 0 0 0 0 0 0 0.15 0 0 0 0 0 0 0.055 0 0 0 0 0 0 0.257 0 0 0 0 0 0 0 0 0 0 0 0 0 0 0 0 0 0.305 0 0 0 0.397 0 0 0 0 0 0 0 0.361 0 0 0 0 0 0 0.032 0 0 0.161 0.071 0 0 0 0 0 0 0 0 0 0.302 0.429 0.358 0 0 0.146 0.171 0 0 0 0 0 0 0 0 0 0 0 0 0 0 0 0 0.072 0 0 0.057 0.417 0 0 0 0 0 0 0 0.269 0 0 0 0 0 0 0.298 0 0 0 0.065 0 0 0 0 0 0 0 0 0 0 0 0 0 0 0 0 0 0 0 0 0.029 0 0 0 0 0 0 0 0.405 0 0 0 0 0 0 0 0 0 0.285 0 0 0 0 0 0 0 0 0 0 0 0 0 0 0 0 0 0 0 0 0.076 0 0 0 0 0 0.32 0 0 0 0.592 0 0.287 0 0 0 0 0 0.101 0 0 0 0 0.293 0 0 0 0 0 0 0 0 0 0 0 0 0 0 0 0 0 0 0.287 0 0 0 0 0 0 0.133 0 0 0 0.046 0 0 0 0 0 0 0 0 0 0.272 0 0.344 0.053 0.056 0 0 0 0.274 0.189 0 0 0 0 0 0 0 0 0.254 0 0 0 0 0 0 0 0.102 0 0 0.414 0 0 0 0 0 0 0 0 0 0 0 0 0 0 0 0 0 0 0 0 0 0 0 0 0.512 0 0 0.092 0 0 0 0.193 0 0.214 0 0 0 0 0 0 0 0 0 0 0 0.321 0 0 0.196 0 0 0 0 0 0 0 0 0 0 0 0 0 0 0 0 0 0 0 0 0 0 0 0 0 0 0.214 0 0.425 0 0 0 0 0 0 0 0 0.092 0 0.09 0.071 0.13 0.112 0.252 0 0 0 0 0 0 0 0.305 0 0 0.17 0 0.035 0.738 0.025 0 0 0 0.345 0 0 0 0 0 0 0.311 0 0.068 0 0 0.167 0.316 0 0 0 0 0 0 0 0 0.027 0 0 0 0 0.151 0 0 0.141 0 0 0 0 0 0.57 0 0 0 0 0 0 0 0 0.343 0 0 0 0 0 0 0 0 0 0 0 0 0.286 0 0 0 0 0 0 0 0 0 0 0.327 0 0.283 0.047 0 0 0 0 0 0 0 0 0.131 0 0.137 0 0.188 0 0 0 0 0 0 0 0 0 0.521 0.296 0.078 0 0 0 0 0 0 0 0.108 0 0 0 0 0 0 0 0 0 0 0 0.338 0 0 0 0 0 0 0 0 0 0 0 0 0 0 0 0 0 0 0 0 0 0.191 0.079 0.33 0.647 0 0 0 0 0 0 0 0 0.308 0 0.282 0 0.293 0 0 0 0.312 0 0 0 0 0 0.067 0.042 0 0 0 0 0 0 0 0 0 0 0 0.674 0 0 0 0 0 0 0 0 0 0 0 0 0 0 0.367 0 0 0 0 0 0.119 0.049 0.044 0 0 0 0 0 0 0 0 0 0 0 0.268 0 0 0 0.48 0 0.402 0 0 0 0 0.344 0 0 0 0 0 0.441 0.067 0 0 0 0.142 0.418 0 0 0 0 0.312 0.127 0.715 0 0.314 0 0 0 0 0 0 0 0 0 0 0.183 0.587 0 0 0.084 0 0 0.031 0 0.036 0 0 0.243 0 0 0 0.383 0 0 0 0 0 0 0 0 0 0 0 0 0 0 0 0 0 0.635 0 0 0.168 0.042 0 0 0.401 0 0 0 0 0 0 0.141 0.105 0 0 0.085 0 0 0 0 0 0 0 0 0 0 0 0 0 0 0 0 0 0 0 0 0 0.131 0 0 0 0 0 0 0 0.467 0 0 0 0.35 0 0 0 0 0.268 0 0 0 0 0.333 0 0 0.079 0 0 0 0 0 0 0 0 0 0 0 0 0 0 0 0 0 0 0.085 0 0 0.094 0 0.629 0 0.2 0 0.041 0.129 0 0 0 0 0 0 0 0 0 0.482 0 0 0 0.309 0 0 0 0 0 0 0 0 0 0 0 0.309 0 0 0 0 0 0 0 0 0 0 0 0 0 0 0 0 0 0 0 0 0 0 0 0 0 0 0 0.13 0.287 0 0 0.098 0 0 0 0 0 0 0.308 0 0 0.377 0 0.082 0 0 0.418 0.315 0 0 0.323 0 0 0 0 0 0 0 0 0 0 0 0.249 0.32 0 0.264 0 0 0 0 0 0 0 0 0 0 0 0 0.155 0 0 0 0 0 0 0.429 0 0 0 0 0 0 0 0 0 0 0.298 0 0 0 0 0 0 0 0 0 0.056 0 0 0.157 0 0 0 0 0 0 0 0 0 0.284 0.043 0 0 0 0 0 0.373 0 0 0 0 0 0 0 0 0 0 0 0.098 0 0 0 0 0 0 0 0 0 0 0 0.33 0 0 0 0.673 0 0 0 0.122 0 0 0.298 0 0 0 0 0 0 0 0 0 0 0 0 0 0 0 0 0 0 0.289 0 0.311 0 0 0 0.229 0 0 0 0 0.099 0 0 0 0 0 0.131 0 0 0 0.618 0.484 0 0 0 0.338 0.323 0 0 0 0 0 0 0 0 0.4 0 0.374 0 0 0 0 0 0.292 0 0 0 0 0 0 0.332 0.287 0.074 0 0 0 0 0.351 0 0 0 0.025 0 0 0 0 0 0.592 0 0 0.206 0 0 0 0 0 0 0.093 0.321 0 0 0.229 0 0 0 0 0 0 0.491 0 0 0 0 0 0 0 0 0 0.103 0.123 0.269 0 0 0 0 0 0.066 0.056 0 0 0 0 0 0 0 0 0 0 0 0 0 0 0 0 0 0 0 0 0 0 0 0.276 0 0 0 0 0 0.115 0 0 0 0 0 0 0 0 0.094 0 0 0.508 0.177 0 0 0 0.33 0 0 0.315 0 0 0.069 0.284 0 0.54 0 0 0 0 0.179 0.112 0 0 0 0 0 0 0 0 0 0 0 0 0 0 0 0 0 0 0 0 0 0 0 0.144 0 0 0 0 0 0.367 0.202 0.651 0 0.441 0 0 0 0 0 0 0 0 0 0 0 0 0 0 0.497 0 0 0 0 0 0 0 0 0 0 0 0 0 0 0 0 0 0 0 0 0.1 0 0 0 0 0 0.316 0 0 0 0 0.05 0 0.272 0 0.425 0 0.277 0 0 0 0 0 0 0 0 0 0 0 0 0 0 0 0 0 0 0.433 0.544 0 0.063 0.168 0 0 0.363 0.446 0 0 0 0 0 0 0 0 0 0 0 0 0 0 0.256 0 0 0 0 0.032 0 0.556 0 0 0 0 0 0 0.098 0 0 0 0 0 0 0 0.072 0.199 0 0 0.299 0 0 0 0 0 0 0 0 0 0 0 0 0 0 0 0 0 0.263 0 0.027 0 0 0 0 0.425 0 0 0 0 0 0 0 0 0 0 0 0 0 0 0.469 0 0.268 0.176 0 0 0 0 0.284 0 0 0 0 0 0 0 0 0 0 0 0 0 0 0 0 0 0 0 0.34 0 0 0 0 0 0 0 0 0.065 0.374 0 0 0 0 0 0.074 0.033 0 0 0 0 0 0 0 0.402 0 0 0 0.092 0.161 0.376 0 0 0 0.215 0 0 0 0 0 0 0 0 0 0 0 0 0 0 0 0.068 0 0 0 0 0 0 0 0.334 0 0 0 0 0 0 0 0.455 0 0.231 0 0 0 0 0 0 0.183 0 0 0 0 0 0.146 0 0 0 0 0 0 0 0 0 0 0.342 0 0 0 0.063 0 0 0 0 0 0.344 0 0 0 0.299 0 0 0 0 0 0 0.42 0 0 0 0 0 0 0.318 0 0 0.362 0.527 0 0 0 0 0.093 0 0.222 0 0 0 0.334 0 0 0 0.094 0 0.152 0 0 0 0 0 0 0 0 0 0.261 0 0 0 0 0.151 0 0 0 0 0 0.279 0 0 0 0.328 0 0 0 0 0 0 0 0 0 0 0 0 0 0 0 0 0 0 0 0 0 0 0 0 0 0 0 0 0 0 0 0 0 0.167 0 0 0 0 0 0 0.285 0 0 0 0 0 0.078 0.067 0 0.309 0 0 0 0 0 0 0 0 0 0 0 0 0.335 0 0 0.063 0 0 0 0 0 0.263 0 0 0 0 0.33 0 0 0.457 0 0 0 0 0 0.295 0 0 0.286 0.158 0 0 0 0.385 0 0 0 0 0 0 0 0 0 0 0 0 0 0 0.313 0 0.128 0 0 0 0 0.2 0 0 0 0 0.093 0 0 0 0.329 0 0.098 0 0 0 0 0 0 0 0 0 0 0 0 0 0 0 0 0 0 0 0 0 0 0 0 0 0 0 0.252 0 0 0 0 0 0 0.36 0 0 0.336 0 0.297 0 0.164 0 0 0 0 0 0 0 0 0 0 0 0.72 0 0 0 0 0 0.602 0 0 0 0 0 0 0 0 0.055 0 0 0 0 0 0 0 0 0 0 0 0 0 0 0.196 0 0 0 0 0 0 0 0 0 0.302 0 0 0 0 0 0 0 0.089 0.318 0 0.223 0 0 0 0 0 0 0.317 0 0 0 0 0 0 0 0 0.074 0 0 0 0 0 0 0 0 0 0 0.298 0 0 0 0 0 0 0 0 0 0 0.082 0 0 0.204 0.17 0 0 0 0 0 0 0 0 0 0 0 0.101 0.391 0 0 0 0 0.503 0 0 0 0 0 0 0.299 0 0 0 0 0.287 0 0 0 0 0 0 0 0 0 0 0 0 0 0 0.14 0 0 0 0.072 0.506 0 0 0 0 0 0 0.31 0.39 0 0 0.316 0 0 0 0 0 0 0 0 0 0 0 0.127 0 0 0 0 0 0 0.148 0.142 0 0 0 0 0 0 0 0 0 0 0 0.321 0 0 0 0 0 0 0 0 0 0 0.104 0.315 0 0 0 0 0 0 0 0 0 0 0 0.561 0 0 0 0.098 0 0 0 0 0 0 0 0 0 0 0.628 0 0 0.81 0 0.622 0 0 0 0 0 0 0.283 0 0.147 0 0.268 0 0 0 0 0 0 0.407 0 0 0 0 0.267 0 0.242 0 0 0 0.018 0 0 0 0 0 0 0.069 0 0 0 0 0 0 0 0 0 0 0 0 0 0 0.121 0 0 0 0 0.267 0 0 0 0.282 0 0 0 0.626 0 0 0 0.57 0 0 0 0 0 0 0 0 0 0.293 0.284 0 0 0 0 0 0 0.293 0 0.512 0.574 0 0 0.304 0 0 0 0.016 0.089 0 0 0 0 0 0 0 0 0 0 0 0 0 0 0 0 0 0 0.1 0 0 0 0 0 0 0 0 0 0 0.167 0 0 0 0 0 0 0 0.374 0 0 0 0 0 0 0 0 0 0 0 0 0.287 0 0 0 0 0 0.515 0 0.212 0 0 0.343 0.315 0 0 0 0 0 0 0 0 0 0 0.114 0 0 0.141 0 0 0 0 0 0 0 0 0 0 0 0.089 0.146 0 0 0.096 0 0 0 0 0 0 0 0 0 0 0 0 0 0 0 0 0 0 0 0.422 0 0 0.406 0 0.393 0 0 0 0 0 0 0 0 0 0 0 0 0 0 0 0 0.449 0.253 0 0.537 0 0 0 0.301 0 0 0 0 0 0 0 0 0 0 0.101 0 0 0 0 0 0.087 0.037 0 0 0 0 0 0 0 0 0 0.225 0 0.077 0 0 0 0.347 0 0 0 0 0 0 0 0 0.711 0 0 0 0 0 0.427 0.374 0 0 0.312 0 0 0 0 0 0 0.283 0 0 0 0 0 0 0 0.137 0 0 0.098 0 0 0.304 0 0 0 0.783 0 0 0 0 0 0 0.195 0 0 0 0 0 0.276 0 0 0 0.189 0 0 0.095 0.252 0.075 0.197 0.078 0.165 0 0 0 0 0 0.337 0 0 0 0.28 0 0 0 0 0 0.351 0 0 0.031 0 0.076 0 0 0.581 0 0 0 0 0 0 0 0 0 0 0 0 0 0 0.248 0 0 0 0 0 0 0.591 0.073 0 0 0.26 0.368 0 0 0 0 0 0 0 0 0 0.338 0 0 0 0 0 0 0 0 0 0 0 0 0 0 0 0 0 0 0 0 0 0 0 0.329 0.396 0.442 0 0.295 0 0 0 0 0 0 0 0 0 0.751 0.515 0 0 0 0 0 0 0 0 0.208 0 0 0.095 0.502 0.256 0 0 0.28 0 0 0 0 0 0 0 0 0 0 0 0.117 0.143 0 0 0 0 0 0 0 0.257 0.285 0 0 0 0 0 0 0.155 0 0 0 0 0 0 0 0 0 0 0 0 0 0 0 0 0 0 0 0.307 0 0 0 0 0 0 0 0 0 0 0 0.205 0 0 0 0 0.277 0 0 0 0 0 0 0 0 0 0.272 0 0 0.065 0.228 0 0 0.064 0 0.272 0 0 0 0.128 0 0 0 0 0 0 0.014 0 0 0 0 0.125 0 0.088 0 0 0 0 0 0 0 0 0.275 0 0 0 0 0 0 0 0.056 0 0.273 0 0 0 0 0 0 0 0 0 0 0 0 0 0 0 0 0 0.174 0 0 0.067 0 0 0.294 0 0 0 0 0 0 0 0 0 0 0 0 0 0 0 0 0 0 0 0 0 0 0.426 0 0.033 0 0 0 0 0 0 0.201 0 0 0 0 0 0 0 0.12 0.048 0.065 0 0 0 0 0 0 0.307 0 0 0 0 0 0.179 0 0.401 0 0 0.141 0 0 0 0 0 0.449 0 0 0.319 0 0 0.307 0 0.284 0 0 0 0 0 0 0 0 0 0 0 0 0 0 0 0 0 0 0 0.451 0 0 0.546 0 0 0.281 0.55 0 0 0 0 0 0 0 0 0 0 0 0 0 0 0 0.043 0 0 0 0 0 0 0 0 0 0 0 0 0 0 0 0 0 0.295 0 0 0 0 0 0 0 0 0 0.059 0 0.502 0.337 0 0 0 0 0 0 0 0 0.356 0 0 0 0 0 0.519 0 0 0 0 0 0 0 0.444 0 0.449 0.73 0 0 0 0 0 0 0 0 0.259 0 0.279 0 0 0 0.297 0 0 0.489 0 0.139 0 0 0 0.66 0 0 0 0 0 0 0 0 0.292 0 0.093 0 0 0.082 0.31 0.315 0 0 0.28 0 0 0 0.063 0 0 0 0 0 0 0 0 0 0.314 0 0 0 0 0 0.414 0 0.353 0.425 0 0 0 0 0.39 0 0.031 0 0.27 0.289 0 0 0.321 0 0 0.065 0 0 0 0 0 0 0 0 0 0.516 0 0 0.29 0.3 0.124 0 0 0 0 0 0 0 0 0 0.347 0 0 0 0 0 0 0 0 0 0 0 0 0 0 0 0 0 0.106 0 0 0.463 0 0 0 0.254 0.183 0.274 0 0.32 0 0 0.237 0 0.057 0.222 0 0 0.02 0 0 0 0 0 0 0 0.314 0 0 0 0 0 0 0 0 0 0 0 0.169 0 0 0.317 0 0 0.43 0.352 0.137 0 0 0 0 0.272 0.715 0 0 0 0 0 0 0 0 0 0 0 0 0.356 0 0 0 0.66 0 0 0 0 0 0 0 0.073 0 0 0 0 0 0 0 0 0 0 0 0 0 0 0 0.503 0.331 0 0 0 0 0 0 0.236 0 0 0 0 0 0 0 0 0 0 0.221 0 0.08 0 0 0 0 0 0 0 0.05 0 0 0 0 0.518 0 0 0 0.394 0 0.432 0 0 0 0 0 0 0.369 0 0 0 0.227 0 0 0 0.185 0 0 0.342 0 0 0 0 0 0 0 0 0 0.53 0.385 0 0 0 0 0 0 0.249 0 0 0 0.713 0.547 0 0 0 0 0 0.263 0 0 0 0 0 0.057 0 0 0 0 0.062 0 0 0 0 0 0 0 0 0.146 0 0 0 0 0 0 0 0 0 0 0 0 0.07 0 0 0 0 0 0.082 0 0 0 0.299 0 0 0.296 0 0 0 0 0 0 0 0 0 0 0 0 0 0 0.315 0.147 0 0 0 0 0.168 0 0 0.311 0 0.309 0 0 0 0 0 0 0 0 0 0 0 0 0 0 0.023 0 0 0.15 0.294 0 0.33 0 0.138 0 0 0 0 0.217 0 0.133 0 0 0 0.105 0 0 0 0 0 0 0.287 0 0.216 0 0 0.299 0 0.314 0 0 0 0 0 0.189 0 0.02 0 0 0 0 0 0 0.181 0.489 0 0 0 0 0 0 0.283 0 0 0 0 0.115 0 0 0 0 0 0 0 0 0 0 0.271 0.506 0 0 0.068 0 0.325 0 0 0 0.313 0 0.313 0 0 0 0 0 0 0 0 0.134 0 0 0 0 0 0 0 0 0 0.15 0 0.11 0.568 0.482 0 0 0 0 0 0 0 0 0 0 0 0 0 0 0 0 0.392 0.298 0 0.079 0 0 0 0 0 0 0 0.34 0 0 0 0 0.284 0 0 0 0 0 0 0 0.241 0 0 0 0 0.264 0.101 0.615 0 0 0 0.261 0 0.3 0 0 0 0 0 0 0 0 0 0 0 0 0 0.03 0.17 0 0 0 0 0 0 0 0 0 0 0 0.301 0 0 0 0 0.465 0 0 0 0 0.018 0 0 0 0 0 0 0 0 0 0 0.192 0 0 0.326 0 0 0.271 0 0 0 0 0 0 0 0 0 0 0 0 0 0.339 0 0 0 0 0 0 0 0 0 0 0 0 0 0 0 0 0 0.356 0 0.299 0 0 0 0 0 0 0 0.394 0.176 0 0 0 0 0 0 0.32 0 0.047 0.099 0 0 0 0 0 0.641 0 0 0.081 0 0.644 0 0.314 0 0.353 0 0 0.439 0 0.476 0 0 0.122 0.049 0 0 0.089 0 0.464 0 0 0 0 0 0 0 0 0.048 0 0 0 0 0 0 0.374 0 0 0 0 0.405 0.255 0 0 0 0 0 0 0 0 0.265 0 0.36 0.273 0 0.315 0 0 0.359 0 0 0.176 0 0 0 0 0 0.598 0 0 0 0 0 0 0.357 0 0 0 0 0.36 0 0 0 0 0 0 0 0.428 0 0 0 0.052 0 0 0 0 0 0 0 0.227 0 0 0.066 0 0 0 0 0 0 0 0 0.054 0 0 0.115 0 0 0 0 0 0 0 0 0 0 0 0 0 0 0 0.274 0.306 0 0 0 0 0 0 0 0 0 0.284 0.801 0 0 0.135 0.255 0 0 0 0.179 0 0 0 0.302 0 0 0 0 0 0 0 0.265 0 0 0 0 0 0 0 0 0 0 0 0 0 0 0 0 0.427 0.68 0 0 0.075 0 0 0 0 0 0 0 0 0.321 0.752 0.15 0 0 0 0 0 0 0 0 0 0 0.27 0 0 0 0 0 0 0 0 0 0 0 0 0 0.145 0.397 0 0 0 0 0 0 0 0 0 0 0.123 0 0.12 0 0 0 0 0 0 0 0 0.171 0 0 0 0 0 0 0 0 0 0 0 0 0.145 0 0 0 0 0 0 0.395 0.076 0 0 0 0 0.195 0.151 0 0 0 0 0 0.306 0 0 0 0 0 0 0 0 0 0 0 0 0 0 0 0 0.266 0 0 0 0 0 0.653 0 0 0 0.143 0 0 0 0 0 0 0 0 0 0 0 0 0 0 0 0 0.518 0 0 0.262 0 0 0 0 0.297 0.645 0 0 0 0.585 0 0 0.195 0 0 0 0 0 0.129 0 0 0 0 0 0 0.306 0.114 0.283 0.12 0 0 0.199 0 0 0 0 0 0 0 0 0 0 0.359 0 0.258 0 0 0 0 0.419 0 0 0.14 0.335 0 0 0.1 0 0.169 0 0 0 0 0 0.401 0 0 0 0 0 0 0 0 0 0 0 0 0 0 0.303 0 0 0 0 0 0 0 0 0 0.294 0.177 0 0 0 0 0 0 0 0 0 0 0 0 0.13 0 0.095 0 0 0 0 0 0 0 0 0 0 0 0 0
PEX22 0 0 0 0.099 0 0 0 0 0 0 0.326 0 0 0 0 0 0 0.001 0.186 0 0 0.051 0 0.073 0 0 0 0 0.019 0.138 0.088 0.256 0 0 0 0 0 0 0 0.145 0 0 0 0 0 0 0 0 0 0 0.081 0 0.073 0 0 0 0 0 0 0 0.205 0 0 0.116 0.084 0 0 0 0.066 0 0 0 0 0 0 0 0 0 0 0.095 0 0 0.216 0 0 0.149 0 0 0.057 0 0.184 0 0 0.135 0 0 0.063 0 0 0.087 0 0 0 0 0 0 0 0 0 0 0 0 0 0 0 0 0 0 0 0 0 0 0 0 0 0.072 0 0.108 0.08 0 0 0 0 0 0 0 0 0 0 0 0 0 0 0 0 0 0 0 0 0.114 0.084 0 0 0 0 0 0 0 0 0 0 0 0.252 0 0 0 0 0 0 0 0.056 0.118 0.127 0 0 0 0 0 0 0 0 0 0 0.141 0 0 0.092 0 0.295 0 0 0 0 0 0 0 0 0 0 0 0 0 0 0 0 0 0 0 0 0.183 0 0 0 0 0 0.228 0 0 0 0 0 0 0 0 0 0 0 0 0 0 0.085 0.154 0 0 0 0 0 0 0 0 0 0 0 0.147 0 0 0 0 0 0 0 0.137 0 0 0 0 0 0.062 0 0 0 0 0 0 0 0 0 0 0 0 0 0 0.1 0 0 0 0 0 0 0 0 0 0 0 0.109 0 0 0 0 0.127 0.104 0.172 0.056 0 0 0 0 0 0 0.091 0 0 0 0 0 0 0.134 0 0 0 0 0 0 0 0 0 0.066 0 0 0 0 0 0.088 0 0 0 0 0.093 0.162 0 0 0 0.099 0 0 0 0 0 0.049 0.226 0.202 0 0 0.19 0.255 0.079 0 0 0 0 0 0 0 0 0 0 0.082 0 0.129 0 0.31 0 0.178 0 0 0 0 0 0 0.23 0 0 0 0 0 0 0 0 0 0 0 0 0.134 0.107 0 0 0.082 0.075 0 0 0 0 0 0 0 0 0 0 0 0 0.231 0 0 0 0 0 0 0 0 0 0 0 0 0 0.112 0 0 0 0 0 0 0 0 0 0 0 0 0 0 0 0 0 0 0 0 0 0.211 0 0 0 0 0 0 0.089 0 0 0 0 0.171 0 0 0.215 0.079 0 0 0 0 0 0.225 0 0 0.111 0 0 0.038 0.221 0.312 0 0 0 0 0 0.097 0.123 0.106 0 0 0 0 0 0 0 0 0 0 0 0 0 0 0 0.077 0 0 0 0 0 0 0 0 0 0 0 0 0.134 0 0 0 0.084 0 0.27 0 0 0 0 0 0.064 0 0 0 0 0 0 0 0 0 0 0 0 0 0 0 0 0 0 0 0 0 0 0 0 0 0 0.113 0 0 0 0.07 0 0.219 0.108 0 0.221 0 0 0 0 0.126 0 0 0 0 0 0 0.128 0.119 0 0 0 0.219 0 0 0 0.223 0 0 0 0 0 0 0 0 0 0 0 0 0 0 0 0 0 0 0 0.07 0 0 0.064 0 0 0 0 0 0 0 0.215 0 0 0 0 0 0 0 0 0 0 0 0 0 0.064 0 0 0 0 0 0.078 0 0 0 0 0.146 0 0 0.242 0 0 0 0 0 0.059 0 0 0 0 0 0 0 0.161 0 0.221 0 0 0 0 0 0 0 0.247 0 0 0 0 0 0 0 0 0 0 0.095 0 0 0 0 0 0.289 0.263 0 0.157 0 0 0 0 0 0 0 0 0 0 0 0.266 0 0 0 0 0 0 0 0 0 0 0 0 0.046 0 0.059 0 0 0 0 0 0.09 0.097 0 0.045 0 0 0 0 0 0 0 0 0 0 0 0 0 0 0 0 0 0.095 0 0.218 0 0 0.226 0 0 0 0 0 0 0 0 0 0 0 0 0 0.219 0 0.294 0 0 0 0.175 0.266 0 0 0 0 0 0 0 0 0 0 0 0 0 0 0 0.171 0 0 0 0 0 0 0 0 0.192 0 0 0 0 0 0 0 0 0 0.287 0.221 0 0.216 0 0 0 0 0 0.082 0 0 0 0 0 0 0.143 0 0 0.182 0.083 0 0 0 0 0 0 0 0 0 0 0 0 0 0 0 0 0 0.226 0 0 0 0 0 0 0 0 0 0 0 0 0 0 0 0.219 0.193 0 0 0 0 0 0 0 0.033 0 0 0 0 0 0.139 0 0 0 0 0 0 0 0 0 0 0 0.117 0 0 0 0 0 0 0 0 0.086 0.091 0 0 0 0 0 0 0 0 0 0 0 0 0 0 0 0 0.217 0 0 0 0.065 0 0.046 0 0 0.156 0 0 0.071 0 0 0 0 0 0 0 0.125 0.061 0.131 0 0 0 0 0 0.224 0 0 0 0 0 0.147 0 0.195 0.258 0 0.084 0.22 0.076 0.073 0.073 0.11 0 0 0 0 0 0 0 0.12 0 0 0.226 0 0 0 0.221 0 0.247 0 0 0 0 0 0 0 0 0.04 0 0 0 0.098 0 0 0 0 0 0.061 0 0 0 0 0 0 0 0.084 0 0.255 0 0 0 0 0 0 0 0 0 0 0 0 0 0 0 0 0 0.089 0 0 0.181 0 0.152 0 0.246 0.063 0 0 0.162 0.219 0 0 0 0 0 0.055 0 0 0 0.256 0 0.219 0 0 0 0 0 0 0.218 0 0 0 0 0 0 0 0 0.123 0 0 0 0 0 0 0 0.25 0.161 0 0 0.194 0 0 0 0 0 0 0.132 0.047 0 0.217 0 0.146 0 0 0 0 0 0 0 0 0 0 0 0.07 0.099 0 0 0 0 0 0 0 0.278 0.223 0 0 0 0 0 0 0 0 0.219 0 0 0 0 0.218 0 0 0 0 0 0 0 0 0 0 0 0 0 0 0 0 0 0 0 0.093 0 0 0 0 0 0 0 0 0 0 0.325 0 0 0 0 0 0 0 0 0 0 0 0.098 0 0 0 0 0 0 0.175 0 0.22 0 0 0 0 0.08 0.147 0 0 0 0 0 0 0 0.197 0 0 0 0 0.039 0 0 0 0 0 0 0 0 0 0.099 0 0 0 0.232 0 0 0 0 0 0 0 0 0.227 0 0 0.016 0.003 0 0.115 0.041 0 0 0 0 0 0 0.14 0.072 0.287 0 0 0.228 0 0.081 0 0 0 0.092 0 0 0 0 0 0 0 0 0.003 0 0 0 0 0 0 0 0 0 0 0 0 0 0.107 0.226 0 0 0 0 0 0.149 0 0 0 0.127 0 0 0 0 0 0 0.096 0 0 0.1 0 0 0.168 0.136 0 0 0 0 0.167 0 0 0 0 0.216 0.074 0 0.086 0.038 0 0 0 0 0 0 0 0 0 0 0 0 0 0 0 0 0 0 0 0 0 0 0 0 0 0 0 0 0.176 0 0 0 0 0 0 0 0 0 0 0 0 0 0 0 0 0 0 0 0 0 0 0.15 0 0 0 0.102 0 0 0 0.045 0 0.128 0 0 0 0.222 0.153 0 0 0 0 0 0.137 0.215 0 0 0 0 0 0 0 0 0 0 0 0 0 0 0 0 0 0 0 0 0 0 0 0 0 0 0 0 0 0 0 0 0 0 0 0 0 0 0.094 0 0 0 0 0 0 0 0 0 0 0.193 0 0 0 0.218 0 0.095 0.154 0 0 0.05 0 0 0 0 0 0 0 0 0 0 0 0 0 0 0 0 0 0 0 0.178 0 0 0.215 0 0 0.123 0 0 0 0 0 0.133 0.144 0.056 0 0 0 0 0.07 0 0 0 0.095 0 0 0 0.112 0.143 0 0 0 0 0.255 0.101 0 0 0 0 0 0 0 0 0.164 0 0 0 0.192 0.158 0 0.04 0 0.122 0 0 0.08 0 0 0 0 0 0 0 0 0.075 0 0 0 0 0 0 0 0 0 0 0 0 0 0 0.111 0 0 0 0 0 0 0 0 0 0 0.299 0 0 0 0 0 0 0 0 0 0 0 0 0 0 0 0 0 0 0 0 0 0 0 0 0 0 0 0.069 0 0.035 0.144 0 0 0 0 0.146 0 0 0 0.218 0 0 0.151 0 0 0 0 0 0.224 0 0 0 0 0 0.065 0.219 0 0 0 0 0 0.063 0.193 0.065 0 0 0 0 0 0 0 0 0 0 0 0.121 0 0.184 0 0 0.221 0 0 0 0 0.244 0 0 0 0 0 0 0 0 0 0.241 0 0 0 0.271 0 0 0 0.167 0 0 0 0 0 0 0 0 0 0.067 0 0 0.218 0.328 0 0 0 0.095 0 0 0.071 0 0 0 0.255 0 0 0 0 0.27 0 0 0 0 0 0 0 0 0 0 0 0.31 0 0 0 0 0 0 0 0 0 0 0 0 0 0 0 0 0 0 0 0.232 0 0 0 0 0 0 0 0 0 0 0 0 0 0 0 0 0 0 0 0 0 0 0.159 0 0 0 0 0 0 0 0 0.189 0 0.049 0 0 0 0 0 0 0 0 0 0 0 0 0.16 0 0 0 0 0 0 0 0 0 0.206 0 0 0 0 0 0 0 0 0 0 0 0 0 0 0 0 0 0 0 0 0 0 0 0 0 0 0 0.141 0 0 0 0 0 0 0.128 0 0 0 0 0 0 0 0 0 0 0 0 0.079 0.128 0 0 0 0.073 0 0 0 0 0 0 0.152 0 0 0 0 0 0 0.117 0 0 0 0.076 0 0 0 0 0 0 0 0 0.232 0 0.069 0 0 0.068 0 0 0 0 0 0 0 0 0.23 0 0 0.226 0 0 0 0 0 0 0 0.112 0 0 0 0 0 0 0.219 0 0 0 0 0 0 0 0 0 0 0 0 0 0 0 0 0 0 0 0 0 0 0 0 0 0 0 0 0 0 0 0 0 0 0 0 0 0 0 0.041 0 0 0 0 0 0 0.088 0.217 0 0 0 0 0 0 0 0 0.152 0.107 0 0 0 0 0 0.063 0 0 0 0 0 0 0 0 0 0 0 0 0.216 0 0 0 0 0 0.069 0.15 0 0 0.255 0 0 0 0.256 0 0 0 0 0 0 0.14 0 0 0.18 0 0 0 0 0 0 0 0 0 0 0 0 0 0 0 0 0.288 0.147 0 0 0 0 0 0 0 0 0 0 0 0 0 0.26 0.167 0 0 0 0 0 0.081 0 0 0 0 0 0.067 0 0.094 0.046 0 0 0 0 0 0 0 0 0 0 0.087 0 0 0 0 0 0 0 0 0 0 0 0 0.016 0.074 0 0 0 0 0 0 0 0 0 0.057 0 0.065 0 0 0 0 0 0 0 0 0 0 0 0 0 0 0 0 0 0 0 0.084 0 0 0 0 0 0 0.089 0 0 0.163 0.089 0 0 0 0.142 0 0 0 0 0 0.198 0 0 0 0 0 0 0 0 0 0 0 0 0.066 0.041 0 0 0 0 0 0 0 0 0 0 0 0 0 0 0 0 0 0 0 0 0 0 0 0 0 0.08 0.103 0 0.071 0.015 0 0 0 0 0.119 0 0 0 0 0 0.064 0 0 0 0 0.046 0.216 0 0 0 0 0 0 0 0 0 0 0 0 0 0 0 0 0.222 0 0 0 0 0 0 0 0.129 0 0 0 0 0.103 0 0 0 0 0 0 0.066 0 0 0 0 0 0 0.081 0.236 0.038 0 0 0 0 0 0 0 0 0 0.272 0 0 0 0 0 0 0 0 0 0.07 0 0 0 0.137 0 0.018 0 0.096 0 0 0 0 0 0 0 0 0.084 0 0 0 0 0 0 0 0.316 0 0 0 0 0 0.078 0 0 0 0.125 0.084 0.232 0 0 0 0.234 0 0 0 0 0 0 0.233 0 0 0 0 0 0 0 0 0 0 0.351 0 0.219 0.168 0 0 0 0 0 0 0 0 0 0.117 0.36 0 0 0 0.22 0 0 0 0.059 0.117 0 0 0 0.078 0 0 0 0 0 0 0 0 0 0 0.156 0 0 0.218 0 0 0.161 0.218 0 0.222 0 0 0 0 0 0 0 0.074 0 0 0 0 0.065 0 0.277 0 0.098 0.217 0.057 0 0 0 0.274 0 0 0 0 0 0 0.107 0 0 0 0 0 0 0 0 0 0.227 0 0.201 0.086 0 0 0 0 0 0 0 0 0 0 0 0 0 0 0 0 0.339 0 0 0 0 0 0 0.242 0 0 0 0 0 0 0.218 0 0 0 0 0 0 0 0 0 0 0 0 0 0 0 0 0 0.019 0 0 0 0.325 0 0 0 0 0 0 0 0.196 0 0 0 0 0 0 0 0 0 0.361 0 0 0 0 0 0 0 0 0 0 0.152 0.144 0.255 0 0 0.249 0.216 0 0 0 0 0 0 0 0 0 0 0 0 0 0 0 0 0.233 0 0 0.082 0.012 0 0 0 0 0 0 0 0.067 0 0 0 0 0 0 0 0 0 0 0.184 0 0 0 0 0 0 0 0 0 0 0 0 0 0 0 0 0 0 0 0 0.131 0 0 0 0 0 0 0 0.092 0 0 0 0 0 0 0 0 0 0.097 0 0 0 0 0 0 0 0 0 0 0 0 0 0 0 0 0 0 0 0 0.125 0 0 0 0 0 0.051 0 0 0 0.16 0 0.226 0 0 0 0 0 0.057 0 0 0 0 0.083 0 0 0 0 0 0 0 0 0 0 0 0 0 0 0 0 0 0 0.139 0 0 0 0 0 0 0.229 0 0 0 0.092 0 0 0 0 0 0 0 0 0 0.057 0 0.421 0 0.089 0 0.075 0 0.221 0.232 0 0 0 0 0 0 0 0 0.22 0 0 0 0 0 0 0 0.223 0 0 0.082 0 0 0 0 0 0 0 0 0 0 0 0 0 0 0 0 0 0 0 0 0 0 0 0 0.1 0 0 0.069 0 0 0 0.232 0 0.001 0 0 0 0 0 0 0 0 0 0 0 0.083 0 0 0.108 0 0 0 0 0 0 0 0 0 0 0 0 0 0 0 0 0 0 0 0 0 0 0 0 0 0 0.136 0 0.161 0 0 0 0 0 0 0 0 0 0 0 0.242 0 0.219 0.223 0 0 0 0 0 0 0 0.244 0 0 0.067 0 0 0.006 0 0 0 0 0.121 0 0 0 0 0 0 0.046 0 0.104 0 0 0.11 0.113 0 0 0 0 0 0 0 0 0.003 0 0 0 0 0.239 0 0 0.072 0 0 0 0 0 0.127 0 0 0 0 0 0 0 0 0.103 0 0 0 0 0 0 0 0 0 0 0 0 0.245 0 0 0 0 0 0 0 0 0 0 0.402 0 0.22 0 0 0 0 0 0 0 0 0 0.228 0 0.247 0 0.181 0 0 0 0 0 0 0 0 0 0.237 0.16 0.069 0 0 0 0 0 0 0 0.267 0 0 0 0 0 0 0 0 0 0 0 0.275 0 0 0 0 0 0 0 0 0 0 0 0 0 0 0 0 0 0 0 0 0 0.066 0 0.191 0.137 0 0 0 0 0 0 0 0 0.221 0 0.137 0 0.083 0 0 0 0.051 0 0 0 0 0 0 0.087 0 0 0 0 0 0 0 0 0 0 0 0.13 0 0 0 0 0 0 0 0 0 0 0 0 0 0 0.082 0 0 0 0 0 0.289 0 0.066 0 0 0 0 0 0 0 0 0 0 0 0.072 0 0 0 0.001 0 0.035 0 0 0 0 0.06 0 0 0 0 0 0.069 0.091 0 0 0 0.048 0.08 0 0 0 0 0.071 0.109 0.208 0 0.242 0 0 0 0 0 0 0 0 0 0 0.169 0.18 0 0 0.075 0 0 0 0 0.07 0 0 0.222 0 0 0 0.277 0 0 0 0 0 0 0 0 0 0 0 0 0 0 0.217 0 0 0.193 0 0 0.07 0 0 0 0.106 0 0 0 0 0 0 0.088 0 0 0 0.222 0 0 0 0 0 0 0 0 0 0 0 0 0 0 0 0 0 0 0 0 0 0.022 0 0 0 0 0 0 0 0.071 0 0 0 0.294 0 0 0 0 0.075 0 0 0 0 0.054 0 0 0 0 0 0 0 0 0 0 0 0 0 0 0 0 0 0 0 0 0 0 0 0 0.074 0 0.13 0 0.067 0 0 0.218 0 0 0 0 0 0 0 0 0 0.179 0 0 0 0.068 0 0 0 0 0 0 0 0 0 0 0 0.099 0 0 0 0 0 0 0 0 0 0 0 0 0 0 0 0 0 0 0 0 0 0 0 0 0 0 0 0.227 0.074 0 0 0.248 0 0 0 0 0 0 0.235 0 0 0.098 0 0.218 0 0 0.189 0.072 0 0 0.124 0 0 0 0 0 0 0 0 0 0 0 0.041 0.065 0 0.067 0 0 0 0 0 0 0 0 0 0 0 0 0 0 0 0 0 0 0 0.125 0 0 0 0 0 0 0 0 0 0 0.095 0 0 0 0 0 0 0 0 0 0 0 0 0.052 0 0 0 0 0 0 0 0 0 0.15 0.116 0 0 0 0 0 0.317 0 0 0 0.133 0 0 0 0 0 0 0 0.238 0 0 0 0 0 0 0 0 0 0 0 0.125 0 0 0 0.035 0 0 0 0.055 0 0 0 0 0 0 0 0 0 0 0 0 0 0 0 0 0 0 0 0 0 0.127 0 0.119 0 0 0 0.319 0 0 0 0 0.071 0 0 0 0 0 0 0 0 0 0.157 0.091 0 0 0 0.078 0.069 0 0 0.054 0 0 0 0 0 0.075 0 0.249 0 0 0 0 0 0.137 0 0 0 0 0 0 0.067 0.171 0.12 0 0 0 0 0.061 0 0 0 0.037 0 0 0 0 0 0.162 0 0 0.067 0 0 0 0 0 0 0 0.076 0 0 0.295 0 0 0 0 0 0 0.281 0 0 0 0 0 0 0 0 0 0.065 0.269 0.227 0 0 0 0 0 0 0 0 0 0.218 0 0 0 0 0 0 0 0 0 0 0 0 0 0 0 0 0 0 0 0 0.074 0 0 0 0 0 0 0 0 0 0 0 0 0 0 0.119 0 0 0.09 0.229 0 0 0 0.246 0 0 0.136 0 0 0.13 0.07 0 0.101 0 0 0 0 0.107 0 0 0 0 0 0 0 0 0 0 0 0 0 0 0 0 0 0 0 0 0 0 0 0 0.103 0 0 0 0 0 0.188 0.116 0.149 0 0.057 0 0 0 0 0 0 0 0 0 0 0 0 0 0 0.116 0 0 0 0 0 0 0 0.204 0 0 0 0 0 0 0 0 0 0 0 0 0 0 0 0 0 0 0.091 0 0 0 0 0.047 0 0.205 0 0.077 0 0.224 0 0 0 0 0 0 0 0 0 0 0 0 0 0 0 0 0 0 0.074 0.08 0 0 0.23 0 0 0.077 0.084 0 0 0 0 0 0 0 0 0 0 0 0 0 0 0.025 0 0 0 0 0.219 0 0.12 0 0 0 0 0 0 0.246 0 0 0 0 0 0 0 0 0.22 0 0 0.061 0 0 0 0.217 0 0 0 0 0 0 0 0 0 0 0 0 0 0.042 0 0 0 0 0 0 0.094 0 0 0 0 0 0 0 0 0 0 0 0 0 0 0.076 0 0.131 0 0 0 0 0 0.069 0 0 0 0 0 0 0 0 0 0 0 0 0 0 0 0 0 0 0 0.077 0 0 0 0 0 0 0 0 0 0.202 0 0 0 0 0 0 0 0 0 0 0 0 0 0 0.127 0 0 0 0.24 0.055 0.05 0 0 0 0.124 0 0 0 0 0 0 0 0 0 0 0 0 0 0 0 0.074 0 0 0 0 0 0 0 0.255 0 0 0 0 0 0 0 0.231 0 0.073 0 0 0 0 0 0 0.086 0 0 0 0.223 0 0.069 0 0 0 0 0 0 0 0 0 0 0.089 0 0 0 0.158 0 0 0 0 0 0.068 0 0 0 0.235 0 0 0 0 0 0 0.097 0 0 0 0 0 0 0.225 0 0 0.08 0.136 0 0 0 0 0 0 0.058 0 0 0 0.082 0 0 0 0.215 0 0.062 0 0 0 0 0 0 0 0 0 0.224 0 0 0 0 0.227 0 0 0 0 0 0.216 0 0 0 0.149 0 0 0 0 0 0 0 0 0 0 0 0 0 0 0 0 0 0 0 0 0 0 0 0 0 0 0 0 0 0 0 0 0 0.265 0 0 0 0 0 0 0.053 0 0 0 0 0 0 0.253 0 0.111 0 0 0 0 0 0 0 0 0 0 0 0 0.045 0 0 0 0 0 0 0 0 0.144 0 0 0 0 0.098 0 0 0.085 0 0 0 0 0 0 0 0 0.222 0.2 0 0 0 0.216 0 0 0 0 0 0 0 0 0 0 0 0 0 0 0.089 0 0.147 0 0 0 0 0.225 0 0 0 0 0.223 0 0 0 0.076 0 0 0 0 0 0 0 0 0 0 0 0 0 0 0 0 0 0 0 0 0 0 0 0 0 0 0 0 0 0.018 0 0 0 0 0 0 0.272 0 0 0.141 0 0.217 0 0.08 0 0 0 0 0 0 0 0 0 0 0 0.075 0 0 0 0 0 0.067 0 0 0 0 0 0 0 0 0 0 0 0 0 0 0 0 0 0 0 0 0 0 0 0.08 0 0 0 0 0 0 0 0 0 0.069 0 0 0 0 0 0 0 0.372 0.113 0 0.14 0 0 0 0 0 0 0.09 0 0 0 0 0 0 0 0 0.179 0 0 0 0 0 0 0 0 0 0 0.214 0 0 0 0.215 0 0 0 0 0 0 0.223 0 0 0.227 0.256 0 0 0 0 0 0 0 0 0 0 0 0.001 0.111 0 0 0 0 0.21 0 0 0 0 0 0 0.036 0 0 0 0 0.09 0 0 0 0 0 0 0 0 0 0 0 0 0 0 0.237 0 0 0 0.244 0.121 0 0 0 0 0 0 0.145 0.119 0 0 0.135 0 0 0 0 0 0 0 0 0 0 0 0.222 0 0 0 0 0 0 0.118 0.144 0 0 0 0 0 0 0.216 0 0 0 0 0.144 0 0 0 0 0 0 0 0 0 0 0.229 0.271 0 0 0 0 0 0 0 0 0 0 0 0.214 0 0 0 0.07 0 0 0 0 0 0 0 0 0 0 0.136 0 0 0.131 0 0.104 0 0 0 0 0 0 0.066 0 0.259 0 0 0 0 0 0 0 0 0.209 0 0 0 0 0.104 0 0.114 0 0 0 0.061 0 0 0 0 0 0 0.039 0 0 0 0 0 0 0 0 0 0 0 0 0 0 0.076 0 0 0 0 0.07 0 0 0 0.173 0 0 0 0.113 0 0 0 0.06 0 0 0 0 0 0 0 0 0 0.106 0.235 0 0 0 0 0 0 0.232 0 0.092 0.031 0 0 0.155 0 0 0 0.041 0.1 0 0 0 0 0 0 0 0 0 0 0 0 0 0 0 0 0 0 0.046 0 0 0 0 0 0 0 0 0 0 0 0 0 0 0 0 0 0 0.163 0 0 0 0 0 0 0 0 0 0 0 0 0.104 0 0 0 0 0 0.098 0 0.081 0 0 0.174 0.232 0 0 0 0 0 0 0 0 0 0 0.269 0 0 0.216 0 0 0 0 0 0 0 0 0 0 0 0.217 0.07 0 0 0.063 0 0 0 0 0 0 0 0 0 0 0 0 0 0 0 0 0 0 0 0.261 0 0 0.213 0 0.284 0 0 0 0 0 0 0 0 0 0 0 0 0 0 0 0 0.084 0.067 0 0.249 0 0 0 0.222 0 0 0 0 0 0 0 0 0 0 0.083 0 0 0 0 0 0 0 0 0 0 0 0 0 0 0 0 0.12 0 0.228 0 0 0 0.094 0 0 0 0 0 0 0 0 0.053 0 0 0 0 0 0.127 0.06 0 0 0.142 0 0 0 0 0 0 0.183 0 0 0 0 0 0 0 0.246 0 0 0.076 0 0 0.22 0 0 0 0.153 0 0 0 0 0 0 0.072 0 0 0 0 0 0.088 0 0 0 0.181 0 0 0.074 0.089 0.243 0.085 0.226 0.23 0 0 0 0 0 0.129 0 0 0 0.114 0 0 0 0 0 0.126 0 0 0 0 0.047 0 0 0.135 0 0 0 0 0 0 0 0 0 0 0 0 0 0 0.184 0 0 0 0 0 0 0.313 0 0 0 0.234 0.171 0 0 0 0 0 0 0 0 0 0.255 0 0 0 0 0 0 0 0 0 0 0 0 0 0 0 0 0 0 0 0 0 0 0 0.106 0.099 0.098 0 0.031 0 0 0 0 0 0 0 0 0 0.193 0.076 0 0 0 0 0 0 0 0 0 0 0 0.216 0.1 0.088 0.218 0 0.108 0 0 0 0 0 0 0 0 0 0 0 0 0.212 0 0 0 0 0 0 0 0 0.143 0 0 0 0 0 0 0.239 0 0 0 0 0 0 0 0 0 0 0 0 0 0 0 0 0 0 0 0.139 0 0 0 0 0 0 0 0 0 0 0 0.114 0 0 0 0 0.218 0 0 0 0 0 0 0 0 0 0.084 0 0 0.019 0.099 0 0.069 0.039 0 0.222 0 0 0 0.246 0 0 0 0 0 0 0 0 0 0 0 0.044 0 0.224 0 0 0 0 0 0 0 0 0.217 0 0 0 0 0 0 0 0 0 0.076 0 0 0 0 0 0 0 0.225 0 0 0 0 0 0 0 0 0 0.048 0 0 0.222 0 0 0.22 0 0 0 0 0 0 0 0 0 0 0 0 0 0 0 0 0 0 0 0 0 0 0.128 0 0 0 0 0 0 0 0 0.081 0 0 0 0 0 0 0 0 0.082 0.127 0 0 0 0 0 0 0.136 0 0 0 0 0 0.1 0 0.278 0 0 0.224 0 0 0 0 0 0.079 0 0 0.084 0 0 0.124 0 0.133 0 0 0 0 0 0 0 0 0 0 0 0 0 0 0 0 0 0 0 0.098 0 0 0.139 0 0 0.162 0.513 0 0 0 0 0 0 0 0 0 0 0 0 0 0 0 0.003 0 0 0 0 0 0 0 0 0 0 0 0 0 0 0 0 0 0 0 0 0 0 0 0 0 0 0 0 0 0.017 0.09 0 0 0 0 0 0 0 0 0.361 0 0 0 0 0 0.106 0 0 0 0 0 0 0 0.097 0 0.244 0.027 0 0 0 0 0 0 0 0 0.068 0 0.069 0 0 0 0.069 0 0 0.216 0 0.211 0 0 0 0.119 0 0 0 0 0 0 0 0 0.221 0 0 0 0 0.106 0.095 0.09 0 0 0.061 0 0 0 0.079 0 0 0 0 0 0 0 0 0 0.035 0 0 0 0 0 0.098 0 0.103 0.171 0 0 0 0 0.116 0 0.05 0 0.159 0.115 0 0 0 0 0 0 0 0 0 0 0 0 0 0 0 0.133 0 0 0.073 0.262 0 0 0 0 0 0 0 0 0 0 0.064 0 0 0 0 0 0 0 0 0 0 0 0 0 0 0 0 0 0 0 0 0.408 0 0 0 0.221 0.236 0.036 0 0.089 0 0 0.06 0 0 0.218 0 0 0 0 0 0 0 0 0 0 0.068 0 0 0 0 0 0 0 0 0 0 0 0.073 0 0 0.068 0 0 0.111 0.31 0.238 0 0 0 0 0.251 0.148 0 0 0 0 0 0 0 0 0 0 0 0 0.095 0 0 0 0.13 0 0 0 0 0 0 0 0 0 0 0 0 0 0 0 0 0 0 0 0 0 0 0 0.066 0.074 0 0 0 0 0 0 0.101 0 0 0 0 0 0 0 0 0 0 0.071 0 0.078 0 0 0 0 0 0 0 0.073 0 0 0 0 0.111 0 0 0 0.141 0 0.144 0 0 0 0 0 0 0.356 0 0 0 0.09 0 0 0 0.218 0 0 0.077 0 0 0 0 0 0 0 0 0 0.115 0.278 0 0 0 0 0 0 0.069 0 0 0 0.071 0.08 0 0 0 0 0 0 0 0 0 0 0 0 0 0 0 0 0 0 0 0 0 0 0 0 0 0.242 0 0 0 0 0 0 0 0 0 0 0 0 0.062 0 0 0 0 0 0 0 0 0 0.064 0 0 0.104 0 0 0 0 0 0 0 0 0 0 0 0 0 0 0.118 0.123 0 0 0 0 0 0 0 0.102 0 0.268 0 0 0 0 0 0 0 0 0 0 0 0 0 0 0 0 0 0.099 0.078 0 0.255 0 0.106 0 0 0 0 0.034 0 0.08 0 0 0 0.143 0 0 0 0 0 0 0.064 0 0.083 0 0 0.144 0 0.09 0 0 0 0 0 0.233 0 0 0 0 0 0 0 0 0.299 0.094 0 0 0 0 0 0 0.135 0 0 0 0 0.269 0 0 0 0 0 0 0 0 0 0 0.089 0.109 0 0 0 0 0.153 0 0 0 0.071 0 0.158 0 0 0 0 0 0 0 0 0.282 0 0 0 0 0 0 0 0 0 0.042 0 0.201 0 0.114 0 0 0 0 0 0 0 0 0 0 0 0 0 0 0 0 0.185 0.17 0 0.22 0 0 0 0 0 0 0 0.239 0 0 0 0 0.097 0 0 0 0 0 0 0 0.079 0 0 0 0 0.071 0.052 0.14 0 0 0 0.068 0 0.15 0 0 0 0 0 0 0 0 0 0 0 0 0 0.215 0 0 0 0 0 0 0 0 0 0 0 0 0.218 0 0 0.035 0 0.106 0 0 0 0 0 0 0 0 0 0 0 0 0 0 0 0.253 0 0 0.029 0 0 0.127 0 0 0 0 0 0 0 0 0 0 0 0 0 0.063 0 0 0 0 0 0 0 0 0 0 0 0 0 0 0 0 0 0.078 0 0.135 0 0 0 0 0 0 0 0.091 0 0 0 0 0 0 0 0.07 0 0 0.07 0 0 0 0 0 0.076 0 0 0 0 0.126 0 0.072 0 0.137 0 0 0.089 0 0.203 0 0 0.23 0 0 0 0.193 0 0.235 0 0 0 0 0 0 0 0 0 0 0 0 0 0 0 0.149 0 0 0 0 0.197 0.05 0 0 0 0 0 0 0 0 0.121 0 0.166 0.249 0 0.104 0 0 0.071 0 0 0.183 0 0.215 0 0 0 0.151 0 0 0 0 0 0 0.072 0 0 0 0 0.068 0 0 0 0 0 0 0 0.076 0 0 0 0 0 0 0 0 0 0 0 0.074 0 0 0 0 0 0 0 0 0 0 0 0 0 0 0.312 0 0 0 0 0 0 0 0 0 0 0 0 0 0 0 0.072 0.219 0 0 0 0 0 0 0 0 0 0.081 0.156 0 0 0.07 0.08 0 0 0 0.398 0 0 0 0.183 0 0 0 0 0 0 0 0.135 0 0 0 0 0 0 0 0 0 0 0 0 0 0 0 0 0.069 0.043 0 0 0.052 0 0 0 0 0 0 0 0 0.068 0.14 0.246 0 0 0 0 0 0 0 0 0 0 0 0 0 0 0 0 0 0 0 0 0 0 0 0 0.219 0.196 0 0 0 0 0 0 0 0 0 0 0.233 0 0.279 0 0 0 0 0 0 0 0 0.216 0 0 0 0 0 0 0 0 0 0 0 0 0.18 0 0 0 0 0 0 0.097 0.235 0 0 0 0 0.069 0.01 0 0 0 0 0 0.225 0 0 0 0 0 0 0 0 0 0 0 0 0 0 0 0 0.22 0 0 0 0 0 0.125 0 0 0 0.06 0 0 0 0 0 0 0 0 0 0 0 0 0 0 0 0 0.138 0 0 0.143 0 0 0 0 0.148 0.21 0 0 0 0.122 0 0 0.117 0 0 0 0 0 0 0 0 0 0 0 0 0.133 0.226 0.097 0.043 0 0 0.218 0 0 0 0 0 0 0 0 0 0 0.002 0 0 0 0 0 0 0.084 0 0 0.104 0.088 0 0 0.001 0 0.094 0 0 0 0 0 0.408 0 0 0 0 0 0 0 0 0 0 0 0 0 0 0.088 0 0 0 0 0 0 0 0 0 0.134 0.087 0 0 0 0 0 0 0 0 0 0 0 0 0.224 0 0.223 0 0 0 0 0 0 0 0 0 0 0 0 0
ACS1 0 0 0.052 0.203 0 0.083 0 0 0 0 0.687 0 0 0 0 0 0.732 0 0.495 0.01 0 0 0 0.55 0 0 0 0 0.134 0.631 0.046 0.471 0 0 0 0 0 0 0 0.121 0 0 0 0 0 0 0 0 0 0 0.296 0 0.266 0 0 0 0 0 0 0 0.439 0 0 0.481 0.257 0 0 0 0.337 0 0 0 0 0 0 0 0 0 0 0.28 0 0.23 0 0 0 0.28 0 0 0.284 0 0 0 0 0.268 0 0 0.37 0 0 0.391 0 0 0 0 0 0 0 0 0 0 0 0 0 0 0 0 0 0 0 0 0 0 0 0 0 0.239 0 0.254 0.152 0 0 0 0 0 0 0 0 0 0 0 0 0 0 0 0 0 0 0 0 0.263 0.228 0 0 0 0 0 0 0 0 0 0 0 0.635 0 0 0 0 0 0 0 0.57 0.334 0.572 0 0 0 0 0 0 0 0 0 0 0.304 0 0 0.402 0 0.624 0 0 0 0 0 0 0 0 0 0 0 0 0 0 0 0 0 0 0 0 0.344 0 0 0 0 0 0.258 0 0 0 0 0 0 0 0 0 0 0 0 0 0 0.308 0.362 0 0 0 0 0 0 0 0 0 0 0 0.36 0 0 0 0 0 0 0 0.294 0 0 0 0 0 0.301 0 0 0 0 0 0 0 0 0 0 0 0 0 0 0.344 0 0 0 0 0 0 0 0 0 0 0 0.704 0 0 0 0 0.407 0.251 0.431 0.215 0 0 0 0 0 0 0.319 0 0 0 0 0 0 0.382 0 0 0 0 0 0 0 0 0 0.257 0 0 0 0 0 0 0 0 0 0 0.405 0.686 0 0 0 0.472 0 0 0 0 0 0.183 0.45 0.476 0 0 0.489 0.271 0.257 0 0 0 0 0 0 0 0 0 0 0 0 0.282 0 0.297 0 0 0 0 0 0 0 0 0.288 0 0 0 0 0 0 0 0 0 0 0 0 0.454 0.344 0 0 0.538 0.283 0 0 0 0 0 0 0 0 0 0.11 0 0 0.291 0 0 0 0 0 0 0 0 0 0 0 0 0 0.465 0 0 0 0 0 0 0 0 0 0 0 0 0 0 0 0 0 0 0 0 0 0.235 0 0 0 0 0 0 0.469 0 0 0 0 0.327 0 0 0 0.216 0 0 0 0 0 0.227 0 0 0.68 0 0 0.21 0.266 0.361 0 0 0 0 0 0.339 0.745 0.384 0 0 0 0 0 0 0 0 0 0 0 0 0 0 0 0 0 0 0 0 0 0 0 0 0 0 0 0 0.623 0 0 0 0.345 0 0.341 0 0 0 0 0 0.256 0 0 0 0 0 0 0 0 0 0 0 0 0 0 0 0 0 0 0 0 0 0 0 0 0 0 0.672 0 0 0 0 0 0.28 0.258 0 0.27 0 0 0 0 0.528 0 0 0 0 0 0 0.483 0.462 0 0 0 0.254 0 0 0 0.253 0 0 0 0 0 0 0 0 0 0 0 0 0 0 0 0 0 0 0 0.144 0 0 0.214 0 0 0 0 0 0 0 0 0 0 0 0 0 0 0 0 0 0 0 0 0 0.248 0 0 0 0 0 0.281 0 0 0 0 0.255 0 0 0.276 0 0 0 0 0 0.19 0 0 0 0 0 0 0 0.256 0 0.252 0 0 0 0 0 0 0 0.309 0 0 0 0 0 0 0 0 0 0 0.23 0 0 0 0 0 0.364 0.334 0 0.716 0 0 0 0 0 0 0 0 0 0 0 0.45 0 0 0 0 0 0 0 0 0 0 0 0 0.411 0 0.357 0 0 0 0 0 0.225 0.176 0 0 0 0 0 0 0 0 0 0 0 0 0 0 0 0 0 0 0 0.466 0 0.203 0 0 0.268 0 0 0 0 0.191 0 0 0 0 0 0 0 0 0.438 0 0.376 0 0 0 0.274 0.598 0 0 0 0 0 0 0 0 0 0 0.212 0 0 0 0 0.305 0 0 0 0 0 0 0 0 0.362 0 0 0 0 0 0 0 0 0 0.623 0.22 0 0 0 0 0 0 0 0.347 0 0 0 0 0 0 0.272 0 0 0 0.753 0 0 0 0 0 0 0 0 0 0 0 0 0 0 0 0 0 0.294 0 0 0 0 0 0 0 0 0 0 0 0 0 0 0 0.212 0.429 0 0 0 0 0 0 0 0.321 0 0 0 0 0 0.411 0 0 0 0 0 0 0 0 0 0 0 0.418 0 0 0 0 0 0 0 0 0.398 0.336 0 0 0.194 0 0 0 0 0 0 0 0 0 0 0 0 0 0.269 0 0 0 0.234 0 0.139 0 0 0.499 0 0 0.227 0 0 0 0 0 0 0.212 0.191 0.039 0.307 0 0 0 0 0 0.281 0 0 0 0 0 0.308 0 0.252 0.398 0 0.453 0.294 0.289 0.224 0.254 0.697 0 0 0 0 0 0 0 0.584 0 0 0.278 0 0 0 0.235 0 0.492 0 0 0 0 0 0 0 0 0.176 0 0 0 0.165 0 0 0 0 0 0.217 0 0 0 0 0 0 0 0.336 0 0.261 0 0 0 0 0 0 0 0 0 0 0 0 0 0 0 0 0 0.28 0 0 0.256 0 0.271 0 0.569 0.6 0 0 0.751 0.28 0 0 0 0 0 0 0 0 0 0.302 0 0.265 0 0.184 0 0 0 0 0 0 0 0 0 0 0 0 0 0.494 0 0 0 0 0 0 0 0.332 0.269 0 0 0.558 0 0 0 0 0 0 0.514 0.413 0 0.24 0 0.327 0 0 0 0 0 0 0 0 0 0 0 0.482 0.294 0 0 0 0 0 0 0 0.358 0.27 0 0 0 0 0 0 0 0 0 0 0 0 0 0.205 0 0 0 0 0 0 0 0 0 0 0 0 0 0 0 0 0 0 0 0.271 0 0 0 0 0 0 0 0 0 0 0.453 0 0 0 0 0 0 0 0 0 0 0 0.422 0.172 0 0 0 0 0 0.361 0 0 0 0 0 0 0.268 0.399 0 0 0 0 0 0 0 0.242 0 0 0 0 0.17 0 0 0 0 0 0 0 0 0 0.318 0 0 0 0.273 0 0 0 0 0 0 0 0 0.281 0 0 0.284 0.009 0 0.44 0.115 0 0 0 0 0 0 0.274 0.319 0.349 0 0 0.2 0 0.309 0 0 0 0.374 0 0 0 0 0 0 0 0 0.003 0 0 0 0 0 0 0 0 0 0 0 0 0 0.412 0.275 0 0 0 0 0 0.617 0 0 0 0.316 0 0 0 0 0 0 0.431 0 0 0.271 0 0 0.269 0.513 0 0 0 0 0.237 0 0 0 0 0.251 0.31 0 0.26 0.233 0 0 0 0 0 0 0 0 0 0 0 0 0 0 0 0 0 0 0 0 0 0 0 0 0 0 0 0 0.363 0 0 0 0 0 0 0 0 0 0 0 0 0 0 0 0 0 0 0 0 0 0 0.472 0 0 0 0.323 0 0 0 0.103 0 0.599 0 0 0 0.201 0.471 0 0 0.208 0 0 0.339 0.234 0 0 0 0 0 0 0 0 0 0 0 0 0 0 0 0 0 0 0 0 0 0 0 0 0 0 0 0 0 0.213 0 0 0 0 0 0 0 0 0.482 0 0 0 0 0 0 0 0 0 0 0.292 0 0 0 0.06 0 0 0.663 0 0 0.638 0 0 0 0 0 0 0 0 0 0 0 0 0 0 0 0 0 0 0 0.391 0 0 0 0 0 0.243 0 0 0 0 0 0.302 0.504 0.203 0 0 0 0 0.213 0 0 0 0.304 0 0 0 0.421 0.582 0 0 0 0 0.34 0.247 0 0 0 0 0 0 0 0 0.286 0 0 0 0.324 0.307 0 0.215 0 0.439 0 0 0.241 0 0 0 0 0 0 0 0 0.345 0 0 0 0 0 0 0 0 0 0 0 0 0 0 0.403 0 0 0 0 0.256 0 0 0 0 0 0.365 0 0 0 0 0 0 0 0 0 0 0 0 0 0 0 0 0 0 0 0 0 0 0 0 0 0 0 0.285 0 0.241 0.607 0 0 0 0 0.298 0 0 0 0.258 0 0 0.224 0 0 0 0 0 0.237 0 0 0 0 0 0.198 0.257 0 0 0 0 0 0.26 0.261 0.43 0 0 0 0 0 0 0 0 0 0 0.001 0.273 0 0.279 0 0 0.263 0 0 0 0 0.365 0 0 0 0 0 0 0 0 0 0.343 0 0 0 0.396 0 0 0 0.362 0 0 0 0 0 0 0 0 0 0.218 0 0 0.229 0.4 0 0 0 0.54 0 0 0.258 0 0 0 0.3 0 0 0 0 0.39 0 0 0 0 0 0 0 0 0 0 0 0.431 0 0 0 0 0 0 0 0 0 0 0 0 0 0 0 0 0 0 0 0.297 0 0 0 0 0 0 0 0 0 0 0 0 0 0 0 0 0 0 0 0 0 0 0.309 0 0 0 0 0 0 0 0 0.271 0 0.183 0 0 0 0 0 0 0 0 0 0 0 0 0.327 0 0 0 0 0 0 0 0 0 0.595 0 0 0 0 0 0 0 0 0 0 0 0 0 0 0 0 0 0 0 0 0 0 0 0 0 0 0 0.545 0 0 0 0 0 0 0 0 0 0 0 0 0 0 0 0 0 0 0 0.342 0.282 0 0 0 0.263 0 0 0 0 0 0 0.346 0 0 0 0 0 0 0.422 0 0 0 0.257 0 0 0 0 0 0 0 0 0.208 0 0.251 0 0 0.266 0 0 0 0 0 0 0 0 0.241 0 0 0.272 0 0 0 0 0 0 0 0.573 0 0 0 0 0 0 0.259 0 0 0 0 0 0 0 0 0 0 0 0 0 0 0 0 0 0.115 0 0 0 0 0 0 0 0 0 0 0 0 0 0 0 0 0 0 0 0 0 0.251 0 0 0 0 0 0 0.195 0 0 0 0 0 0 0 0 0 0.25 0 0 0 0 0 0 0.258 0 0 0 0 0 0 0 0 0 0 0 0 0.234 0 0 0 0 0 0.276 0.25 0 0 0.401 0 0 0 0.301 0 0 0 0 0 0 0.357 0 0 0.284 0 0 0 0 0 0 0 0 0 0 0 0 0 0 0 0 0.367 0.631 0 0 0 0 0 0 0 0 0 0 0 0 0 0.309 0.348 0 0 0 0 0 0.406 0 0 0 0 0 0.261 0 0.3 0.11 0 0 0 0 0 0 0 0 0 0 0.267 0 0 0 0 0 0 0 0 0 0 0 0 0.372 0.336 0 0 0 0 0 0 0 0 0 0.751 0 0.304 0 0 0 0 0 0 0 0 0 0 0 0 0 0 0 0 0 0 0.064 0.226 0 0 0 0 0 0.252 0.422 0 0 0.29 0.212 0 0 0 0.27 0 0 0 0 0 0.275 0 0 0 0 0 0 0 0 0 0 0 0 0.25 0.401 0 0 0 0 0 0 0 0 0 0 0 0 0 0 0 0 0 0 0 0 0 0 0 0 0 0.381 0.349 0 0.261 0.266 0 0 0 0 0.38 0 0 0 0 0 0.242 0 0 0 0 0.228 0.213 0 0 0 0 0 0 0 0 0 0 0 0 0 0 0 0 0.263 0 0 0 0 0 0 0 0.277 0 0 0 0 0.452 0 0 0 0 0 0 0 0 0 0 0.079 0 0 0.214 0.213 0.462 0 0 0 0 0 0 0 0 0 0.235 0 0 0 0 0 0 0 0 0 0.256 0 0 0 0.265 0 0.566 0 0.357 0 0 0 0 0 0.13 0.196 0 0.222 0 0 0 0 0 0 0 0.391 0 0 0 0 0 0.334 0 0 0 0.193 0.405 0.33 0 0 0 0.218 0 0 0 0 0 0 0.276 0 0 0 0 0 0 0 0 0 0 0.511 0 0.269 0.252 0 0 0 0 0 0 0 0 0 0.51 0.514 0 0 0 0 0 0 0 0.571 0.385 0 0 0 0.542 0 0 0 0 0 0 0 0 0 0 0.415 0 0 0.271 0 0 0.236 0 0 0.256 0 0 0 0 0 0 0 0 0 0 0 0 0.191 0 0.552 0 0.393 0.27 0.235 0 0 0 0.338 0 0 0 0 0 0 0.461 0 0 0 0 0 0 0 0 0 0.282 0 0.367 0.33 0 0 0 0 0 0 0 0 0 0 0 0 0 0 0 0 0.371 0 0 0 0 0 0 0.092 0 0 0 0 0 0 0.253 0 0 0 0 0 0 0 0 0 0 0 0 0 0 0 0 0 0.223 0 0 0 0.372 0 0 0 0 0 0 0 0.321 0 0 0 0 0 0 0 0 0 0.544 0 0 0 0 0 0 0 0 0 0 0.255 0.447 0.327 0 0 0.298 0.257 0 0 0 0 0 0 0 0 0 0 0 0 0 0 0 0 0.239 0 0 0.441 0.135 0 0 0 0 0 0 0 0.25 0 0 0 0 0 0 0 0 0 0 0.165 0 0 0 0 0 0 0 0 0 0 0 0 0 0 0 0 0 0 0 0 0.218 0 0 0 0 0 0 0 0.45 0 0 0 0 0 0 0 0 0 0.269 0 0 0 0 0 0 0 0 0 0 0 0 0 0 0 0 0 0 0 0 0.263 0 0 0 0 0 0.211 0 0 0 0.578 0 0.309 0 0 0 0 0 0.165 0 0 0 0 0.262 0 0 0 0 0 0 0 0 0 0 0 0 0 0 0 0 0 0 0.301 0 0 0 0 0 0 0.247 0 0 0 0.401 0 0 0 0 0 0 0 0 0 0.279 0 0.605 0.244 0.17 0 0 0 0.238 0.309 0 0 0 0 0 0 0 0 0.19 0 0 0 0 0 0 0 0.182 0 0 0.349 0 0 0 0 0 0 0 0 0 0 0 0 0 0 0 0 0 0 0 0 0 0 0 0 0.495 0 0 0.19 0 0 0 0.307 0 0.159 0 0 0 0 0 0 0 0 0 0 0 0.309 0 0 0.312 0 0 0 0 0 0 0 0 0 0 0 0 0 0 0 0 0 0 0 0 0 0 0 0 0 0 0.333 0 0.373 0 0 0 0 0 0 0 0 0 0 0.183 0.687 0.268 0.292 0.294 0 0 0 0 0 0 0 0.299 0 0 0.178 0 0 0.139 0 0 0 0 0.325 0 0 0 0 0 0 0.26 0 0.185 0 0 0.194 0.319 0 0 0 0 0 0 0 0 0 0 0 0 0 0.274 0 0 0.236 0 0 0 0 0 0.653 0 0 0 0 0 0 0 0 0.289 0 0 0 0 0 0 0 0 0 0 0 0 0.299 0 0 0 0 0 0 0 0 0 0 0.559 0 0.268 0 0 0 0 0 0 0 0 0 0.295 0 0.347 0 0.305 0 0 0 0 0 0 0 0 0 0.533 0.257 0 0 0 0 0 0 0 0 0.384 0 0 0 0 0 0 0 0 0 0 0 0.339 0 0 0 0 0 0 0 0 0 0 0 0 0 0 0 0 0 0 0 0 0 0.24 0 0.278 0.566 0 0 0 0 0 0 0 0 0.261 0 0.26 0 0.216 0 0 0 0.25 0 0 0 0 0 0 0.121 0 0 0 0 0 0 0 0 0 0 0 0.707 0 0 0 0 0 0 0 0 0 0 0 0 0 0 0.33 0 0 0 0 0 0.343 0 0.27 0 0 0 0 0 0 0 0 0 0 0 0.224 0 0 0 0.066 0 0.269 0 0 0 0 0.287 0 0 0 0 0 0.418 0.161 0 0 0 0.214 0.274 0 0 0 0 0.298 0.253 0.752 0 0.317 0 0 0 0 0 0 0 0 0 0 0.258 0.462 0 0 0.26 0 0 0 0 0.092 0 0 0.218 0 0 0 0.359 0 0 0 0 0 0 0 0 0 0 0 0 0 0 0 0 0 0.71 0 0 0.183 0 0 0 0.394 0 0 0 0 0 0 0.192 0 0 0 0.292 0 0 0 0 0 0 0 0 0 0 0 0 0 0 0 0 0 0 0 0 0 0.211 0 0 0 0 0 0 0 0.433 0 0 0 0.396 0 0 0 0 0.25 0 0 0 0 0.335 0 0 0.18 0 0 0 0 0 0 0 0 0 0 0 0 0 0 0 0 0 0 0.188 0 0 0.269 0 0.527 0 0.249 0 0.195 0.239 0 0 0 0 0 0 0 0 0 0.512 0 0 0 0.192 0 0 0 0 0 0 0 0 0 0 0 0.301 0 0 0 0 0 0 0 0 0 0 0 0 0 0 0 0 0 0 0 0 0 0 0 0 0 0 0 0.226 0.258 0 0 0.393 0 0 0 0 0 0 0.267 0 0 0.324 0 0.22 0 0 0.395 0.27 0 0 0.273 0 0 0 0 0 0 0 0 0 0 0 0.045 0.285 0 0.263 0 0 0 0 0 0 0 0 0 0 0 0 0.252 0 0 0 0 0 0 0.626 0 0 0 0 0 0 0 0 0 0 0.295 0 0 0 0 0 0 0 0 0 0.18 0 0 0.301 0 0 0 0 0 0 0 0 0 0.271 0.067 0 0 0 0 0 0.463 0 0 0 0 0 0 0 0 0 0 0 0.264 0 0 0 0 0 0 0 0 0 0 0 0.301 0 0 0 0.47 0 0 0 0.155 0 0 0.26 0 0 0 0 0 0 0 0 0 0 0 0 0 0 0 0 0 0 0.279 0 0.263 0 0 0 0.365 0 0 0 0 0.271 0 0 0 0 0 0 0 0 0 0.532 0.428 0 0 0 0.322 0.272 0 0 0 0 0 0 0 0 0.358 0 0.322 0 0 0 0 0 0.426 0 0 0 0 0 0 0.22 0.297 0.207 0 0 0 0 0.521 0 0 0 0.047 0 0 0 0 0 0.45 0 0 0.48 0 0 0 0 0 0 0 0.268 0 0 0.432 0 0 0 0 0 0 0.568 0 0 0 0 0 0 0 0 0 0.208 0.298 0.287 0 0 0 0 0 0.243 0 0 0.172 0.252 0 0 0 0 0 0 0 0 0 0 0 0 0 0 0 0 0 0 0 0 0.238 0 0 0 0 0 0.249 0 0 0 0 0 0 0 0 0.222 0 0 0.434 0.23 0 0 0 0.297 0 0 0.507 0 0 0.171 0.26 0 0.547 0 0 0 0 0.329 0.262 0 0 0 0 0 0 0 0 0 0 0 0 0 0 0 0 0 0 0 0 0 0 0 0.249 0 0 0 0 0 0.328 0.395 0.626 0 0.414 0 0 0 0 0 0 0 0 0 0 0 0 0 0.192 0.495 0 0 0 0 0 0 0 0 0 0 0 0 0 0 0 0 0 0 0 0 0.184 0 0 0 0 0 0.282 0 0 0 0 0.136 0 0 0 0.382 0 0.265 0 0 0 0 0 0 0 0 0 0 0 0 0 0 0 0 0 0 0.337 0.421 0 0 0.292 0 0 0.33 0.373 0 0 0 0 0 0 0 0 0 0 0 0 0 0 0.164 0 0 0 0 0.117 0 0.573 0 0 0 0 0 0 0.429 0 0 0 0 0 0 0 0 0.269 0 0 0.27 0 0 0 0 0 0 0 0 0 0 0 0 0 0 0 0 0 0.233 0 0 0 0 0 0 0.375 0 0 0 0 0 0 0 0 0 0 0 0 0 0 0.394 0 0.413 0 0 0 0 0 0.275 0 0 0 0 0 0 0 0 0 0 0 0 0 0 0.188 0 0 0 0 0.288 0 0 0 0 0 0 0 0 0 0.39 0 0 0.179 0 0 0.163 0.137 0 0 0 0 0 0 0 0.399 0 0 0 0.328 0.192 0.351 0 0 0 0.207 0 0 0 0 0 0 0 0 0 0 0 0 0 0 0 0.233 0 0 0 0 0 0 0 0.347 0 0 0 0 0 0 0 0.384 0 0.265 0 0 0 0 0 0 0.289 0 0 0 0 0 0.278 0 0 0 0 0 0 0 0 0 0 0.287 0 0 0 0.239 0 0 0 0 0 0.314 0 0 0 0.326 0 0 0 0 0 0 0.356 0 0 0 0 0 0 0.28 0 0 0.359 0.443 0 0 0 0 0.258 0 0.229 0 0 0 0.304 0 0 0 0.261 0 0.182 0 0 0 0 0 0 0 0 0 0.28 0 0 0 0 0.376 0 0 0 0 0 0.272 0 0 0 0.279 0 0 0 0 0 0 0 0 0 0 0 0 0 0 0 0 0 0 0 0 0 0 0 0 0 0 0 0 0 0 0 0 0 0.458 0 0 0 0 0 0 0.26 0 0 0 0.175 0 0.196 0.265 0 0.255 0 0 0 0 0 0 0 0 0 0 0 0 0.254 0 0 0.19 0 0 0 0 0 0.256 0 0 0 0 0.309 0 0 0.442 0 0 0 0 0 0 0 0 0.28 0.536 0 0 0 0.44 0 0 0 0 0 0 0 0 0 0 0 0 0 0 0.256 0 0.342 0 0 0 0 0.288 0 0 0 0 0.219 0 0 0 0.315 0 0.256 0.115 0 0 0 0 0 0 0 0 0 0 0 0 0 0 0 0 0 0 0 0 0 0 0 0 0 0 0.098 0 0 0 0 0 0 0.384 0 0 0.272 0 0.253 0 0.254 0 0 0 0 0 0 0 0 0 0 0 0.624 0 0 0 0 0 0.537 0 0 0 0 0 0 0 0 0 0 0 0 0 0 0 0 0 0 0 0 0 0 0 0.257 0 0 0 0 0 0 0 0 0 0.251 0 0 0 0 0 0 0 0.49 0.291 0 0.362 0 0 0 0 0 0 0.273 0 0 0 0 0 0 0 0 0.363 0 0 0 0 0 0 0 0 0 0 0.252 0 0 0 0 0 0 0 0 0 0 0.233 0 0 0.291 0.372 0 0 0 0 0 0 0 0 0 0 0 0.003 0.363 0 0 0 0 0.499 0 0 0 0 0 0 0.214 0 0 0 0 0.289 0 0 0 0 0 0 0 0 0 0 0 0 0 0 0.253 0 0 0 0.305 0.469 0 0 0 0 0 0 0.261 0.345 0 0 0.275 0 0 0 0 0 0 0 0 0 0 0 0.197 0 0 0 0 0 0 0.435 0.252 0 0 0 0 0 0 0 0 0 0 0 0.517 0 0 0 0 0 0 0 0 0 0 0.23 0.309 0 0 0 0 0 0 0 0 0 0 0 0.462 0.254 0 0 0.206 0 0 0 0 0 0 0.251 0 0 0 0.54 0 0 0.595 0 0.573 0 0 0 0 0 0 0.263 0 0.36 0 0 0 0 0 0 0 0 0.425 0 0 0 0 0.217 0 0 0 0 0 0 0 0 0 0 0 0 0.031 0 0 0 0 0 0 0 0 0 0 0 0 0 0 0.246 0 0 0 0 0.237 0 0 0 0.308 0 0 0 0.546 0 0 0 0.57 0 0 0 0 0 0 0 0 0 0.226 0.286 0 0 0 0 0 0 0.25 0 0.443 0.428 0 0 0.312 0 0 0 0.429 0.278 0 0 0 0 0 0 0 0 0 0 0 0 0.253 0 0 0 0 0 0.17 0 0 0 0 0 0 0 0 0 0 0 0 0 0 0 0 0 0 0.709 0 0 0 0 0 0 0 0 0 0 0 0 0.257 0 0 0 0 0 0.525 0 0.424 0 0 0.259 0.278 0 0 0 0 0 0 0 0 0 0 0.307 0 0 0.256 0 0 0 0 0 0 0 0 0 0 0 0.186 0.207 0 0 0.201 0 0 0 0 0 0 0 0 0 0 0 0 0 0 0 0 0 0 0 0.383 0 0 0.347 0 0.39 0 0 0 0 0 0 0 0 0 0 0 0 0 0 0 0 0.362 0 0 0.613 0 0 0 0.266 0 0 0 0 0 0 0 0 0 0 0.217 0 0 0 0 0 0.215 0 0 0 0 0 0 0 0 0 0 0.381 0 0.337 0 0 0 0.35 0 0 0 0 0 0 0 0 0.616 0 0 0 0 0 0.378 0.253 0 0 0.261 0 0 0 0 0 0 0.225 0 0 0 0 0 0 0 0.352 0 0 0.226 0 0 0.252 0 0 0 0.701 0 0 0 0 0 0 0.196 0 0 0 0 0 0.26 0 0 0 0.255 0 0 0.11 0.249 0.27 0.525 0.23 0.25 0 0 0 0 0 0.5 0 0 0 0.267 0 0 0 0 0 0.318 0 0 0.226 0 0.199 0 0 0.519 0 0 0 0 0 0 0 0 0 0 0 0 0 0 0.31 0 0 0 0 0 0 0.476 0.135 0 0 0.266 0.336 0 0 0 0 0 0 0 0 0 0.347 0 0 0 0 0 0 0 0 0 0 0 0 0 0 0 0 0 0 0 0 0 0 0 0.273 0.333 0.433 0 0.229 0 0 0 0 0 0 0 0 0 0.727 0.38 0 0 0 0 0 0 0 0 0 0 0 0.264 0.444 0.318 0.197 0 0.258 0 0 0 0 0 0 0 0 0 0 0 0 0.211 0 0 0 0 0 0 0 0.258 0.276 0 0 0 0 0 0 0.267 0 0 0 0 0 0 0 0 0 0 0 0 0 0 0 0 0 0 0 0.292 0 0 0 0 0 0 0.095 0 0 0 0 0.444 0 0 0 0 0.258 0 0 0 0 0 0 0 0 0 0.277 0 0 0.089 0.724 0 0 0.158 0 0.27 0 0 0 0.273 0 0 0 0 0 0 0 0 0 0 0 0 0 0.14 0 0 0 0 0 0 0 0 0.255 0 0 0 0 0 0 0 0.183 0 0.26 0 0 0 0 0 0 0 0.196 0 0 0 0 0 0 0 0 0 0.19 0 0 0.145 0 0 0.38 0 0 0 0 0 0 0 0 0 0 0 0 0 0 0 0 0 0 0 0 0 0 0.411 0 0.192 0 0 0 0 0 0 0.428 0 0 0 0 0 0 0 0 0.467 0.172 0 0 0 0 0 0 0.286 0 0 0 0 0 0.289 0 0.362 0 0 0.264 0 0 0 0 0 0.367 0 0 0.304 0 0 0.365 0 0.263 0 0 0 0 0 0 0 0 0 0 0 0 0 0 0 0 0 0 0 0.4 0 0 0.538 0 0 0.438 0.648 0 0 0 0 0 0 0 0 0 0 0 0 0 0 0 0.012 0 0 0 0 0 0 0 0 0 0 0 0 0 0 0 0 0 0 0 0 0 0 0 0 0 0 0 0 0 0.201 0.541 0 0 0 0 0 0 0 0 0.492 0 0 0 0 0 0.483 0 0 0 0 0 0 0 0.372 0 0.456 0.383 0 0 0 0 0 0 0 0 0.238 0 0.265 0 0 0 0.275 0 0 0.453 0 0.295 0 0 0 0.572 0 0 0 0 0 0 0 0 0.292 0 0 0 0 0.303 0.404 0.385 0 0 0.232 0 0 0 0.127 0 0 0 0 0 0 0 0 0 0.211 0 0 0 0 0 0.393 0 0.365 0.447 0 0 0 0 0.38 0 0.242 0 0.256 0.274 0 0 0.002 0 0 0.256 0 0 0 0 0 0 0 0 0 0.464 0 0 0.213 0.294 0.203 0 0 0 0 0 0 0 0 0 0.322 0 0 0 0 0 0 0 0 0 0 0 0 0 0 0 0 0 0.001 0 0 0.518 0 0 0 0.231 0.507 0.103 0 0.32 0 0 0 0 0.189 0.21 0 0 0.168 0 0 0 0 0 0 0 0.262 0 0 0 0 0 0 0 0 0 0 0 0.197 0 0 0.266 0 0 0.381 0.41 0.33 0 0 0 0 0.253 0.715 0 0 0 0 0 0 0 0 0 0 0 0 0.362 0 0 0 0.584 0 0 0 0 0 0 0 0.205 0 0 0 0 0 0 0 0 0 0 0 0 0 0 0 0.38 0.283 0 0 0 0 0 0 0.296 0 0 0 0 0 0 0 0 0 0 0.195 0 0.18 0 0 0 0 0 0 0 0.189 0 0 0 0 0.492 0 0 0 0.402 0 0.347 0 0 0 0 0 0 0.555 0 0 0 0.47 0 0 0 0.211 0 0 0.331 0 0 0 0 0 0 0 0 0 0.469 0.387 0 0 0 0 0 0 0 0 0 0 0.579 0.538 0 0 0 0 0 0.261 0 0 0 0 0 0.194 0 0 0 0 0 0 0 0 0 0 0 0 0 0.397 0 0 0 0 0 0 0 0 0 0 0 0 0.213 0 0 0 0 0 0.257 0 0 0 0.301 0 0 0 0 0 0 0 0 0 0 0 0 0 0 0 0 0 0.32 0.114 0 0 0 0 0 0 0 0.303 0 0.352 0 0 0 0 0 0 0 0 0 0 0 0 0 0 0 0 0 0.229 0.199 0 0.3 0 0.248 0 0 0 0 0.13 0 0.209 0 0 0 0.067 0 0 0 0 0 0 0.193 0 0.271 0 0 0.251 0 0.262 0 0 0 0 0 0.337 0 0 0 0 0 0 0 0 0.304 0.439 0 0 0 0 0 0 0.281 0 0 0 0 0.411 0 0 0 0 0 0 0 0 0 0 0.214 0.469 0 0 0 0 0.37 0 0 0 0.257 0 0.309 0 0 0 0 0 0 0 0 0.182 0 0 0 0 0 0 0 0 0 0.198 0 0.308 0.02 0.473 0 0 0 0 0 0 0 0 0 0 0 0 0 0 0 0 0.374 0.305 0 0.299 0 0 0 0 0 0 0 0.286 0 0 0 0 0.266 0 0 0 0 0 0 0 0.276 0 0 0 0 0.205 0.095 0.618 0 0 0 0 0 0.25 0 0 0 0 0 0 0 0 0 0 0 0 0 0.214 0 0 0 0 0 0 0 0 0 0 0 0 0.255 0 0 0 0 0.452 0 0 0 0 0.001 0 0 0 0 0 0 0 0 0 0 0.288 0 0 0.438 0 0 0.216 0 0 0 0 0 0 0 0 0 0 0 0 0 0.287 0 0 0 0 0 0 0 0 0 0 0 0 0 0 0 0 0 0.274 0 0.725 0 0 0 0 0 0 0 0.335 0 0 0 0 0 0 0 0.269 0 0.178 0.205 0 0 0 0 0 0.487 0 0 0 0 0.678 0 0.292 0 0.293 0 0 0.45 0 0.483 0 0 0.251 0.192 0 0 0.538 0 0.505 0 0 0 0 0 0 0 0 0 0 0 0 0 0 0 0.3 0 0 0 0 0.459 0.307 0 0 0 0 0 0 0 0 0.285 0 0.309 0.303 0 0.258 0 0 0.366 0 0 0.282 0 0 0 0 0 0.531 0 0 0 0 0 0 0.294 0 0 0 0 0.347 0 0 0 0 0 0 0 0.482 0 0 0 0.251 0 0 0 0 0 0 0 0.212 0 0 0.213 0 0 0 0 0 0 0 0 0 0 0 0.343 0 0 0 0 0 0 0 0 0 0 0 0 0 0 0 0.262 0.263 0 0 0 0 0 0 0 0 0 0.249 0.723 0 0 0.281 0.193 0 0 0 0.458 0 0 0 0.252 0 0 0 0 0 0 0 0 0 0 0 0 0 0 0 0 0 0 0 0 0 0 0 0 0.253 0.304 0 0 0.049 0 0 0 0 0 0 0 0 0.243 0.662 0.363 0 0 0 0 0 0 0 0 0 0 0.256 0 0 0 0 0 0 0 0 0 0 0 0 0 0.219 0.49 0 0 0 0 0 0 0 0 0 0 0.35 0 0.283 0 0 0 0 0 0 0 0 0 0 0 0 0 0 0 0 0 0 0 0 0 0.395 0 0 0 0 0 0 0.316 0.176 0 0 0 0 0.243 0.07 0 0 0 0 0 0.285 0 0 0 0 0 0 0 0 0 0 0 0 0 0 0 0 0.25 0 0 0 0 0 0.428 0 0 0 0.241 0 0 0 0 0 0 0 0 0 0 0 0 0 0 0 0 0.487 0 0 0 0 0 0 0 0.287 0.679 0 0 0 0.521 0 0 0.258 0 0 0 0 0 0.261 0 0 0 0 0 0 0.297 0.28 0.295 0.213 0 0 0.216 0 0 0 0 0 0 0 0 0 0 0.075 0 0 0 0 0 0 0.414 0 0 0.194 0.344 0 0 0.095 0 0.322 0 0 0 0 0 0.399 0 0 0 0 0 0 0 0 0 0 0 0 0 0 0.252 0 0 0 0 0 0 0 0 0 0.289 0.328 0 0 0 0 0 0 0 0 0 0 0 0 0.242 0 0.278 0 0 0 0 0 0 0 0 0 0 0 0 0
YAL053W 0 0 0 0 0 0 0 0 0 0 0 0 0 0 0 0 0 0 0 0 0 0 0 0 0 0 0 0 0 0 0 0 0 0 0 0 0 0 0 0 0 0 0 0 0 0 0 0 0 0 0 0 0 0 0 0 0 0 0 0 0 0 0 0 0 0 0 0 0 0 0 0 0 0 0 0 0 0 0 0 0 0 0 0 0 0 0 0 0 0 0 0 0 0 0 0 0 0 0 0 0 0 0 0 0 0 0 0 0 0 0 0 0 0 0 0 0 0 0 0 0 0 0 0 0 0 0 0 0 0 0 0 0 0 0 0 0 0 0 0 0 0 0 0 0 0 0 0 0 0 0 0 0 0 0 0 0 0 0 0 0 0 0 0 0 0 0 0 0 0 0 0 0 0 0 0 0 0 0 0 0 0 0 0 0 0 0 0 0 0 0 0 0 0 0 0 0 0 0 0 0 0 0 0 0 0 0 0 0 0 0 0 0 0 0 0 0 0 0 0 0 0 0 0 0 0 0 0 0 0 0 0 0 0 0 0 0 0 0 0 0 0 0 0 0 0 0 0 0 0 0 0 0 0 0 0 0 0 0 0 0 0 0 0 0 0 0 0 0 0 0 0 0 0 0 0 0 0 0 0 0 0 0 0 0 0 0 0 0 0 0 0 0 0 0 0 0 0 0 0 0 0 0 0 0 0 0 0 0 0 0 0 0 0 0 0 0 0 0 0 0 0 0 0 0 0 0 0 0 0 0 0 0 0 0 0 0 0 0 0 0 0 0 0 0 0 0 0 0 0 0 0 0 0 0 0 0 0 0 0 0 0 0 0 0 0 0 0 0 0 0 0 0 0 0 0 0 0 0 0 0 0 0 0 0 0 0 0 0 0 0 0 0 0 0 0 0 0 0 0 0 0 0 0 0 0 0 0 0 0 0 0 0 0 0 0 0 0 0 0 0 0 0 0 0 0 0 0 0 0 0 0 0 0 0 0 0 0 0 0 0 0 0 0 0 0 0 0 0 0 0 0 0 0 0 0 0 0 0 0 0 0 0 0 0 0 0 0 0 0 0 0 0 0 0 0 0 0 0 0 0 0 0 0 0 0 0 0 0 0 0 0 0 0 0 0 0 0 0 0 0 0 0 0 0 0 0 0 0 0 0 0 0 0 0 0 0 0 0 0 0 0 0 0 0 0 0 0 0 0 0 0 0 0 0 0 0 0 0 0 0 0 0 0 0 0 0 0 0 0 0 0 0 0 0 0 0 0 0 0 0 0 0 0 0 0 0 0 0 0 0 0 0 0 0 0 0 0 0 0 0 0 0 0 0 0 0 0 0 0 0 0 0 0 0 0 0 0 0 0 0 0 0 0 0 0 0 0 0 0 0 0 0 0 0 0 0 0 0 0 0 0 0 0 0 0 0 0 0 0 0 0 0 0 0 0 0 0 0 0 0 0 0 0 0 0 0 0 0 0 0 0 0 0 0 0 0 0 0 0 0 0 0 0 0 0 0 0 0 0 0 0 0 0 0 0 0 0 0 0 0 0 0 0 0 0 0 0 0 0 0 0 0 0 0 0 0 0 0 0 0 0 0 0 0 0 0 0 0 0 0 0 0 0 0 0 0 0 0 0 0 0 0 0 0 0 0 0 0 0 0 0 0 0 0 0 0 0 0 0 0 0 0 0 0 0 0 0 0 0 0 0 0 0 0 0 0 0 0 0 0 0 0 0 0 0 0 0 0 0 0 0 0 0 0 0 0 0 0 0 0 0 0 0 0 0 0 0 0 0 0 0 0 0 0 0 0 0 0 0 0 0 0 0 0 0 0 0 0 0 0 0 0 0 0 0 0 0 0 0 0 0 0 0 0 0 0 0 0 0 0 0 0 0 0 0 0 0 0 0 0 0 0 0 0 0 0 0 0 0 0 0 0 0 0 0 0 0 0 0 0 0 0 0 0 0 0 0 0 0 0 0 0 0 0 0 0 0 0 0 0 0 0 0 0 0 0 0 0 0 0 0 0 0 0 0 0 0 0 0 0 0 0 0 0 0 0 0 0 0 0 0 0 0 0 0 0 0 0 0 0 0 0 0 0 0 0 0 0 0 0 0 0 0 0 0 0 0 0 0 0 0 0 0 0 0 0 0 0 0 0 0 0 0 0 0 0 0 0 0 0 0 0 0 0 0 0 0 0 0 0 0 0 0 0 0 0 0 0 0 0 0 0 0 0 0 0 0 0 0 0 0 0 0 0 0 0 0 0 0 0 0 0 0 0 0 0 0 0 0 0 0 0 0 0 0 0 0 0 0 0 0 0 0 0 0 0 0 0 0 0 0 0 0 0 0 0 0 0 0 0 0 0 0 0 0 0 0 0 0 0 0 0 0 0 0 0 0 0 0 0 0 0 0 0 0 0 0 0 0 0 0 0 0 0 0 0 0 0 0 0 0 0 0 0 0 0 0 0 0 0 0 0 0 0 0 0 0 0 0 0 0 0 0 0 0 0 0 0 0 0 0 0 0 0 0 0 0 0 0 0 0 0 0 0 0 0 0 0 0 0 0 0 0 0 0 0 0 0 0 0 0 0 0 0 0 0 0 0 0 0 0 0 0 0 0 0 0 0 0 0 0 0 0 0 0 0 0 0 0 0 0 0 0 0 0 0 0 0 0 0 0 0 0 0 0 0 0 0 0 0 0 0 0 0 0 0 0 0 0 0 0 0 0 0 0 0 0 0 0 0 0 0 0 0 0 0 0 0 0 0 0 0 0 0 0 0 0 0 0 0 0 0 0 0 0 0 0 0 0 0 0 0 0 0 0 0 0 0 0 0 0 0 0 0 0 0 0 0 0 0 0 0 0 0 0 0 0 0 0 0 0 0 0 0 0 0 0 0 0 0 0 0 0 0 0 0 0 0 0 0 0 0 0 0 0 0 0 0 0 0 0 0 0 0 0 0 0 0 0 0 0 0 0 0 0 0 0 0 0 0 0 0 0 0 0 0 0 0 0 0 0 0 0 0 0 0 0 0 0 0 0 0 0 0 0 0 0 0 0 0 0 0 0 0 0 0 0 0 0 0 0 0 0 0 0 0 0 0 0 0 0 0 0 0 0 0 0 0 0 0 0 0 0 0 0 0 0 0 0 0 0 0 0 0 0 0 0 0 0 0 0 0 0 0 0 0 0 0 0 0 0 0 0 0 0 0 0 0 0 0 0 0 0 0 0 0 0 0 0 0 0 0 0 0 0 0 0 0 0 0 0 0 0 0 0 0 0 0 0 0 0 0 0 0 0 0 0 0 0 0 0 0 0 0 0 0 0 0 0 0 0 0 0 0 0 0 0 0 0 0 0 0 0 0 0 0 0 0 0 0 0 0 0 0 0 0 0 0 0 0 0 0 0 0 0 0 0 0 0 0 0 0 0 0 0 0 0 0 0 0 0 0 0 0 0 0 0 0 0 0 0 0 0 0 0 0 0 0 0 0 0 0 0 0 0 0 0 0 0 0 0 0 0 0 0 0 0 0 0 0 0 0 0 0 0 0 0 0 0 0 0 0 0 0 0 0 0 0 0 0 0 0 0 0 0 0 0 0 0 0 0 0 0 0 0 0 0 0 0 0 0 0 0 0 0 0 0 0 0 0 0 0 0 0 0 0 0 0 0 0 0 0 0 0 0 0 0 0 0 0 0 0 0 0 0 0 0 0 0 0 0 0 0 0 0 0 0 0 0 0 0 0 0 0 0 0 0 0 0 0 0 0 0 0 0 0 0 0 0 0 0 0 0 0 0 0 0 0 0 0 0 0 0 0 0 0 0 0 0 0 0 0 0 0 0 0 0 0 0 0 0 0 0 0 0 0 0 0 0 0 0 0 0 0 0 0 0 0 0 0 0 0 0 0 0 0 0 0 0 0 0 0 0 0 0 0 0 0 0 0 0 0 0 0 0 0 0 0 0 0 0 0 0 0 0 0 0 0 0 0 0 0 0 0 0 0 0 0 0 0 0 0 0 0 0 0 0 0 0 0 0 0 0 0 0 0 0 0 0 0 0 0 0 0 0 0 0 0 0 0 0 0 0 0 0 0 0 0 0 0 0 0 0 0 0 0 0 0 0 0 0 0 0 0 0 0 0 0 0 0 0 0 0 0 0 0 0 0 0 0 0 0 0 0 0 0 0 0 0 0 0 0 0 0 0 0 0 0 0 0 0 0 0 0 0 0 0 0 0 0 0 0 0 0 0 0 0 0 0 0 0 0 0 0 0 0 0 0 0 0 0 0 0 0 0 0 0 0 0 0 0 0 0 0 0 0 0 0 0 0 0 0 0 0 0 0 0 0 0 0 0 0 0 0 0 0 0 0 0 0 0 0 0 0 0 0 0 0 0 0 0 0 0 0 0 0 0 0 0 0 0 0 0 0 0 0 0 0 0 0 0 0 0 0 0 0 0 0 0 0 0 0 0 0 0 0 0 0 0 0 0 0 0 0 0 0 0 0 0 0 0 0 0 0 0 0 0 0 0 0 0 0 0 0 0 0 0 0 0 0 0 0 0 0 0 0 0 0 0 0 0 0 0 0 0 0 0 0 0 0 0 0 0 0 0 0 0 0 0 0 0 0 0 0 0 0 0 0 0 0 0 0 0 0 0 0 0 0 0 0 0 0 0 0 0 0 0 0 0 0 0 0 0 0 0 0 0 0 0 0 0 0 0 0 0 0 0 0 0 0 0 0 0 0 0 0 0 0 0 0 0 0 0 0 0 0 0 0 0 0 0 0 0 0 0 0 0 0 0 0 0 0 0 0 0 0 0 0 0 0 0 0 0 0 0 0 0 0 0 0 0 0 0 0 0 0 0 0 0 0 0 0 0 0 0 0 0 0 0 0 0 0 0 0 0 0 0 0 0 0 0 0 0 0 0 0 0 0 0 0 0 0 0 0 0 0 0 0 0 0 0 0 0 0 0 0 0 0 0 0 0 0 0 0 0 0 0 0 0 0 0 0 0 0 0 0 0 0 0 0 0 0 0 0 0 0 0 0 0 0 0 0 0 0 0 0 0 0 0 0 0 0 0 0 0 0 0 0 0 0 0 0 0 0 0 0 0 0 0 0 0 0 0 0 0 0 0 0 0 0 0 0 0 0 0 0 0 0 0 0 0 0 0 0 0 0 0 0 0 0 0 0 0 0 0 0 0 0 0 0 0 0 0 0 0 0 0 0 0 0 0 0 0 0 0 0 0 0 0 0 0 0 0 0 0 0 0 0 0 0 0 0 0 0 0 0 0 0 0 0 0 0 0 0 0 0 0 0 0 0 0 0 0 0 0 0 0 0 0 0 0 0 0 0 0 0 0 0 0 0 0 0 0 0 0 0 0 0 0 0 0 0 0 0 0 0 0 0 0 0 0 0 0 0 0 0 0 0 0 0 0 0 0 0 0 0 0 0 0 0 0 0 0 0 0 0 0 0 0 0 0 0 0 0 0 0 0 0 0 0 0 0 0 0 0 0 0 0 0 0 0 0 0 0 0 0 0 0 0 0 0 0 0 0 0 0 0 0 0 0 0 0 0 0 0 0 0 0 0 0 0 0 0 0 0 0 0 0 0 0 0 0 0 0 0 0 0 0 0 0 0 0 0 0 0 0 0 0 0 0 0 0 0 0 0 0 0 0 0 0 0 0 0 0 0 0 0 0 0 0 0 0 0 0 0 0 0 0 0 0 0 0 0 0 0 0 0 0 0 0 0 0 0 0 0 0 0 0 0 0 0 0 0 0 0 0 0 0 0 0 0 0 0 0 0 0 0 0 0 0 0 0 0 0 0 0 0 0 0 0 0 0 0 0 0 0 0 0 0 0 0 0 0 0 0 0 0 0 0 0 0 0 0 0 0 0 0 0 0 0 0 0 0 0 0 0 0 0 0 0 0 0 0 0 0 0 0 0 0 0 0 0 0 0 0 0 0 0 0 0 0 0 0 0 0 0 0 0 0 0 0 0 0 0 0 0 0 0 0 0 0 0 0 0 0 0 0 0 0 0 0 0 0 0 0 0 0 0 0 0 0 0 0 0 0 0 0 0 0 0 0 0 0 0 0 0 0 0 0 0 0 0 0 0 0 0 0 0 0 0 0 0 0 0 0 0 0 0 0 0 0 0 0 0 0 0 0 0 0 0 0 0 0 0 0 0 0 0 0 0 0 0 0 0 0 0 0 0 0 0 0 0 0 0 0 0 0 0 0 0 0 0 0 0 0 0 0 0 0 0 0 0 0 0 0 0 0 0 0 0 0 0 0 0 0 0 0 0 0 0 0 0 0 0 0 0 0 0 0 0 0 0 0 0 0 0 0 0 0 0 0 0 0 0 0 0 0 0 0 0 0 0 0 0 0 0 0 0 0 0 0 0 0 0 0 0 0 0 0 0 0 0 0 0 0 0 0 0 0 0 0 0 0 0 0 0 0 0 0 0 0 0 0 0 0 0 0 0 0 0 0 0 0 0 0 0 0 0 0 0 0 0 0 0 0 0 0 0 0 0 0 0 0 0 0 0 0 0 0 0 0 0 0 0 0 0 0 0 0 0 0 0 0 0 0 0 0 0 0 0 0 0 0 0 0 0 0 0 0 0 0 0 0 0 0 0 0 0 0 0 0 0 0 0 0 0 0 0 0 0 0 0 0 0 0 0 0 0 0 0 0 0 0 0 0 0 0 0 0 0 0 0 0 0 0 0 0 0 0 0 0 0 0 0 0 0 0 0 0 0 0 0 0 0 0 0 0 0 0 0 0 0 0 0 0 0 0 0 0 0 0 0 0 0 0 0 0 0 0 0 0 0 0 0 0 0 0 0 0 0 0 0 0 0 0 0 0 0 0 0 0 0 0 0 0 0 0 0 0 0 0 0 0 0 0 0 0 0 0 0 0 0 0 0 0 0 0 0 0 0 0 0 0 0 0 0 0 0 0 0 0 0 0 0 0 0 0 0 0 0 0 0 0 0 0 0 0 0 0 0 0 0 0 0 0 0 0 0 0 0 0 0 0 0 0 0 0 0 0 0 0 0 0 0 0 0 0 0 0 0 0 0 0 0 0 0 0 0 0 0 0 0 0 0 0 0 0 0 0 0 0 0 0 0 0 0 0 0 0 0 0 0 0 0 0 0 0 0 0 0 0 0 0 0 0 0 0 0 0 0 0 0 0 0 0 0 0 0 0 0 0 0 0 0 0 0 0 0 0 0 0 0 0 0 0 0 0 0 0 0 0 0 0 0 0 0 0 0 0 0 0 0 0 0 0 0 0 0 0 0 0 0 0 0 0 0 0 0 0 0 0 0 0 0 0 0 0 0 0 0 0 0 0 0 0 0 0 0 0 0 0 0 0 0 0 0 0 0 0 0 0 0 0 0 0 0 0 0 0 0 0 0 0 0 0 0 0 0 0 0 0 0 0 0 0 0 0 0 0 0 0 0 0 0 0 0 0 0 0 0 0 0 0 0 0 0 0 0 0 0 0 0 0 0 0 0 0 0 0 0 0 0 0 0 0 0 0 0 0 0 0 0 0 0 0 0 0 0 0 0 0 0 0 0 0 0 0 0 0 0 0 0 0 0 0 0 0 0 0 0 0 0 0 0 0 0 0 0 0 0 0 0 0 0 0 0 0 0 0 0 0 0 0 0 0 0 0 0 0 0 0 0 0 0 0 0 0 0 0 0 0 0 0 0 0 0 0 0 0 0 0 0 0 0 0 0 0 0 0 0 0 0 0 0 0 0 0 0 0 0 0 0 0 0 0 0 0 0 0 0 0 0 0 0 0 0 0 0 0 0 0 0 0 0 0 0 0 0 0 0 0 0 0 0 0 0 0 0 0 0 0 0 0 0 0 0 0 0 0 0 0 0 0 0 0 0 0 0 0 0 0 0 0 0 0 0 0 0 0 0 0 0 0 0 0 0 0 0 0 0 0 0 0 0 0 0 0 0 0 0 0 0 0 0 0 0 0 0 0 0 0 0 0 0 0 0 0 0 0 0 0 0 0 0 0 0 0 0 0 0 0 0 0 0 0 0 0 0 0 0 0 0 0 0 0 0 0 0 0 0 0 0 0 0 0 0 0 0 0 0 0 0 0 0 0 0 0 0 0 0 0 0 0 0 0 0 0 0 0 0 0 0 0 0 0 0 0 0 0 0 0 0 0 0 0 0 0 0 0 0 0 0 0 0 0 0 0 0 0 0 0 0 0 0 0 0 0 0 0 0 0 0 0 0 0 0 0 0 0 0 0 0 0 0 0 0 0 0 0 0 0 0 0 0 0 0 0 0 0 0 0 0 0 0 0 0 0 0 0 0 0 0 0 0 0 0 0 0 0 0 0 0 0 0 0 0 0 0 0 0 0 0 0 0 0 0 0 0 0 0 0 0 0 0 0 0 0 0 0 0 0 0 0 0 0 0 0 0 0 0 0 0 0 0 0 0 0 0 0 0 0 0 0 0 0 0 0 0 0 0 0 0 0 0 0 0 0 0 0 0 0 0 0 0 0 0 0 0 0 0 0 0 0 0 0 0 0 0 0 0 0 0 0 0 0 0 0 0 0 0 0 0 0 0 0 0 0 0 0 0 0 0 0 0 0 0 0 0 0 0 0 0 0 0 0 0 0 0 0 0 0 0 0 0 0 0 0 0 0 0 0 0 0 0 0 0 0 0 0 0 0 0 0 0 0 0 0 0 0 0 0 0 0 0 0 0 0 0 0 0 0 0 0 0 0 0 0 0 0 0 0 0 0 0 0 0 0 0 0 0 0 0 0 0 0 0 0 0 0 0 0 0 0 0 0 0 0 0 0 0 0 0 0 0 0 0 0 0 0 0 0 0 0 0 0 0 0 0 0 0 0 0 0 0 0 0 0 0 0 0 0 0 0 0 0 0 0 0 0 0 0 0 0 0 0 0 0 0 0 0 0 0 0 0 0 0 0 0 0 0 0 0 0 0 0 0 0 0 0 0 0 0 0 0 0 0 0 0 0 0 0 0 0 0 0 0 0 0 0 0 0 0 0 0 0 0 0 0 0 0 0 0 0 0 0 0 0 0 0 0 0 0 0 0 0 0 0 0 0 0 0 0 0 0 0 0 0 0 0 0 0 0 0 0 0 0 0 0 0 0 0 0 0 0 0 0 0 0 0 0 0 0 0 0 0 0 0 0 0 0 0 0 0 0 0 0 0 0 0 0 0 0 0 0 0 0 0 0 0 0 0 0 0 0 0 0 0 0 0 0 0 0 0 0 0 0 0 0 0 0 0 0 0 0 0 0 0 0 0 0 0 0 0 0 0 0 0 0 0 0 0 0 0 0 0 0 0 0 0 0 0 0 0 0 0 0 0 0 0 0 0 0 0 0 0 0 0 0 0 0 0 0 0 0 0 0 0 0 0 0 0 0 0 0 0 0 0 0 0 0 0 0 0 0 0 0 0 0 0 0 0 0 0 0 0 0 0 0 0 0 0 0 0 0 0 0 0 0 0 0 0 0 0 0 0 0 0 0 0 0 0 0 0 0 0 0 0 0 0 0 0 0 0 0 0 0 0 0 0 0 0 0 0 0 0 0 0 0 0 0 0 0 0 0 0 0 0 0 0 0 0 0 0 0 0 0 0 0 0 0 0 0 0 0 0 0 0 0 0 0 0 0 0 0 0 0 0 0 0 0 0 0 0 0 0 0 0 0 0 0 0 0 0 0 0 0 0 0 0 0 0 0 0 0 0 0 0 0 0 0 0 0 0 0 0 0 0 0 0 0 0 0 0 0 0 0 0 0 0 0 0 0 0 0 0 0 0 0 0 0 0 0 0 0 0 0 0 0 0 0 0 0 0 0 0 0 0 0 0 0 0 0 0 0 0 0 0 0 0 0 0 0 0 0 0 0 0 0 0 0 0 0 0 0 0 0 0 0 0 0 0 0 0 0 0 0 0 0 0 0 0 0 0 0 0 0 0 0 0 0 0 0 0 0 0 0 0 0 0 0 0 0 0 0 0 0 0 0 0 0 0 0 0 0 0 0 0 0 0 0 0 0 0 0 0 0 0 0 0 0 0 0 0 0 0 0 0 0 0 0 0 0 0 0 0 0 0 0 0 0 0 0 0 0 0 0 0 0 0 0 0 0 0 0 0 0 0 0 0 0 0 0 0 0 0 0 0 0 0 0 0 0 0 0 0 0 0 0 0 0 0 0 0 0 0 0 0 0 0 0 0 0 0 0 0 0 0 0 0 0 0 0 0 0 0 0 0 0 0 0 0 0 0 0 0 0 0 0 0 0 0 0 0 0 0 0 0 0 0 0 0 0 0 0 0 0 0 0 0 0 0 0 0 0 0 0 0 0 0 0 0 0 0 0 0 0 0 0 0 0 0 0 0 0 0 0 0 0 0 0 0 0 0 0 0 0 0 0 0 0 0 0 0 0 0 0 0 0 0 0 0 0 0 0 0 0 0 0 0 0 0 0 0 0 0 0 0 0 0 0 0 0 0 0 0 0 0 0 0 0 0 0 0 0 0 0 0 0 0 0 0 0 0 0 0 0 0 0 0 0 0 0 0 0 0 0 0 0 0 0 0 0 0 0 0 0 0 0 0 0 0 0 0 0 0 0 0 0 0 0 0 0 0 0 0 0 0 0 0 0 0 0 0 0 0 0 0 0 0 0 0 0 0 0 0 0 0 0 0 0 0 0 0 0 0 0 0 0 0 0 0 0 0 0 0 0 0 0 0 0 0 0 0 0 0 0 0 0 0 0 0 0 0 0 0 0 0 0 0 0 0 0 0 0 0 0 0 0 0 0 0 0 0 0 0 0 0 0 0 0 0 0 0 0 0 0 0 0 0 0 0 0 0 0 0 0 0 0 0 0 0 0 0 0 0 0 0 0 0 0 0 0 0 0 0 0 0 0 0 0 0 0 0 0 0 0 0 0 0 0 0 0 0 0 0 0 0 0 0 0 0 0 0 0 0 0 0 0 0 0 0 0 0 0 0 0 0 0 0 0 0 0 0 0 0 0 0 0 0 0 0 0 0 0 0 0 0 0 0 0 0 0 0 0 0 0 0 0 0 0 0 0 0 0 0 0 0 0 0 0 0 0 0 0 0 0 0 0 0 0 0 0 0 0 0 0 0 0 0 0 0 0 0 0 0 0 0 0 0 0 0 0 0 0 0 0 0 0 0 0 0 0 0 0 0 0 0 0 0 0 0 0 0 0 0 0 0 0 0 0 0 0 0 0 0 0 0 0 0 0 0 0 0 0 0 0 0 0 0 0 0 0 0 0 0 0 0 0 0 0 0 0 0 0 0 0 0 0 0 0 0 0 0 0 0 0 0 0 0 0 0 0 0 0 0 0 0 0 0 0 0 0 0 0 0 0 0 0 0 0 0 0 0 0 0 0 0 0 0 0 0 0 0 0 0 0 0 0 0 0 0 0 0 0 0 0 0 0 0 0 0 0 0 0 0 0 0 0 0 0 0 0 0 0 0 0 0 0 0 0 0 0 0 0 0 0 0 0 0 0 0 0 0 0 0 0 0 0 0 0 0 0 0 0 0 0 0 0 0 0 0 0 0 0 0 0 0 0 0 0 0 0 0 0 0 0 0 0 0 0 0 0 0 0 0 0 0 0 0 0 0 0 0 0 0 0 0 0 0 0 0 0 0 0 0 0 0 0 0 0 0 0 0 0 0 0 0 0 0 0 0 0 0 0 0 0 0 0 0 0 0 0 0 0 0 0 0 0 0 0 0 0 0 0 0 0 0 0 0 0 0 0 0 0 0 0 0 0 0 0 0 0 0 0 0 0 0 0 0 0 0 0 0 0 0 0 0 0 0 0 0 0 0 0 0 0 0 0 0 0 0 0 0 0 0 0 0 0 0 0 0 0 0 0 0 0 0 0 0 0 0 0 0 0 0 0 0 0 0 0 0 0 0 0 0 0 0 0 0 0 0 0 0 0 0 0 0 0 0 0 0 0 0 0 0 0 0 0 0 0 0 0 0 0 0 0 0 0 0 0 0 0 0 0 0 0 0 0 0 0 0 0 0 0 0 0 0 0 0 0 0 0 0 0 0 0 0 0 0 0 0 0 0 0 0 0 0 0 0 0 0 0 0 0 0 0 0 0 0 0 0 0 0 0 0 0 0 0 0 0 0 0 0 0 0 0 0 0 0 0 0 0 0 0 0 0 0 0 0 0 0 0 0 0 0 0 0 0 0 0 0 0 0 0 0 0 0 0 0 0 0 0 0 0 0 0 0 0 0 0 0 0 0 0 0 0 0 0 0 0 0 0 0 0 0 0 0 0 0 0 0 0 0 0 0 0 0 0 0 0 0 0 0 0 0 0 0 0 0 0 0 0 0 0 0 0 0 0 0 0 0 0 0 0 0 0 0 0 0 0 0 0 0 0 0 0 0 0 0 0 0 0 0 0 0 0 0 0 0 0 0 0 0 0 0 0 0 0 0 0 0 0 0 0 0 0 0 0 0 0 0 0 0 0 0 0 0 0 0 0 0 0 0 0 0 0 0 0 0 0 0 0 0 0 0 0 0 0 0 0 0 0 0 0 0 0 0 0 0 0 0 0 0 0 0 0 0 0 0 0 0 0 0 0 0 0 0 0 0 0 0 0 0 0 0 0 0 0 0 0 0 0 0 0 0 0 0 0 0 0 0 0 0 0 0 0 0 0 0 0 0 0 0 0 0 0 0 0 0 0 0 0 0 0 0 0 0 0 0 0 0 0 0 0 0 0 0 0 0 0 0 0 0 0 0 0 0 0 0 0 0 0 0 0 0 0 0 0 0 0 0 0 0 0 0 0 0 0 0 0 0 0 0 0 0 0 0 0 0 0 0 0 0 0 0 0 0 0 0 0 0 0 0 0 0 0 0 0 0 0 0 0 0 0 0 0 0 0 0 0 0 0 0 0 0 0 0 0 0 0 0 0 0 0 0 0 0 0 0 0 0 0 0 0 0 0 0 0 0 0 0 0 0 0 0 0 0 0 0 0 0 0 0 0 0 0 0 0 0 0 0 0 0 0 0 0 0 0 0 0 0 0 0 0 0 0 0 0 0 0 0 0 0 0 0 0 0 0 0 0 0 0 0 0 0 0 0 0 0 0 0 0 0 0 0 0 0 0 0 0 0 0 0 0 0 0 0 0 0 0 0 0 0 0 0 0 0 0 0 0 0 0 0 0 0 0 0 0 0 0 0 0 0 0 0 0 0 0 0 0 0 0 0 0 0 0 0 0 0 0 0 0 0 0 0 0 0 0 0 0 0 0 0 0 0 0 0 0 0 0 0 0 0 0 0 0 0 0 0 0 0 0 0 0 0 0 0 0 0 0 0 0 0 0 0 0 0 0 0 0 0 0 0 0 0 0 0 0 0 0 0 0 0 0 0 0 0 0 0 0 0 0 0 0 0 0 0 0 0 0 0 0 0 0 0 0 0 0 0 0 0 0 0 0 0 0 0 0 0 0 0 0 0 0 0 0 0 0 0 0 0 0 0 0 0 0 0 0 0 0 0 0 0 0 0 0 0 0 0 0 0 0 0 0 0 0 0 0 0 0 0 0 0 0 0 0 0 0 0 0 0 0 0 0 0 0 0 0 0 0 0 0 0 0 0 0 0 0 0 0 0 0 0 0 0 0 0 0 0 0 0 0 0 0 0 0 0 0 0 0 0 0 0 0 0 0 0 0 0 0 0 0 0 0 0 0 0 0 0 0 0 0 0 0 0 0 0 0 0 0 0 0 0 0 0 0 0 0 0 0 0 0 0 0 0 0 0 0 0 0 0 0 0 0 0 0 0 0 0 0 0 0 0 0 0 0 0 0 0 0 0 0 0 0 0 0 0 0 0 0 0 0 0 0 0 0 0 0 0 0 0 0 0 0 0 0 0 0 0 0 0 0 0 0 0 0 0 0 0 0 0 0 0 0 0 0 0 0 0 0 0 0 0 0 0 0 0 0 0 0 0 0 0 0 0 0 0 0 0 0 0 0 0 0 0
OAF1 0 0 0 0 0 0 0 0 0 0 0 0 0 0 0 0 0 0 0 0 0 0 0 0 0 0 0 0 0 0 0 0 0 0 0 0 0 0 0 0 0 0 0 0 0 0 0 0 0 0 0 0 0 0 0 0 0 0 0 0 0 0 0 0 0 0 0 0 0 0 0 0 0 0 0 0 0 0 0 0 0 0 0 0 0 0 0 0 0 0 0 0 0 0 0 0 0 0 0 0 0 0 0 0 0 0 0 0 0 0 0 0 0 0 0 0 0 0 0 0 0 0 0 0 0 0 0 0 0 0 0 0 0 0 0 0 0 0 0 0 0 0 0 0 0 0 0 0 0 0 0 0 0 0 0 0 0 0 0 0 0 0 0 0 0 0 0 0 0 0 0 0 0 0 0 0 0 0 0 0 0 0 0 0 0 0 0 0 0 0 0 0 0 0 0 0 0 0 0 0 0 0 0 0 0 0 0 0 0 0 0 0 0 0 0 0 0 0 0 0 0 0 0 0 0 0 0 0 0 0 0 0 0 0 0 0 0 0 0 0 0 0 0 0 0 0 0 0 0 0 0 0 0 0 0 0 0 0 0 0 0 0 0 0 0 0 0 0 0 0 0 0 0 0 0 0 0 0 0 0 0 0 0 0 0 0 0 0 0 0 0 0 0 0 0 0 0 0 0 0 0 0 0 0 0 0 0 0 0 0 0 0 0 0 0 0 0 0 0 0 0 0 0 0 0 0 0 0 0 0 0 0 0 0 0 0 0 0 0 0 0 0 0 0 0 0 0 0 0 0 0 0 0 0 0 0 0 0 0 0 0 0 0 0 0 0 0 0 0 0 0 0 0 0 0 0 0 0 0 0 0 0 0 0 0 0 0 0 0 0 0 0 0 0 0 0 0 0 0 0 0 0 0 0 0 0 0 0 0 0 0 0 0 0 0 0 0 0 0 0 0 0 0 0 0 0 0 0 0 0 0 0 0 0 0 0 0 0 0 0 0 0 0 0 0 0 0 0 0 0 0 0 0 0 0 0 0 0 0 0 0 0 0 0 0 0 0 0 0 0 0 0 0 0 0 0 0 0 0 0 0 0 0 0 0 0 0 0 0 0 0 0 0 0 0 0 0 0 0 0 0 0 0 0 0 0 0 0 0 0 0 0 0 0 0 0 0 0 0 0 0 0 0 0 0 0 0 0 0 0 0 0 0 0 0 0 0 0 0 0 0 0 0 0 0 0 0 0 0 0 0 0 0 0 0 0 0 0 0 0 0 0 0 0 0 0 0 0 0 0 0 0 0 0 0 0 0 0 0 0 0 0 0 0 0 0 0 0 0 0 0 0 0 0 0 0 0 0 0 0 0 0 0 0 0 0 0 0 0 0 0 0 0 0 0 0 0 0 0 0 0 0 0 0 0 0 0 0 0 0 0 0 0 0 0 0 0 0 0 0 0 0 0 0 0 0 0 0 0 0 0 0 0 0 0 0 0 0 0 0 0 0 0 0 0 0 0 0 0 0 0 0 0 0 0 0 0 0 0 0 0 0 0 0 0 0 0 0 0 0 0 0 0 0 0 0 0 0 0 0 0 0 0 0 0 0 0 0 0 0 0 0 0 0 0 0 0 0 0 0 0 0 0 0 0 0 0 0 0 0 0 0 0 0 0 0 0 0 0 0 0 0 0 0 0 0 0 0 0 0 0 0 0 0 0 0 0 0 0 0 0 0 0 0 0 0 0 0 0 0 0 0 0 0 0 0 0 0 0 0 0 0 0 0 0 0 0 0 0 0 0 0 0 0 0 0 0 0 0 0 0 0 0 0 0 0 0 0 0 0 0 0 0 0 0 0 0 0 0 0 0 0 0 0 0 0 0 0 0 0 0 0 0 0 0 0 0 0 0 0 0 0 0 0 0 0 0 0 0 0 0 0 0 0 0 0 0 0 0 0 0 0 0 0 0 0 0 0 0 0 0 0 0 0 0 0 0 0 0 0 0 0 0 0 0 0 0 0 0 0 0 0 0 0 0 0 0 0 0 0 0 0 0 0 0 0 0 0 0 0 0 0 0 0 0 0 0 0 0 0 0 0 0 0 0 0 0 0 0 0 0 0 0 0 0 0 0 0 0 0 0 0 0 0 0 0 0 0 0 0 0 0 0 0 0 0 0 0 0 0 0 0 0 0 0 0 0 0 0 0 0 0 0 0 0 0 0 0 0 0 0 0 0 0 0 0 0 0 0 0 0 0 0 0 0 0 0 0 0 0 0 0 0 0 0 0 0 0 0 0 0 0 0 0 0 0 0 0 0 0 0 0 0 0 0 0 0 0 0 0 0 0 0 0 0 0 0 0 0 0 0 0 0 0 0 0 0 0 0 0 0 0 0 0 0 0 0 0 0 0 0 0 0 0 0 0 0 0 0 0 0 0 0 0 0 0 0 0 0 0 0 0 0 0 0 0 0 0 0 0 0 0 0 0 0 0 0 0 0 0 0 0 0 0 0 0 0 0 0 0 0 0 0 0 0 0 0 0 0 0 0 0 0 0 0 0 0 0 0 0 0 0 0 0 0 0 0 0 0 0 0 0 0 0 0 0 0 0 0 0 0 0 0 0 0 0 0 0 0 0 0 0 0 0 0 0 0 0 0 0 0 0 0 0 0 0 0 0 0 0 0 0 0 0 0 0 0 0 0 0 0 0 0 0 0 0 0 0 0 0 0 0 0 0 0 0 0 0 0 0 0 0 0 0 0 0 0 0 0 0 0 0 0 0 0 0 0 0 0 0 0 0 0 0 0 0 0 0 0 0 0 0 0 0 0 0 0 0 0 0 0 0 0 0 0 0 0 0 0 0 0 0 0 0 0 0 0 0 0 0 0 0 0 0 0 0 0 0 0 0 0 0 0 0 0 0 0 0 0 0 0 0 0 0 0 0 0 0 0 0 0 0 0 0 0 0 0 0 0 0 0 0 0 0 0 0 0 0 0 0 0 0 0 0 0 0 0 0 0 0 0 0 0 0 0 0 0 0 0 0 0 0 0 0 0 0 0 0 0 0 0 0 0 0 0 0 0 0 0 0 0 0 0 0 0 0 0 0 0 0 0 0 0 0 0 0 0 0 0 0 0 0 0 0 0 0 0 0 0 0 0 0 0 0 0 0 0 0 0 0 0 0 0 0 0 0 0 0 0 0 0 0 0 0 0 0 0 0 0 0 0 0 0 0 0 0 0 0 0 0 0 0 0 0 0 0 0 0 0 0 0 0 0 0 0 0 0 0 0 0 0 0 0 0 0 0 0 0 0 0 0 0 0 0 0 0 0 0 0 0 0 0 0 0 0 0 0 0 0 0 0 0 0 0 0 0 0 0 0 0 0 0 0 0 0 0 0 0 0 0 0 0 0 0 0 0 0 0 0 0 0 0 0 0 0 0 0 0 0 0 0 0 0 0 0 0 0 0 0 0 0 0 0 0 0 0 0 0 0 0 0 0 0 0 0 0 0 0 0 0 0 0 0 0 0 0 0 0 0 0 0 0 0 0 0 0 0 0 0 0 0 0 0 0 0 0 0 0 0 0 0 0 0 0 0 0 0 0 0 0 0 0 0 0 0 0 0 0 0 0 0 0 0 0 0 0 0 0 0 0 0 0 0 0 0 0 0 0 0 0 0 0 0 0 0 0 0 0 0 0 0 0 0 0 0 0 0 0 0 0 0 0 0 0 0 0 0 0 0 0 0 0 0 0 0 0 0 0 0 0 0 0 0 0 0 0 0 0 0 0 0 0 0 0 0 0 0 0 0 0 0 0 0 0 0 0 0 0 0 0 0 0 0 0 0 0 0 0 0 0 0 0 0 0 0 0 0 0 0 0 0 0 0 0 0 0 0 0 0 0 0 0 0 0 0 0 0 0 0 0 0 0 0 0 0 0 0 0 0 0 0 0 0 0 0 0 0 0 0 0 0 0 0 0 0 0 0 0 0 0 0 0 0 0 0 0 0 0 0 0 0 0 0 0 0 0 0 0 0 0 0 0 0 0 0 0 0 0 0 0 0 0 0 0 0 0 0 0 0 0 0 0 0 0 0 0 0 0 0 0 0 0 0 0 0 0 0 0 0 0 0 0 0 0 0 0 0 0 0 0 0 0 0 0 0 0 0 0 0 0 0 0 0 0 0 0 0 0 0 0 0 0 0 0 0 0 0 0 0 0 0 0 0 0 0 0 0 0 0 0 0 0 0 0 0 0 0 0 0 0 0 0 0 0 0 0 0 0 0 0 0 0 0 0 0 0 0 0 0 0 0 0 0 0 0 0 0 0 0 0 0 0 0 0 0 0 0 0 0 0 0 0 0 0 0 0 0 0 0 0 0 0 0 0 0 0 0 0 0 0 0 0 0 0 0 0 0 0 0 0 0 0 0 0 0 0 0 0 0 0 0 0 0 0 0 0 0 0 0 0 0 0 0 0 0 0 0 0 0 0 0 0 0 0 0 0 0 0 0 0 0 0 0 0 0 0 0 0 0 0 0 0 0 0 0 0 0 0 0 0 0 0 0 0 0 0 0 0 0 0 0 0 0 0 0 0 0 0 0 0 0 0 0 0 0 0 0 0 0 0 0 0 0 0 0 0 0 0 0 0 0 0 0 0 0 0 0 0 0 0 0 0 0 0 0 0 0 0 0 0 0 0 0 0 0 0 0 0 0 0 0 0 0 0 0 0 0 0 0 0 0 0 0 0 0 0 0 0 0 0 0 0 0 0 0 0 0 0 0 0 0 0 0 0 0 0 0 0 0 0 0 0 0 0 0 0 0 0 0 0 0 0 0 0 0 0 0 0 0 0 0 0 0 0 0 0 0 0 0 0 0 0 0 0 0 0 0 0 0 0 0 0 0 0 0 0 0 0 0 0 0 0 0 0 0 0 0 0 0 0 0 0 0 0 0 0 0 0 0 0 0 0 0 0 0 0 0 0 0 0 0 0 0 0 0 0 0 0 0 0 0 0 0 0 0 0 0 0 0 0 0 0 0 0 0 0 0 0 0 0 0 0 0 0 0 0 0 0 0 0 0 0 0 0 0 0 0 0 0 0 0 0 0 0 0 0 0 0 0 0 0 0 0 0 0 0 0 0 0 0 0 0 0 0 0 0 0 0 0 0 0 0 0 0 0 0 0 0 0 0 0 0 0 0 0 0 0 0 0 0 0 0 0 0 0 0 0 0 0 0 0 0 0 0 0 0 0 0 0 0 0 0 0 0 0 0 0 0 0 0 0 0 0 0 0 0 0 0 0 0 0 0 0 0 0 0 0 0 0 0 0 0 0 0 0 0 0 0 0 0 0 0 0 0 0 0 0 0 0 0 0 0 0 0 0 0 0 0 0 0 0 0 0 0 0 0 0 0 0 0 0 0 0 0 0 0 0 0 0 0 0 0 0 0 0 0 0 0 0 0 0 0 0 0 0 0 0 0 0 0 0 0 0 0 0 0 0 0 0 0 0 0 0 0 0 0 0 0 0 0 0 0 0 0 0 0 0 0 0 0 0 0 0 0 0 0 0 0 0 0 0 0 0 0 0 0 0 0 0 0 0 0 0 0 0 0 0 0 0 0 0 0 0 0 0 0 0 0 0 0 0 0 0 0 0 0 0 0 0 0 0 0 0 0 0 0 0 0 0 0 0 0 0 0 0 0 0 0 0 0 0 0 0 0 0 0 0 0 0 0 0 0 0 0 0 0 0 0 0 0 0 0 0 0 0 0 0 0 0 0 0 0 0 0 0 0 0 0 0 0 0 0 0 0 0 0 0 0 0 0 0 0 0 0 0 0 0 0 0 0 0 0 0 0 0 0 0 0 0 0 0 0 0 0 0 0 0 0 0 0 0 0 0 0 0 0 0 0 0 0 0 0 0 0 0 0 0 0 0 0 0 0 0 0 0 0 0 0 0 0 0 0 0 0 0 0 0 0 0 0 0 0 0 0 0 0 0 0 0 0 0 0 0 0 0 0 0 0 0 0 0 0 0 0 0 0 0 0 0 0 0 0 0 0 0 0 0 0 0 0 0 0 0 0 0 0 0 0 0 0 0 0 0 0 0 0 0 0 0 0 0 0 0 0 0 0 0 0 0 0 0 0 0 0 0 0 0 0 0 0 0 0 0 0 0 0 0 0 0 0 0 0 0 0 0 0 0 0 0 0 0 0 0 0 0 0 0 0 0 0 0 0 0 0 0 0 0 0 0 0 0 0 0 0 0 0 0 0 0 0 0 0 0 0 0 0 0 0 0 0 0 0 0 0 0 0 0 0 0 0 0 0 0 0 0 0 0 0 0 0 0 0 0 0 0 0 0 0 0 0 0 0 0 0 0 0 0 0 0 0 0 0 0 0 0 0 0 0 0 0 0 0 0 0 0 0 0 0 0 0 0 0 0 0 0 0 0 0 0 0 0 0 0 0 0 0 0 0 0 0 0 0 0 0 0 0 0 0 0 0 0 0 0 0 0 0 0 0 0 0 0 0 0 0 0 0 0 0 0 0 0 0 0 0 0 0 0 0 0 0 0 0 0 0 0 0 0 0 0 0 0 0 0 0 0 0 0 0 0 0 0 0 0 0 0 0 0 0 0 0 0 0 0 0 0 0 0 0 0 0 0 0 0 0 0 0 0 0 0 0 0 0 0 0 0 0 0 0 0 0 0 0 0 0 0 0 0 0 0 0 0 0 0 0 0 0 0 0 0 0 0 0 0 0 0 0 0 0 0 0 0 0 0 0 0 0 0 0 0 0 0 0 0 0 0 0 0 0 0 0 0 0 0 0 0 0 0 0 0 0 0 0 0 0 0 0 0 0 0 0 0 0 0 0 0 0 0 0 0 0 0 0 0 0 0 0 0 0 0 0 0 0 0 0 0 0 0 0 0 0 0 0 0 0 0 0 0 0 0 0 0 0 0 0 0 0 0 0 0 0 0 0 0 0 0 0 0 0 0 0 0 0 0 0 0 0 0 0 0 0 0 0 0 0 0 0 0 0 0 0 0 0 0 0 0 0 0 0 0 0 0 0 0 0 0 0 0 0 0 0 0 0 0 0 0 0 0 0 0 0 0 0 0 0 0 0 0 0 0 0 0 0 0 0 0 0 0 0 0 0 0 0 0 0 0 0 0 0 0 0 0 0 0 0 0 0 0 0 0 0 0 0 0 0 0 0 0 0 0 0 0 0 0 0 0 0 0 0 0 0 0 0 0 0 0 0 0 0 0 0 0 0 0 0 0 0 0 0 0 0 0 0 0 0 0 0 0 0 0 0 0 0 0 0 0 0 0 0 0 0 0 0 0 0 0 0 0 0 0 0 0 0 0 0 0 0 0 0 0 0 0 0 0 0 0 0 0 0 0 0 0 0 0 0 0 0 0 0 0 0 0 0 0 0 0 0 0 0 0 0 0 0 0 0 0 0 0 0 0 0 0 0 0 0 0 0 0 0 0 0 0 0 0 0 0 0 0 0 0 0 0 0 0 0 0 0 0 0 0 0 0 0 0 0 0 0 0 0 0 0 0 0 0 0 0 0 0 0 0 0 0 0 0 0 0 0 0 0 0 0 0 0 0 0 0 0 0 0 0 0 0 0 0 0 0 0 0 0 0 0 0 0 0 0 0 0 0 0 0 0 0 0 0 0 0 0 0 0 0 0 0 0 0 0 0 0 0 0 0 0 0 0 0 0 0 0 0 0 0 0 0 0 0 0 0 0 0 0 0 0 0 0 0 0 0 0 0 0 0 0 0 0 0 0 0 0 0 0 0 0 0 0 0 0 0 0 0 0 0 0 0 0 0 0 0 0 0 0 0 0 0 0 0 0 0 0 0 0 0 0 0 0 0 0 0 0 0 0 0 0 0 0 0 0 0 0 0 0 0 0 0 0 0 0 0 0 0 0 0 0 0 0 0 0 0 0 0 0 0 0 0 0 0 0 0 0 0 0 0 0 0 0 0 0 0 0 0 0 0 0 0 0 0 0 0 0 0 0 0 0 0 0 0 0 0 0 0 0 0 0 0 0 0 0 0 0 0 0 0 0 0 0 0 0 0 0 0 0 0 0 0 0 0 0 0 0 0 0 0 0 0 0 0 0 0 0 0 0 0 0 0 0 0 0 0 0 0 0 0 0 0 0 0 0 0 0 0 0 0 0 0 0 0 0 0 0 0 0 0 0 0 0 0 0 0 0 0 0 0 0 0 0 0 0 0 0 0 0 0 0 0 0 0 0 0 0 0 0 0 0 0 0 0 0 0 0 0 0 0 0 0 0 0 0 0 0 0 0 0 0 0 0 0 0 0 0 0 0 0 0 0 0 0 0 0 0 0 0 0 0 0 0 0 0 0 0 0 0 0 0 0 0 0 0 0 0 0 0 0 0 0 0 0 0 0 0 0 0 0 0 0 0 0 0 0 0 0 0 0 0 0 0 0 0 0 0 0 0 0 0 0 0 0 0 0 0 0 0 0 0 0 0 0 0 0 0 0 0 0 0 0 0 0 0 0 0 0 0 0 0 0 0 0 0 0 0 0 0 0 0 0 0 0 0 0 0 0 0 0 0 0 0 0 0 0 0 0 0 0 0 0 0 0 0 0 0 0 0 0 0 0 0 0 0 0 0 0 0 0 0 0 0 0 0 0 0 0 0 0 0 0 0 0 0 0 0 0 0 0 0 0 0 0 0 0 0 0 0 0 0 0 0 0 0 0 0 0 0 0 0 0 0 0 0 0 0 0 0 0 0 0 0 0 0 0 0 0 0 0 0 0 0 0 0 0 0 0 0 0 0 0 0 0 0 0 0 0 0 0 0 0 0 0 0 0 0 0 0 0 0 0 0 0 0 0 0 0 0 0 0 0 0 0 0 0 0 0 0 0 0 0 0 0 0 0 0 0 0 0 0 0 0 0 0 0 0 0 0 0 0 0 0 0 0 0 0 0 0 0 0 0 0 0 0 0 0 0 0 0 0 0 0 0 0 0 0 0 0 0 0 0 0 0 0 0 0 0 0 0 0 0 0 0 0 0 0 0 0 0 0 0 0 0 0 0 0 0 0 0 0 0 0 0 0 0 0 0 0 0 0 0 0 0 0 0 0 0 0 0 0 0 0 0 0 0 0 0 0 0 0 0 0 0 0 0 0 0 0 0 0 0 0 0 0 0 0 0 0 0 0 0 0 0 0 0 0 0 0 0 0 0 0 0 0 0 0 0 0 0 0 0 0 0 0 0 0 0 0 0 0 0 0 0 0 0 0 0 0 0 0 0 0 0 0 0 0 0 0 0 0 0 0 0 0 0 0 0 0 0 0 0 0 0 0 0 0 0 0 0 0 0 0 0 0 0 0 0 0 0 0 0 0 0 0 0 0 0 0 0 0 0 0 0 0 0 0 0 0 0 0 0 0 0 0 0 0 0 0 0 0 0 0 0 0 0 0 0 0 0 0 0 0 0 0 0 0 0 0 0 0 0 0 0 0 0 0 0 0 0 0 0 0 0 0 0 0 0 0 0 0 0 0 0 0 0 0 0 0 0 0 0 0 0 0 0 0 0 0 0 0 0 0 0 0 0 0 0 0 0 0 0 0 0 0 0 0 0 0 0 0 0 0 0 0 0 0 0 0 0 0 0 0 0 0 0 0 0 0 0 0 0 0 0 0 0 0 0 0 0 0 0 0 0 0 0 0 0 0 0 0 0 0 0 0 0 0 0 0 0 0 0 0 0 0 0 0 0 0 0 0 0 0 0 0 0 0 0 0 0 0 0 0 0 0 0 0 0 0 0 0 0 0 0 0 0 0 0 0 0 0 0 0 0 0 0 0 0 0 0 0 0 0 0 0 0 0 0 0 0 0 0 0 0 0 0 0 0 0 0 0 0 0 0 0 0 0 0 0 0 0 0 0 0 0 0 0 0 0 0 0 0 0 0 0 0 0 0 0 0 0 0 0 0 0 0 0 0 0 0 0 0 0 0 0 0 0 0 0 0 0 0 0 0 0 0 0 0 0 0 0 0 0 0 0 0 0 0 0 0 0 0 0 0 0 0 0 0 0 0 0 0 0 0 0 0 0 0 0 0 0 0 0 0 0 0 0 0 0 0 0 0 0 0 0 0 0 0 0 0 0 0 0 0 0 0 0 0 0 0 0 0 0 0 0 0 0 0 0 0 0 0 0 0 0 0 0 0 0 0 0 0 0 0 0 0 0 0 0 0 0 0 0 0 0 0 0 0 0 0 0 0 0 0 0 0 0 0 0 0 0 0 0 0 0 0 0 0 0 0 0 0 0 0 0 0 0 0 0 0 0 0 0 0 0 0 0 0 0 0 0 0 0 0 0 0 0 0 0 0 0 0 0 0 0 0 0 0 0 0 0 0 0 0 0 0 0 0 0 0 0 0 0 0 0 0 0 0 0 0 0 0 0 0 0 0 0 0 0 0 0 0 0 0 0 0 0 0 0 0 0 0 0 0 0 0 0 0 0 0 0 0 0 0 0 0 0 0 0 0 0 0 0 0 0 0 0 0 0 0 0 0 0 0 0 0 0 0 0 0 0 0 0 0 0 0 0 0 0 0 0 0 0 0 0 0 0 0 0 0 0 0 0 0 0 0 0 0 0 0 0 0 0 0 0 0 0 0 0 0 0 0 0 0 0 0 0 0 0 0 0 0 0 0 0 0 0 0 0 0 0 0 0 0 0 0 0 0 0 0 0 0 0 0 0 0 0 0 0 0 0 0 0 0 0 0 0 0 0 0 0 0 0 0 0 0 0 0 0 0 0 0 0 0 0 0 0 0 0 0 0 0 0 0 0 0 0 0 0 0 0 0 0 0 0 0 0 0 0 0 0 0 0 0 0 0 0 0 0 0 0 0 0 0 0 0 0 0 0 0 0 0 0 0 0 0 0 0 0 0 0 0 0 0 0 0 0 0 0 0 0 0 0 0 0 0 0 0 0 0 0 0 0 0 0 0 0 0 0 0 0 0 0 0 0 0 0 0 0 0 0 0 0 0 0 0 0 0 0 0 0 0 0 0 0 0 0 0 0 0 0 0 0 0 0 0 0 0 0 0 0 0 0 0 0 0 0 0 0 0 0 0 0 0 0 0 0 0 0 0 0 0 0 0 0 0 0 0 0 0 0 0 0 0 0 0 0 0 0 0 0 0 0 0 0 0 0 0 0 0 0 0 0 0 0 0 0 0 0 0 0 0 0 0 0 0 0 0 0 0 0 0 0 0 0 0 0 0 0 0 0 0 0 0 0 0 0 0 0 0 0 0 0 0 0 0 0 0 0 0 0 0 0 0 0 0 0 0 0 0 0 0 0 0 0 0 0 0 0 0 0 0 0 0 0 0 0 0 0 0 0 0 0 0 0 0 0 0 0 0 0 0 0 0 0 0 0 0 0 0 0 0 0 0 0 0 0 0 0 0 0 0 0 0 0 0 0 0 0 0 0 0 0 0 0 0 0 0 0 0 0 0 0 0 0 0 0 0 0 0 0 0 0 0 0 0 0 0 0 0 0 0 0 0 0 0 0 0 0 0 0 0 0 0 0 0 0 0 0 0 0 0 0 0 0 0 0 0 0 0 0 0 0 0 0 0 0 0 0 0 0 0 0 0 0 0 0 0 0 0 0 0 0 0 0 0 0 0 0 0 0 0 0 0 0 0 0 0 0 0 0 0 0 0 0 0 0 0 0 0 0 0 0 0 0 0 0 0 0 0 0 0 0 0 0 0 0 0 0 0 0 0 0 0 0 0 0 0 0 0 0 0 0 0 0 0 0 0 0 0 0 0 0 0 0 0 0 0 0 0 0 0 0 0 0 0 0 0 0 0 0 0 0 0 0 0 0 0 0 0 0 0 0 0 0 0 0 0 0 0 0 0 0 0 0 0 0 0 0 0 0 0 0 0 0 0 0 0 0 0 0 0 0 0 0 0 0 0 0 0 0 0 0 0 0 0 0 0 0 0 0 0 0 0 0 0 0 0 0 0 0 0 0 0 0 0 0 0 0 0 0 0 0 0 0 0 0 0 0 0 0 0 0 0 0 0 0 0 0 0 0 0 0 0 0 0 0 0 0 0 0 0 0 0 0 0 0 0 0 0 0 0 0 0 0 0 0 0 0 0 0 0 0 0 0 0 0 0 0 0 0 0 0 0 0 0 0 0 0 0 0 0 0 0 0 0 0 0 0 0 0 0 0 0 0 0 0 0 0 0 0 0 0 0 0 0 0 0 0 0 0 0 0 0 0 0 0 0 0 0 0 0 0 0 0 0 0 0 0 0 0 0 0 0 0 0 0 0 0 0 0 0 0 0 0 0 0 0 0 0 0 0 0 0 0 0 0 0 0 0 0 0 0 0 0 0 0 0 0 0 0 0 0 0 0 0 0 0 0 0 0 0 0 0 0 0 0 0 0 0 0 0 0 0 0 0 0 0 0 0 0 0 0 0 0 0 0 0 0 0 0 0 0 0 0 0 0 0 0 0 0 0 0 0 0 0 0 0 0 0 0 0 0 0 0 0 0 0 0 0 0 0 0 0 0 0 0 0 0 0 0 0 0 0 0 0 0 0 0 0 0 0 0 0 0 0 0 0 0 0 0 0 0 0 0 0 0 0 0 0 0 0 0 0 0 0 0 0 0 0 0 0 0 0 0 0 0 0 0 0 0 0 0 0 0 0 0 0 0 0 0 0 0 0 0 0 0 0 0 0 0 0 0 0 0 0 0 0 0 0 0 0 0 0 0 0 0 0 0 0 0 0 0 0 0 0 0 0 0 0 0 0 0 0 0 0 0 0 0 0 0 0 0 0 0 0 0 0 0 0 0 0 0 0 0 0 0 0 0 0 0 0 0 0 0 0 0 0 0 0 0 0 0 0 0 0 0 0 0 0 0 0 0 0 0 0 0 0 0 0 0 0 0 0 0 0 0 0 0 0 0 0 0 0 0 0 0 0 0 0 0 0 0 0 0 0 0 0 0 0 0 0 0 0 0 0 0 0 0 0 0 0 0 0 0 0 0 0 0 0 0 0 0 0 0 0 0 0 0 0 0 0 0 0 0 0 0 0 0 0 0 0 0 0 0 0 0 0 0 0 0 0 0 0 0 0 0 0 0 0 0 0 0 0 0 0 0 0 0 0 0 0 0 0 0 0 0 0 0 0 0 0 0 0 0 0 0 0 0 0 0 0 0 0 0 0 0 0 0 0 0 0 0 0 0 0 0 0 0 0 0 0 0 0 0 0 0 0 0 0 0 0 0 0 0 0 0 0 0 0 0 0 0 0 0 0 0 0 0 0 0 0 0 0 0 0 0 0 0 0 0 0 0 0 0 0 0 0 0 0 0 0 0 0 0 0 0 0 0 0 0 0 0 0 0 0 0 0 0 0 0 0 0 0 0 0 0 0 0 0 0 0 0 0 0 0 0 0 0 0 0 0 0 0 0 0 0 0 0 0 0 0 0 0 0 0 0 0 0 0 0 0 0 0 0 0 0 0 0 0 0 0 0 0 0 0 0 0 0 0 0 0 0 0 0 0 0 0 0 0 0 0 0 0 0 0 0 0 0 0 0 0 0 0 0 0 0 0 0 0 0 0 0 0 0 0 0 0 0 0 0 0 0 0 0 0 0 0 0 0 0 0 0 0 0 0 0 0 0 0 0 0 0 0 0 0 0 0 0 0 0 0 0 0 0 0 0 0 0 0 0 0 0 0 0 0 0 0 0 0 0 0 0 0 0 0 0 0 0 0 0 0 0 0 0 0 0 0 0 0 0 0 0 0 0 0 0 0 0 0 0 0 0 0 0 0 0 0 0 0 0 0 0 0 0 0 0 0 0 0 0 0 0 0 0 0 0 0 0 0 0 0 0 0 0 0 0 0 0 0 0 0 0 0 0 0 0 0 0 0 0 0 0 0 0 0 0 0 0 0 0 0 0 0 0 0 0 0 0 0 0 0 0 0 0 0 0 0 0 0 0 0 0 0 0 0 0 0 0 0 0 0 0 0 0 0 0
YAL049C 0 0 0 0 0 0 0 0 0 0 0 0 0 0 0 0 0 0 0 0 0 0 0 0 0 0 0 0 0 0 0 0 0 0 0 0 0 0 0 0 0 0 0 0 0 0 0 0 0 0 0 0 0 0 0 0 0 0 0 0 0 0 0 0 0 0 0 0 0 0 0 0 0 0 0 0 0 0 0 0 0 0 0 0 0 0 0 0 0 0 0 0 0 0 0 0 0 0 0 0 0 0 0 0 0 0 0 0 0 0 0 0 0 0 0 0 0 0 0 0 0 0 0 0 0 0 0 0 0 0 0 0 0 0 0 0 0 0 0 0 0 0 0 0 0 0 0 0 0 0 0 0 0 0 0 0 0 0 0 0 0 0 0 0 0 0 0 0 0 0 0 0 0 0 0 0 0 0 0 0 0 0 0 0 0 0 0 0 0 0 0 0 0 0 0 0 0 0 0 0 0 0 0 0 0 0 0 0 0 0 0 0 0 0 0 0 0 0 0 0 0 0 0 0 0 0 0 0 0 0 0 0 0 0 0 0 0 0 0 0 0 0 0 0 0 0 0 0 0 0 0 0 0 0 0 0 0 0 0 0 0 0 0 0 0 0 0 0 0 0 0 0 0 0 0 0 0 0 0 0 0 0 0 0 0 0 0 0 0 0 0 0 0 0 0 0 0 0 0 0 0 0 0 0 0 0 0 0 0 0 0 0 0 0 0 0 0 0 0 0 0 0 0 0 0 0 0 0 0 0 0 0 0 0 0 0 0 0 0 0 0 0 0 0 0 0 0 0 0 0 0 0 0 0 0 0 0 0 0 0 0 0 0 0 0 0 0 0 0 0 0 0 0 0 0 0 0 0 0 0 0 0 0 0 0 0 0 0 0 0 0 0 0 0 0 0 0 0 0 0 0 0 0 0 0 0 0 0 0 0 0 0 0 0 0 0 0 0 0 0 0 0 0 0 0 0 0 0 0 0 0 0 0 0 0 0 0 0 0 0 0 0 0 0 0 0 0 0 0 0 0 0 0 0 0 0 0 0 0 0 0 0 0 0 0 0 0 0 0 0 0 0 0 0 0 0 0 0 0 0 0 0 0 0 0 0 0 0 0 0 0 0 0 0 0 0 0 0 0 0 0 0 0 0 0 0 0 0 0 0 0 0 0 0 0 0 0 0 0 0 0 0 0 0 0 0 0 0 0 0 0 0 0 0 0 0 0 0 0 0 0 0 0 0 0 0 0 0 0 0 0 0 0 0 0 0 0 0 0 0 0 0 0 0 0 0 0 0 0 0 0 0 0 0 0 0 0 0 0 0 0 0 0 0 0 0 0 0 0 0 0 0 0 0 0 0 0 0 0 0 0 0 0 0 0 0 0 0 0 0 0 0 0 0 0 0 0 0 0 0 0 0 0 0 0 0 0 0 0 0 0 0 0 0 0 0 0 0 0 0 0 0 0 0 0 0 0 0 0 0 0 0 0 0 0 0 0 0 0 0 0 0 0 0 0 0 0 0 0 0 0 0 0 0 0 0 0 0 0 0 0 0 0 0 0 0 0 0 0 0 0 0 0 0 0 0 0 0 0 0 0 0 0 0 0 0 0 0 0 0 0 0 0 0 0 0 0 0 0 0 0 0 0 0 0 0 0 0 0 0 0 0 0 0 0 0 0 0 0 0 0 0 0 0 0 0 0 0 0 0 0 0 0 0 0 0 0 0 0 0 0 0 0 0 0 0 0 0 0 0 0 0 0 0 0 0 0 0 0 0 0 0 0 0 0 0 0 0 0 0 0 0 0 0 0 0 0 0 0 0 0 0 0 0 0 0 0 0 0 0 0 0 0 0 0 0 0 0 0 0 0 0 0 0 0 0 0 0 0 0 0 0 0 0 0 0 0 0 0 0 0 0 0 0 0 0 0 0 0 0 0 0 0 0 0 0 0 0 0 0 0 0 0 0 0 0 0 0 0 0 0 0 0 0 0 0 0 0 0 0 0 0 0 0 0 0 0 0 0 0 0 0 0 0 0 0 0 0 0 0 0 0 0 0 0 0 0 0 0 0 0 0 0 0 0 0 0 0 0 0 0 0 0 0 0 0 0 0 0 0 0 0 0 0 0 0 0 0 0 0 0 0 0 0 0 0 0 0 0 0 0 0 0 0 0 0 0 0 0 0 0 0 0 0 0 0 0 0 0 0 0 0 0 0 0 0 0 0 0 0 0 0 0 0 0 0 0 0 0 0 0 0 0 0 0 0 0 0 0 0 0 0 0 0 0 0 0 0 0 0 0 0 0 0 0 0 0 0 0 0 0 0 0 0 0 0 0 0 0 0 0 0 0 0 0 0 0 0 0 0 0 0 0 0 0 0 0 0 0 0 0 0 0 0 0 0 0 0 0 0 0 0 0 0 0 0 0 0 0 0 0 0 0 0 0 0 0 0 0 0 0 0 0 0 0 0 0 0 0 0 0 0 0 0 0 0 0 0 0 0 0 0 0 0 0 0 0 0 0 0 0 0 0 0 0 0 0 0 0 0 0 0 0 0 0 0 0 0 0 0 0 0 0 0 0 0 0 0 0 0 0 0 0 0 0 0 0 0 0 0 0 0 0 0 0 0 0 0 0 0 0 0 0 0 0 0 0 0 0 0 0 0 0 0 0 0 0 0 0 0 0 0 0 0 0 0 0 0 0 0 0 0 0 0 0 0 0 0 0 0 0 0 0 0 0 0 0 0 0 0 0 0 0 0 0 0 0 0 0 0 0 0 0 0 0 0 0 0 0 0 0 0 0 0 0 0 0 0 0 0 0 0 0 0 0 0 0 0 0 0 0 0 0 0 0 0 0 0 0 0 0 0 0 0 0 0 0 0 0 0 0 0 0 0 0 0 0 0 0 0 0 0 0 0 0 0 0 0 0 0 0 0 0 0 0 0 0 0 0 0 0 0 0 0 0 0 0 0 0 0 0 0 0 0 0 0 0 0 0 0 0 0 0 0 0 0 0 0 0 0 0 0 0 0 0 0 0 0 0 0 0 0 0 0 0 0 0 0 0 0 0 0 0 0 0 0 0 0 0 0 0 0 0 0 0 0 0 0 0 0 0 0 0 0 0 0 0 0 0 0 0 0 0 0 0 0 0 0 0 0 0 0 0 0 0 0 0 0 0 0 0 0 0 0 0 0 0 0 0 0 0 0 0 0 0 0 0 0 0 0 0 0 0 0 0 0 0 0 0 0 0 0 0 0 0 0 0 0 0 0 0 0 0 0 0 0 0 0 0 0 0 0 0 0 0 0 0 0 0 0 0 0 0 0 0 0 0 0 0 0 0 0 0 0 0 0 0 0 0 0 0 0 0 0 0 0 0 0 0 0 0 0 0 0 0 0 0 0 0 0 0 0 0 0 0 0 0 0 0 0 0 0 0 0 0 0 0 0 0 0 0 0 0 0 0 0 0 0 0 0 0 0 0 0 0 0 0 0 0 0 0 0 0 0 0 0 0 0 0 0 0 0 0 0 0 0 0 0 0 0 0 0 0 0 0 0 0 0 0 0 0 0 0 0 0 0 0 0 0 0 0 0 0 0 0 0 0 0 0 0 0 0 0 0 0 0 0 0 0 0 0 0 0 0 0 0 0 0 0 0 0 0 0 0 0 0 0 0 0 0 0 0 0 0 0 0 0 0 0 0 0 0 0 0 0 0 0 0 0 0 0 0 0 0 0 0 0 0 0 0 0 0 0 0 0 0 0 0 0 0 0 0 0 0 0 0 0 0 0 0 0 0 0 0 0 0 0 0 0 0 0 0 0 0 0 0 0 0 0 0 0 0 0 0 0 0 0 0 0 0 0 0 0 0 0 0 0 0 0 0 0 0 0 0 0 0 0 0 0 0 0 0 0 0 0 0 0 0 0 0 0 0 0 0 0 0 0 0 0 0 0 0 0 0 0 0 0 0 0 0 0 0 0 0 0 0 0 0 0 0 0 0 0 0 0 0 0 0 0 0 0 0 0 0 0 0 0 0 0 0 0 0 0 0 0 0 0 0 0 0 0 0 0 0 0 0 0 0 0 0 0 0 0 0 0 0 0 0 0 0 0 0 0 0 0 0 0 0 0 0 0 0 0 0 0 0 0 0 0 0 0 0 0 0 0 0 0 0 0 0 0 0 0 0 0 0 0 0 0 0 0 0 0 0 0 0 0 0 0 0 0 0 0 0 0 0 0 0 0 0 0 0 0 0 0 0 0 0 0 0 0 0 0 0 0 0 0 0 0 0 0 0 0 0 0 0 0 0 0 0 0 0 0 0 0 0 0 0 0 0 0 0 0 0 0 0 0 0 0 0 0 0 0 0 0 0 0 0 0 0 0 0 0 0 0 0 0 0 0 0 0 0 0 0 0 0 0 0 0 0 0 0 0 0 0 0 0 0 0 0 0 0 0 0 0 0 0 0 0 0 0 0 0 0 0 0 0 0 0 0 0 0 0 0 0 0 0 0 0 0 0 0 0 0 0 0 0 0 0 0 0 0 0 0 0 0 0 0 0 0 0 0 0 0 0 0 0 0 0 0 0 0 0 0 0 0 0 0 0 0 0 0 0 0 0 0 0 0 0 0 0 0 0 0 0 0 0 0 0 0 0 0 0 0 0 0 0 0 0 0 0 0 0 0 0 0 0 0 0 0 0 0 0 0 0 0 0 0 0 0 0 0 0 0 0 0 0 0 0 0 0 0 0 0 0 0 0 0 0 0 0 0 0 0 0 0 0 0 0 0 0 0 0 0 0 0 0 0 0 0 0 0 0 0 0 0 0 0 0 0 0 0 0 0 0 0 0 0 0 0 0 0 0 0 0 0 0 0 0 0 0 0 0 0 0 0 0 0 0 0 0 0 0 0 0 0 0 0 0 0 0 0 0 0 0 0 0 0 0 0 0 0 0 0 0 0 0 0 0 0 0 0 0 0 0 0 0 0 0 0 0 0 0 0 0 0 0 0 0 0 0 0 0 0 0 0 0 0 0 0 0 0 0 0 0 0 0 0 0 0 0 0 0 0 0 0 0 0 0 0 0 0 0 0 0 0 0 0 0 0 0 0 0 0 0 0 0 0 0 0 0 0 0 0 0 0 0 0 0 0 0 0 0 0 0 0 0 0 0 0 0 0 0 0 0 0 0 0 0 0 0 0 0 0 0 0 0 0 0 0 0 0 0 0 0 0 0 0 0 0 0 0 0 0 0 0 0 0 0 0 0 0 0 0 0 0 0 0 0 0 0 0 0 0 0 0 0 0 0 0 0 0 0 0 0 0 0 0 0 0 0 0 0 0 0 0 0 0 0 0 0 0 0 0 0 0 0 0 0 0 0 0 0 0 0 0 0 0 0 0 0 0 0 0 0 0 0 0 0 0 0 0 0 0 0 0 0 0 0 0 0 0 0 0 0 0 0 0 0 0 0 0 0 0 0 0 0 0 0 0 0 0 0 0 0 0 0 0 0 0 0 0 0 0 0 0 0 0 0 0 0 0 0 0 0 0 0 0 0 0 0 0 0 0 0 0 0 0 0 0 0 0 0 0 0 0 0 0 0 0 0 0 0 0 0 0 0 0 0 0 0 0 0 0 0 0 0 0 0 0 0 0 0 0 0 0 0 0 0 0 0 0 0 0 0 0 0 0 0 0 0 0 0 0 0 0 0 0 0 0 0 0 0 0 0 0 0 0 0 0 0 0 0 0 0 0 0 0 0 0 0 0 0 0 0 0 0 0 0 0 0 0 0 0 0 0 0 0 0 0 0 0 0 0 0 0 0 0 0 0 0 0 0 0 0 0 0 0 0 0 0 0 0 0 0 0 0 0 0 0 0 0 0 0 0 0 0 0 0 0 0 0 0 0 0 0 0 0 0 0 0 0 0 0 0 0 0 0 0 0 0 0 0 0 0 0 0 0 0 0 0 0 0 0 0 0 0 0 0 0 0 0 0 0 0 0 0 0 0 0 0 0 0 0 0 0 0 0 0 0 0 0 0 0 0 0 0 0 0 0 0 0 0 0 0 0 0 0 0 0 0 0 0 0 0 0 0 0 0 0 0 0 0 0 0 0 0 0 0 0 0 0 0 0 0 0 0 0 0 0 0 0 0 0 0 0 0 0 0 0 0 0 0 0 0 0 0 0 0 0 0 0 0 0 0 0 0 0 0 0 0 0 0 0 0 0 0 0 0 0 0 0 0 0 0 0 0 0 0 0 0 0 0 0 0 0 0 0 0 0 0 0 0 0 0 0 0 0 0 0 0 0 0 0 0 0 0 0 0 0 0 0 0 0 0 0 0 0 0 0 0 0 0 0 0 0 0 0 0 0 0 0 0 0 0 0 0 0 0 0 0 0 0 0 0 0 0 0 0 0 0 0 0 0 0 0 0 0 0 0 0 0 0 0 0 0 0 0 0 0 0 0 0 0 0 0 0 0 0 0 0 0 0 0 0 0 0 0 0 0 0 0 0 0 0 0 0 0 0 0 0 0 0 0 0 0 0 0 0 0 0 0 0 0 0 0 0 0 0 0 0 0 0 0 0 0 0 0 0 0 0 0 0 0 0 0 0 0 0 0 0 0 0 0 0 0 0 0 0 0 0 0 0 0 0 0 0 0 0 0 0 0 0 0 0 0 0 0 0 0 0 0 0 0 0 0 0 0 0 0 0 0 0 0 0 0 0 0 0 0 0 0 0 0 0 0 0 0 0 0 0 0 0 0 0 0 0 0 0 0 0 0 0 0 0 0 0 0 0 0 0 0 0 0 0 0 0 0 0 0 0 0 0 0 0 0 0 0 0 0 0 0 0 0 0 0 0 0 0 0 0 0 0 0 0 0 0 0 0 0 0 0 0 0 0 0 0 0 0 0 0 0 0 0 0 0 0 0 0 0 0 0 0 0 0 0 0 0 0 0 0 0 0 0 0 0 0 0 0 0 0 0 0 0 0 0 0 0 0 0 0 0 0 0 0 0 0 0 0 0 0 0 0 0 0 0 0 0 0 0 0 0 0 0 0 0 0 0 0 0 0 0 0 0 0 0 0 0 0 0 0 0 0 0 0 0 0 0 0 0 0 0 0 0 0 0 0 0 0 0 0 0 0 0 0 0 0 0 0 0 0 0 0 0 0 0 0 0 0 0 0 0 0 0 0 0 0 0 0 0 0 0 0 0 0 0 0 0 0 0 0 0 0 0 0 0 0 0 0 0 0 0 0 0 0 0 0 0 0 0 0 0 0 0 0 0 0 0 0 0 0 0 0 0 0 0 0 0 0 0 0 0 0 0 0 0 0 0 0 0 0 0 0 0 0 0 0 0 0 0 0 0 0 0 0 0 0 0 0 0 0 0 0 0 0 0 0 0 0 0 0 0 0 0 0 0 0 0 0 0 0 0 0 0 0 0 0 0 0 0 0 0 0 0 0 0 0 0 0 0 0 0 0 0 0 0 0 0 0 0 0 0 0 0 0 0 0 0 0 0 0 0 0 0 0 0 0 0 0 0 0 0 0 0 0 0 0 0 0 0 0 0 0 0 0 0 0 0 0 0 0 0 0 0 0 0 0 0 0 0 0 0 0 0 0 0 0 0 0 0 0 0 0 0 0 0 0 0 0 0 0 0 0 0 0 0 0 0 0 0 0 0 0 0 0 0 0 0 0 0 0 0 0 0 0 0 0 0 0 0 0 0 0 0 0 0 0 0 0 0 0 0 0 0 0 0 0 0 0 0 0 0 0 0 0 0 0 0 0 0 0 0 0 0 0 0 0 0 0 0 0 0 0 0 0 0 0 0 0 0 0 0 0 0 0 0 0 0 0 0 0 0 0 0 0 0 0 0 0 0 0 0 0 0 0 0 0 0 0 0 0 0 0 0 0 0 0 0 0 0 0 0 0 0 0 0 0 0 0 0 0 0 0 0 0 0 0 0 0 0 0 0 0 0 0 0 0 0 0 0 0 0 0 0 0 0 0 0 0 0 0 0 0 0 0 0 0 0 0 0 0 0 0 0 0 0 0 0 0 0 0 0 0 0 0 0 0 0 0 0 0 0 0 0 0 0 0 0 0 0 0 0 0 0 0 0 0 0 0 0 0 0 0 0 0 0 0 0 0 0 0 0 0 0 0 0 0 0 0 0 0 0 0 0 0 0 0 0 0 0 0 0 0 0 0 0 0 0 0 0 0 0 0 0 0 0 0 0 0 0 0 0 0 0 0 0 0 0 0 0 0 0 0 0 0 0 0 0 0 0 0 0 0 0 0 0 0 0 0 0 0 0 0 0 0 0 0 0 0 0 0 0 0 0 0 0 0 0 0 0 0 0 0 0 0 0 0 0 0 0 0 0 0 0 0 0 0 0 0 0 0 0 0 0 0 0 0 0 0 0 0 0 0 0 0 0 0 0 0 0 0 0 0 0 0 0 0 0 0 0 0 0 0 0 0 0 0 0 0 0 0 0 0 0 0 0 0 0 0 0 0 0 0 0 0 0 0 0 0 0 0 0 0 0 0 0 0 0 0 0 0 0 0 0 0 0 0 0 0 0 0 0 0 0 0 0 0 0 0 0 0 0 0 0 0 0 0 0 0 0 0 0 0 0 0 0 0 0 0 0 0 0 0 0 0 0 0 0 0 0 0 0 0 0 0 0 0 0 0 0 0 0 0 0 0 0 0 0 0 0 0 0 0 0 0 0 0 0 0 0 0 0 0 0 0 0 0 0 0 0 0 0 0 0 0 0 0 0 0 0 0 0 0 0 0 0 0 0 0 0 0 0 0 0 0 0 0 0 0 0 0 0 0 0 0 0 0 0 0 0 0 0 0 0 0 0 0 0 0 0 0 0 0 0 0 0 0 0 0 0 0 0 0 0 0 0 0 0 0 0 0 0 0 0 0 0 0 0 0 0 0 0 0 0 0 0 0 0 0 0 0 0 0 0 0 0 0 0 0 0 0 0 0 0 0 0 0 0 0 0 0 0 0 0 0 0 0 0 0 0 0 0 0 0 0 0 0 0 0 0 0 0 0 0 0 0 0 0 0 0 0 0 0 0 0 0 0 0 0 0 0 0 0 0 0 0 0 0 0 0 0 0 0 0 0 0 0 0 0 0 0 0 0 0 0 0 0 0 0 0 0 0 0 0 0 0 0 0 0 0 0 0 0 0 0 0 0 0 0 0 0 0 0 0 0 0 0 0 0 0 0 0 0 0 0 0 0 0 0 0 0 0 0 0 0 0 0 0 0 0 0 0 0 0 0 0 0 0 0 0 0 0 0 0 0 0 0 0 0 0 0 0 0 0 0 0 0 0 0 0 0 0 0 0 0 0 0 0 0 0 0 0 0 0 0 0 0 0 0 0 0 0 0 0 0 0 0 0 0 0 0 0 0 0 0 0 0 0 0 0 0 0 0 0 0 0 0 0 0 0 0 0 0 0 0 0 0 0 0 0 0 0 0 0 0 0 0 0 0 0 0 0 0 0 0 0 0 0 0 0 0 0 0 0 0 0 0 0 0 0 0 0 0 0 0 0 0 0 0 0 0 0 0 0 0 0 0 0 0 0 0 0 0 0 0 0 0 0 0 0 0 0 0 0 0 0 0 0 0 0 0 0 0 0 0 0 0 0 0 0 0 0 0 0 0 0 0 0 0 0 0 0 0 0 0 0 0 0 0 0 0 0 0 0 0 0 0 0 0 0 0 0 0 0 0 0 0 0 0 0 0 0 0 0 0 0 0 0 0 0 0 0 0 0 0 0 0 0 0 0 0 0 0 0 0 0 0 0 0 0 0 0 0 0 0 0 0 0 0 0 0 0 0 0 0 0 0 0 0 0 0 0 0 0 0 0 0 0 0 0 0 0 0 0 0 0 0 0 0 0 0 0 0 0 0 0 0 0 0 0 0 0 0 0 0 0 0 0 0 0 0 0 0 0 0 0 0 0 0 0 0 0 0 0 0 0 0 0 0 0 0 0 0 0 0 0 0 0 0 0 0 0 0 0 0 0 0 0 0 0 0 0 0 0 0 0 0 0 0 0 0 0 0 0 0 0 0 0 0 0 0 0 0 0 0 0 0 0 0 0 0 0 0 0 0 0 0 0 0 0 0 0 0 0 0 0 0 0 0 0 0 0 0 0 0 0 0 0 0 0 0 0 0 0 0 0 0 0 0 0 0 0 0 0 0 0 0 0 0 0 0 0 0 0 0 0 0 0 0 0 0 0 0 0 0 0 0 0 0 0 0 0 0 0 0 0 0 0 0 0 0 0 0 0 0 0 0 0 0 0 0 0 0 0 0 0 0 0 0 0 0 0 0 0 0 0 0 0 0 0 0 0 0 0 0 0 0 0 0 0 0 0 0 0 0 0 0 0 0 0 0 0 0 0 0 0 0 0 0 0 0 0 0 0 0 0 0 0 0 0 0 0 0 0 0 0 0 0 0 0 0 0 0 0 0 0 0 0 0 0 0 0 0 0 0 0 0 0 0 0 0 0 0 0 0 0 0 0 0 0 0 0 0 0 0 0 0 0 0 0 0 0 0 0 0 0 0 0 0 0 0 0 0 0 0 0 0 0 0 0 0 0 0 0 0 0 0 0 0 0 0 0 0 0 0 0 0 0 0 0 0 0 0 0 0 0 0 0 0 0 0 0 0 0 0 0 0 0 0 0 0 0 0 0 0 0 0 0 0 0 0 0 0 0 0 0 0 0 0 0 0 0 0 0 0 0 0 0 0 0 0 0 0 0 0 0 0 0 0 0 0 0 0 0 0 0 0 0 0 0 0 0 0 0 0 0 0 0 0 0 0 0 0 0 0 0 0 0 0 0 0 0 0 0 0 0 0 0 0 0 0 0 0 0 0 0 0 0 0 0 0 0 0 0 0 0 0 0 0 0 0 0 0 0 0 0 0 0 0 0 0 0 0 0 0 0 0 0 0 0 0 0 0 0 0 0 0 0 0 0 0 0 0 0 0 0 0 0 0 0 0 0 0 0 0 0 0 0 0 0 0 0 0 0 0 0 0 0 0 0 0 0 0 0 0 0 0 0 0 0 0 0 0 0 0 0 0 0 0 0 0 0 0 0 0 0 0 0 0 0 0 0 0 0 0 0 0 0 0 0 0 0 0 0 0 0 0 0 0 0 0 0 0 0 0 0 0 0 0 0 0 0 0 0 0 0 0 0 0 0 0 0 0 0 0 0 0 0 0 0 0 0 0 0 0 0 0 0 0 0 0 0 0 0 0 0 0 0 0 0 0 0 0 0 0 0 0 0 0 0 0 0 0 0 0 0 0 0 0 0 0 0 0 0 0 0 0 0 0 0 0 0 0 0 0 0 0 0 0 0 0 0 0 0 0 0 0 0 0 0 0 0 0 0 0 0 0 0 0 0 0 0 0 0 0 0 0 0 0 0 0 0 0 0 0 0 0 0 0 0 0 0 0 0 0 0 0 0 0 0 0 0 0 0 0 0 0 0 0 0 0 0 0 0 0 0 0 0 0 0 0 0 0 0 0 0 0 0 0 0 0 0 0 0 0 0 0 0 0 0 0 0 0 0 0 0 0 0 0 0 0 0 0 0 0 0 0 0 0 0 0 0 0 0 0 0 0 0 0 0 0 0 0 0 0 0 0 0 0 0 0 0 0 0 0 0 0 0 0 0 0 0 0 0 0 0 0 0 0 0 0 0 0 0 0 0 0 0 0 0 0 0 0 0 0 0 0 0 0 0 0 0 0 0 0 0 0 0 0 0 0 0 0 0 0 0 0 0 0 0 0 0 0 0 0 0 0 0 0 0 0 0 0 0 0 0 0 0 0 0 0 0 0 0 0 0 0 0 0 0 0 0 0 0 0 0 0 0 0 0 0 0 0 0 0 0 0 0 0 0 0 0 0 0 0 0 0 0 0 0 0 0 0 0 0 0 0 0 0 0 0 0 0 0 0 0 0 0 0 0 0 0 0 0 0 0 0 0 0 0 0 0 0 0 0 0 0 0 0 0 0 0 0 0 0 0 0 0 0 0 0 0 0 0 0 0 0 0 0 0 0 0 0 0 0 0 0 0 0 0 0 0 0 0 0 0 0 0 0 0 0 0 0 0 0 0 0 0 0 0 0 0 0 0 0 0 0 0 0 0 0 0 0 0 0 0 0 0 0 0 0 0 0 0 0 0 0 0 0 0 0 0 0 0 0 0 0 0 0 0 0 0 0 0 0 0 0 0 0 0 0 0 0 0 0 0 0 0 0 0 0 0 0 0 0 0 0 0 0 0 0 0 0 0 0 0 0 0 0 0 0 0 0 0 0 0 0 0 0 0 0 0 0 0 0 0 0 0 0 0 0 0 0 0 0 0 0 0 0 0 0 0 0 0 0 0 0 0 0 0 0 0 0 0 0 0 0 0 0 0 0 0 0 0 0 0 0 0 0 0 0 0 0 0 0 0 0 0 0 0 0 0 0 0 0 0 0 0 0 0 0 0 0 0 0 0 0 0 0 0 0 0 0 0 0 0 0 0 0 0 0 0 0 0 0 0 0 0 0 0 0 0 0 0 0 0 0 0 0 0 0 0 0 0 0 0 0 0 0 0 0 0 0 0 0 0 0 0 0 0 0 0 0 0 0 0 0 0 0 0 0 0 0 0 0 0 0 0 0 0 0 0 0 0 0 0 0 0 0 0 0 0 0 0 0 0 0 0 0 0 0 0 0 0 0 0 0 0 0 0 0 0 0 0 0 0 0 0 0 0 0 0 0 0 0 0 0 0 0 0 0 0 0 0 0 0 0 0 0 0 0 0 0 0 0 0 0 0 0 0 0 0 0 0 0 0 0 0 0 0 0 0 0 0 0 0 0 0 0 0 0 0 0 0 0 0 0 0 0 0 0 0 0 0 0 0 0 0 0 0 0 0 0 0 0 0 0 0 0 0 0 0 0 0 0 0 0 0 0 0 0 0 0 0 0 0 0 0 0 0 0 0 0 0 0 0 0 0 0 0 0 0 0 0 0 0 0 0 0 0 0 0 0 0 0 0 0 0 0 0 0 0 0 0 0 0 0 0 0 0 0 0 0 0 0 0 0 0 0 0 0 0 0 0 0 0 0 0 0 0 0 0 0 0 0 0 0 0 0 0 0 0 0 0 0 0 0 0 0 0 0 0 0 0 0 0 0 0 0 0 0 0 0 0 0 0 0 0 0 0 0 0 0 0 0 0 0 0 0 0 0 0 0 0 0 0 0 0 0 0 0 0 0 0 0 0 0 0 0 0 0 0 0 0 0 0 0 0 0 0 0 0 0 0 0 0 0 0 0 0 0 0 0 0 0 0 0 0 0 0 0 0 0 0 0 0 0 0 0 0 0 0 0 0 0 0 0 0 0 0 0 0 0 0 0 0 0 0 0 0 0 0 0 0 0 0 0 0 0 0 0 0 0 0 0 0 0 0 0 0 0 0 0 0 0 0 0 0 0 0 0 0 0 0 0 0 0 0 0 0 0 0 0 0 0 0 0 0 0 0 0 0 0 0 0 0 0 0 0 0 0 0 0 0 0 0 0 0 0 0 0 0 0 0 0 0 0 0 0 0 0 0 0 0 0 0 0 0 0 0 0 0 0 0 0 0 0 0 0 0 0 0 0 0 0 0 0 0 0 0 0 0 0 0 0 0 0 0 0 0 0 0 0 0 0 0 0 0 0 0 0 0 0 0 0 0 0 0 0 0 0 0 0 0 0 0 0 0 0 0 0 0 0 0 0 0 0 0 0 0 0 0 0 0 0 0 0 0 0 0 0 0 0 0 0 0 0 0 0 0 0 0 0 0 0 0 0 0 0 0 0 0 0 0 0 0 0 0 0 0 0 0 0 0 0 0 0 0 0 0 0 0 0 0 0 0 0 0 0 0 0 0 0 0 0 0 0 0 0 0 0 0 0 0 0 0 0 0 0 0 0 0 0 0 0 0 0 0 0 0 0 0 0 0 0 0 0 0 0 0 0 0 0 0 0 0 0 0 0 0 0 0 0 0 0 0
GEM1 0 0 0 0 0 0 0 0 0 0 0 0 0 0 0 0 0 0 0 0 0 0 0 0 0 0 0 0 0 0 0 0 0 0 0 0 0 0 0 0 0 0 0 0 0 0 0 0 0 0 0 0 0 0 0 0 0 0 0 0 0 0 0 0 0 0 0 0 0 0 0 0 0 0 0 0 0 0 0 0 0 0 0 0 0 0 0 0 0 0 0 0 0 0 0 0 0 0 0 0 0 0 0 0 0 0 0 0 0 0 0 0 0 0 0 0 0 0 0 0 0 0 0 0 0 0 0 0 0 0 0 0 0 0 0 0 0 0 0 0 0 0 0 0 0 0 0 0 0 0 0 0 0 0 0 0 0 0 0 0 0 0 0 0 0 0 0 0 0 0 0 0 0 0 0 0 0 0 0 0 0 0 0 0 0 0 0 0 0 0 0 0 0 0 0 0 0 0 0 0 0 0 0 0 0 0 0 0 0 0 0 0 0 0 0 0 0 0 0 0 0 0 0 0 0 0 0 0 0 0 0 0 0 0 0 0 0 0 0 0 0 0 0 0 0 0 0 0 0 0 0 0 0 0 0 0 0 0 0 0 0 0 0 0 0 0 0 0 0 0 0 0 0 0 0 0 0 0 0 0 0 0 0 0 0 0 0 0 0 0 0 0 0 0 0 0 0 0 0 0 0 0 0 0 0 0 0 0 0 0 0 0 0 0 0 0 0 0 0 0 0 0 0 0 0 0 0 0 0 0 0 0 0 0 0 0 0 0 0 0 0 0 0 0 0 0 0 0 0 0 0 0 0 0 0 0 0 0 0 0 0 0 0 0 0 0 0 0 0 0 0 0 0 0 0 0 0 0 0 0 0 0 0 0 0 0 0 0 0 0 0 0 0 0 0 0 0 0 0 0 0 0 0 0 0 0 0 0 0 0 0 0 0 0 0 0 0 0 0 0 0 0 0 0 0 0 0 0 0 0 0 0 0 0 0 0 0 0 0 0 0 0 0 0 0 0 0 0 0 0 0 0 0 0 0 0 0 0 0 0 0 0 0 0 0 0 0 0 0 0 0 0 0 0 0 0 0 0 0 0 0 0 0 0 0 0 0 0 0 0 0 0 0 0 0 0 0 0 0 0 0 0 0 0 0 0 0 0 0 0 0 0 0 0 0 0 0 0 0 0 0 0 0 0 0 0 0 0 0 0 0 0 0 0 0 0 0 0 0 0 0 0 0 0 0 0 0 0 0 0 0 0 0 0 0 0 0 0 0 0 0 0 0 0 0 0 0 0 0 0 0 0 0 0 0 0 0 0 0 0 0 0 0 0 0 0 0 0 0 0 0 0 0 0 0 0 0 0 0 0 0 0 0 0 0 0 0 0 0 0 0 0 0 0 0 0 0 0 0 0 0 0 0 0 0 0 0 0 0 0 0 0 0 0 0 0 0 0 0 0 0 0 0 0 0 0 0 0 0 0 0 0 0 0 0 0 0 0 0 0 0 0 0 0 0 0 0 0 0 0 0 0 0 0 0 0 0 0 0 0 0 0 0 0 0 0 0 0 0 0 0 0 0 0 0 0 0 0 0 0 0 0 0 0 0 0 0 0 0 0 0 0 0 0 0 0 0 0 0 0 0 0 0 0 0 0 0 0 0 0 0 0 0 0 0 0 0 0 0 0 0 0 0 0 0 0 0 0 0 0 0 0 0 0 0 0 0 0 0 0 0 0 0 0 0 0 0 0 0 0 0 0 0 0 0 0 0 0 0 0 0 0 0 0 0 0 0 0 0 0 0 0 0 0 0 0 0 0 0 0 0 0 0 0 0 0 0 0 0 0 0 0 0 0 0 0 0 0 0 0 0 0 0 0 0 0 0 0 0 0 0 0 0 0 0 0 0 0 0 0 0 0 0 0 0 0 0 0 0 0 0 0 0 0 0 0 0 0 0 0 0 0 0 0 0 0 0 0 0 0 0 0 0 0 0 0 0 0 0 0 0 0 0 0 0 0 0 0 0 0 0 0 0 0 0 0 0 0 0 0 0 0 0 0 0 0 0 0 0 0 0 0 0 0 0 0 0 0 0 0 0 0 0 0 0 0 0 0 0 0 0 0 0 0 0 0 0 0 0 0 0 0 0 0 0 0 0 0 0 0 0 0 0 0 0 0 0 0 0 0 0 0 0 0 0 0 0 0 0 0 0 0 0 0 0 0 0 0 0 0 0 0 0 0 0 0 0 0 0 0 0 0 0 0 0 0 0 0 0 0 0 0 0 0 0 0 0 0 0 0 0 0 0 0 0 0 0 0 0 0 0 0 0 0 0 0 0 0 0 0 0 0 0 0 0 0 0 0 0 0 0 0 0 0 0 0 0 0 0 0 0 0 0 0 0 0 0 0 0 0 0 0 0 0 0 0 0 0 0 0 0 0 0 0 0 0 0 0 0 0 0 0 0 0 0 0 0 0 0 0 0 0 0 0 0 0 0 0 0 0 0 0 0 0 0 0 0 0 0 0 0 0 0 0 0 0 0 0 0 0 0 0 0 0 0 0 0 0 0 0 0 0 0 0 0 0 0 0 0 0 0 0 0 0 0 0 0 0 0 0 0 0 0 0 0 0 0 0 0 0 0 0 0 0 0 0 0 0 0 0 0 0 0 0 0 0 0 0 0 0 0 0 0 0 0 0 0 0 0 0 0 0 0 0 0 0 0 0 0 0 0 0 0 0 0 0 0 0 0 0 0 0 0 0 0 0 0 0 0 0 0 0 0 0 0 0 0 0 0 0 0 0 0 0 0 0 0 0 0 0 0 0 0 0 0 0 0 0 0 0 0 0 0 0 0 0 0 0 0 0 0 0 0 0 0 0 0 0 0 0 0 0 0 0 0 0 0 0 0 0 0 0 0 0 0 0 0 0 0 0 0 0 0 0 0 0 0 0 0 0 0 0 0 0 0 0 0 0 0 0 0 0 0 0 0 0 0 0 0 0 0 0 0 0 0 0 0 0 0 0 0 0 0 0 0 0 0 0 0 0 0 0 0 0 0 0 0 0 0 0 0 0 0 0 0 0 0 0 0 0 0 0 0 0 0 0 0 0 0 0 0 0 0 0 0 0 0 0 0 0 0 0 0 0 0 0 0 0 0 0 0 0 0 0 0 0 0 0 0 0 0 0 0 0 0 0 0 0 0 0 0 0 0 0 0 0 0 0 0 0 0 0 0 0 0 0 0 0 0 0 0 0 0 0 0 0 0 0 0 0 0 0 0 0 0 0 0 0 0 0 0 0 0 0 0 0 0 0 0 0 0 0 0 0 0 0 0 0 0 0 0 0 0 0 0 0 0 0 0 0 0 0 0 0 0 0 0 0 0 0 0 0 0 0 0 0 0 0 0 0 0 0 0 0 0 0 0 0 0 0 0 0 0 0 0 0 0 0 0 0 0 0 0 0 0 0 0 0 0 0 0 0 0 0 0 0 0 0 0 0 0 0 0 0 0 0 0 0 0 0 0 0 0 0 0 0 0 0 0 0 0 0 0 0 0 0 0 0 0 0 0 0 0 0 0 0 0 0 0 0 0 0 0 0 0 0 0 0 0 0 0 0 0 0 0 0 0 0 0 0 0 0 0 0 0 0 0 0 0 0 0 0 0 0 0 0 0 0 0 0 0 0 0 0 0 0 0 0 0 0 0 0 0 0 0 0 0 0 0 0 0 0 0 0 0 0 0 0 0 0 0 0 0 0 0 0 0 0 0 0 0 0 0 0 0 0 0 0 0 0 0 0 0 0 0 0 0 0 0 0 0 0 0 0 0 0 0 0 0 0 0 0 0 0 0 0 0 0 0 0 0 0 0 0 0 0 0 0 0 0 0 0 0 0 0 0 0 0 0 0 0 0 0 0 0 0 0 0 0 0 0 0 0 0 0 0 0 0 0 0 0 0 0 0 0 0 0 0 0 0 0 0 0 0 0 0 0 0 0 0 0 0 0 0 0 0 0 0 0 0 0 0 0 0 0 0 0 0 0 0 0 0 0 0 0 0 0 0 0 0 0 0 0 0 0 0 0 0 0 0 0 0 0 0 0 0 0 0 0 0 0 0 0 0 0 0 0 0 0 0 0 0 0 0 0 0 0 0 0 0 0 0 0 0 0 0 0 0 0 0 0 0 0 0 0 0 0 0 0 0 0 0 0 0 0 0 0 0 0 0 0 0 0 0 0 0 0 0 0 0 0 0 0 0 0 0 0 0 0 0 0 0 0 0 0 0 0 0 0 0 0 0 0 0 0 0 0 0 0 0 0 0 0 0 0 0 0 0 0 0 0 0 0 0 0 0 0 0 0 0 0 0 0 0 0 0 0 0 0 0 0 0 0 0 0 0 0 0 0 0 0 0 0 0 0 0 0 0 0 0 0 0 0 0 0 0 0 0 0 0 0 0 0 0 0 0 0 0 0 0 0 0 0 0 0 0 0 0 0 0 0 0 0 0 0 0 0 0 0 0 0 0 0 0 0 0 0 0 0 0 0 0 0 0 0 0 0 0 0 0 0 0 0 0 0 0 0 0 0 0 0 0 0 0 0 0 0 0 0 0 0 0 0 0 0 0 0 0 0 0 0 0 0 0 0 0 0 0 0 0 0 0 0 0 0 0 0 0 0 0 0 0 0 0 0 0 0 0 0 0 0 0 0 0 0 0 0 0 0 0 0 0 0 0 0 0 0 0 0 0 0 0 0 0 0 0 0 0 0 0 0 0 0 0 0 0 0 0 0 0 0 0 0 0 0 0 0 0 0 0 0 0 0 0 0 0 0 0 0 0 0 0 0 0 0 0 0 0 0 0 0 0 0 0 0 0 0 0 0 0 0 0 0 0 0 0 0 0 0 0 0 0 0 0 0 0 0 0 0 0 0 0 0 0 0 0 0 0 0 0 0 0 0 0 0 0 0 0 0 0 0 0 0 0 0 0 0 0 0 0 0 0 0 0 0 0 0 0 0 0 0 0 0 0 0 0 0 0 0 0 0 0 0 0 0 0 0 0 0 0 0 0 0 0 0 0 0 0 0 0 0 0 0 0 0 0 0 0 0 0 0 0 0 0 0 0 0 0 0 0 0 0 0 0 0 0 0 0 0 0 0 0 0 0 0 0 0 0 0 0 0 0 0 0 0 0 0 0 0 0 0 0 0 0 0 0 0 0 0 0 0 0 0 0 0 0 0 0 0 0 0 0 0 0 0 0 0 0 0 0 0 0 0 0 0 0 0 0 0 0 0 0 0 0 0 0 0 0 0 0 0 0 0 0 0 0 0 0 0 0 0 0 0 0 0 0 0 0 0 0 0 0 0 0 0 0 0 0 0 0 0 0 0 0 0 0 0 0 0 0 0 0 0 0 0 0 0 0 0 0 0 0 0 0 0 0 0 0 0 0 0 0 0 0 0 0 0 0 0 0 0 0 0 0 0 0 0 0 0 0 0 0 0 0 0 0 0 0 0 0 0 0 0 0 0 0 0 0 0 0 0 0 0 0 0 0 0 0 0 0 0 0 0 0 0 0 0 0 0 0 0 0 0 0 0 0 0 0 0 0 0 0 0 0 0 0 0 0 0 0 0 0 0 0 0 0 0 0 0 0 0 0 0 0 0 0 0 0 0 0 0 0 0 0 0 0 0 0 0 0 0 0 0 0 0 0 0 0 0 0 0 0 0 0 0 0 0 0 0 0 0 0 0 0 0 0 0 0 0 0 0 0 0 0 0 0 0 0 0 0 0 0 0 0 0 0 0 0 0 0 0 0 0 0 0 0 0 0 0 0 0 0 0 0 0 0 0 0 0 0 0 0 0 0 0 0 0 0 0 0 0 0 0 0 0 0 0 0 0 0 0 0 0 0 0 0 0 0 0 0 0 0 0 0 0 0 0 0 0 0 0 0 0 0 0 0 0 0 0 0 0 0 0 0 0 0 0 0 0 0 0 0 0 0 0 0 0 0 0 0 0 0 0 0 0 0 0 0 0 0 0 0 0 0 0 0 0 0 0 0 0 0 0 0 0 0 0 0 0 0 0 0 0 0 0 0 0 0 0 0 0 0 0 0 0 0 0 0 0 0 0 0 0 0 0 0 0 0 0 0 0 0 0 0 0 0 0 0 0 0 0 0 0 0 0 0 0 0 0 0 0 0 0 0 0 0 0 0 0 0 0 0 0 0 0 0 0 0 0 0 0 0 0 0 0 0 0 0 0 0 0 0 0 0 0 0 0 0 0 0 0 0 0 0 0 0 0 0 0 0 0 0 0 0 0 0 0 0 0 0 0 0 0 0 0 0 0 0 0 0 0 0 0 0 0 0 0 0 0 0 0 0 0 0 0 0 0 0 0 0 0 0 0 0 0 0 0 0 0 0 0 0 0 0 0 0 0 0 0 0 0 0 0 0 0 0 0 0 0 0 0 0 0 0 0 0 0 0 0 0 0 0 0 0 0 0 0 0 0 0 0 0 0 0 0 0 0 0 0 0 0 0 0 0 0 0 0 0 0 0 0 0 0 0 0 0 0 0 0 0 0 0 0 0 0 0 0 0 0 0 0 0 0 0 0 0 0 0 0 0 0 0 0 0 0 0 0 0 0 0 0 0 0 0 0 0 0 0 0 0 0 0 0 0 0 0 0 0 0 0 0 0 0 0 0 0 0 0 0 0 0 0 0 0 0 0 0 0 0 0 0 0 0 0 0 0 0 0 0 0 0 0 0 0 0 0 0 0 0 0 0 0 0 0 0 0 0 0 0 0 0 0 0 0 0 0 0 0 0 0 0 0 0 0 0 0 0 0 0 0 0 0 0 0 0 0 0 0 0 0 0 0 0 0 0 0 0 0 0 0 0 0 0 0 0 0 0 0 0 0 0 0 0 0 0 0 0 0 0 0 0 0 0 0 0 0 0 0 0 0 0 0 0 0 0 0 0 0 0 0 0 0 0 0 0 0 0 0 0 0 0 0 0 0 0 0 0 0 0 0 0 0 0 0 0 0 0 0 0 0 0 0 0 0 0 0 0 0 0 0 0 0 0 0 0 0 0 0 0 0 0 0 0 0 0 0 0 0 0 0 0 0 0 0 0 0 0 0 0 0 0 0 0 0 0 0 0 0 0 0 0 0 0 0 0 0 0 0 0 0 0 0 0 0 0 0 0 0 0 0 0 0 0 0 0 0 0 0 0 0 0 0 0 0 0 0 0 0 0 0 0 0 0 0 0 0 0 0 0 0 0 0 0 0 0 0 0 0 0 0 0 0 0 0 0 0 0 0 0 0 0 0 0 0 0 0 0 0 0 0 0 0 0 0 0 0 0 0 0 0 0 0 0 0 0 0 0 0 0 0 0 0 0 0 0 0 0 0 0 0 0 0 0 0 0 0 0 0 0 0 0 0 0 0 0 0 0 0 0 0 0 0 0 0 0 0 0 0 0 0 0 0 0 0 0 0 0 0 0 0 0 0 0 0 0 0 0 0 0 0 0 0 0 0 0 0 0 0 0 0 0 0 0 0 0 0 0 0 0 0 0 0 0 0 0 0 0 0 0 0 0 0 0 0 0 0 0 0 0 0 0 0 0 0 0 0 0 0 0 0 0 0 0 0 0 0 0 0 0 0 0 0 0 0 0 0 0 0 0 0 0 0 0 0 0 0 0 0 0 0 0 0 0 0 0 0 0 0 0 0 0 0 0 0 0 0 0 0 0 0 0 0 0 0 0 0 0 0 0 0 0 0 0 0 0 0 0 0 0 0 0 0 0 0 0 0 0 0 0 0 0 0 0 0 0 0 0 0 0 0 0 0 0 0 0 0 0 0 0 0 0 0 0 0 0 0 0 0 0 0 0 0 0 0 0 0 0 0 0 0 0 0 0 0 0 0 0 0 0 0 0 0 0 0 0 0 0 0 0 0 0 0 0 0 0 0 0 0 0 0 0 0 0 0 0 0 0 0 0 0 0 0 0 0 0 0 0 0 0 0 0 0 0 0 0 0 0 0 0 0 0 0 0 0 0 0 0 0 0 0 0 0 0 0 0 0 0 0 0 0 0 0 0 0 0 0 0 0 0 0 0 0 0 0 0 0 0 0 0 0 0 0 0 0 0 0 0 0 0 0 0 0 0 0 0 0 0 0 0 0 0 0 0 0 0 0 0 0 0 0 0 0 0 0 0 0 0 0 0 0 0 0 0 0 0 0 0 0 0 0 0 0 0 0 0 0 0 0 0 0 0 0 0 0 0 0 0 0 0 0 0 0 0 0 0 0 0 0 0 0 0 0 0 0 0 0 0 0 0 0 0 0 0 0 0 0 0 0 0 0 0 0 0 0 0 0 0 0 0 0 0 0 0 0 0 0 0 0 0 0 0 0 0 0 0 0 0 0 0 0 0 0 0 0 0 0 0 0 0 0 0 0 0 0 0 0 0 0 0 0 0 0 0 0 0 0 0 0 0 0 0 0 0 0 0 0 0 0 0 0 0 0 0 0 0 0 0 0 0 0 0 0 0 0 0 0 0 0 0 0 0 0 0 0 0 0 0 0 0 0 0 0 0 0 0 0 0 0 0 0 0 0 0 0 0 0 0 0 0 0 0 0 0 0 0 0 0 0 0 0 0 0 0 0 0 0 0 0 0 0 0 0 0 0 0 0 0 0 0 0 0 0 0 0 0 0 0 0 0 0 0 0 0 0 0 0 0 0 0 0 0 0 0 0 0 0 0 0 0 0 0 0 0 0 0 0 0 0 0 0 0 0 0 0 0 0 0 0 0 0 0 0 0 0 0 0 0 0 0 0 0 0 0 0 0 0 0 0 0 0 0 0 0 0 0 0 0 0 0 0 0 0 0 0 0 0 0 0 0 0 0 0 0 0 0 0 0 0 0 0 0 0 0 0 0 0 0 0 0 0 0 0 0 0 0 0 0 0 0 0 0 0 0 0 0 0 0 0 0 0 0 0 0 0 0 0 0 0 0 0 0 0 0 0 0 0 0 0 0 0 0 0 0 0 0 0 0 0 0 0 0 0 0 0 0 0 0 0 0 0 0 0 0 0 0 0 0 0 0 0 0 0 0 0 0 0 0 0 0 0 0 0 0 0 0 0 0 0 0 0 0 0 0 0 0 0 0 0 0 0 0 0 0 0 0 0 0 0 0 0 0 0 0 0 0 0 0 0 0 0 0 0 0 0 0 0 0 0 0 0 0 0 0 0 0 0 0 0 0 0 0 0 0 0 0 0 0 0 0 0 0 0 0 0 0 0 0 0 0 0 0 0 0 0 0 0 0 0 0 0 0 0 0 0 0 0 0 0 0 0 0 0 0 0 0 0 0 0 0 0 0 0 0 0 0 0 0 0 0 0 0 0 0 0 0 0 0 0 0 0 0 0 0 0 0 0 0 0 0 0 0 0 0 0 0 0 0 0 0 0 0 0 0 0 0 0 0 0 0 0 0 0 0 0 0 0 0 0 0 0 0 0 0 0 0 0 0 0 0 0 0 0 0 0 0 0 0 0 0 0 0 0 0 0 0 0 0 0 0 0 0 0 0 0 0 0 0 0 0 0 0 0 0 0 0 0 0 0 0 0 0 0 0 0 0 0 0 0 0 0 0 0 0 0 0 0 0 0 0 0 0 0 0 0 0 0 0 0 0 0 0 0 0 0 0 0 0 0 0 0 0 0 0 0 0 0 0 0 0 0 0 0 0 0 0 0 0 0 0 0 0 0 0 0 0 0 0 0 0 0 0 0 0 0 0 0 0 0 0 0 0 0 0 0 0 0 0 0 0 0 0 0 0 0 0 0 0 0 0 0 0 0 0 0 0 0 0 0 0 0 0 0 0 0 0 0 0 0 0 0 0 0 0 0 0 0 0 0 0 0 0 0 0 0 0 0 0 0 0 0 0 0 0 0 0 0 0 0 0 0 0 0 0 0 0 0 0 0 0 0 0 0 0 0 0 0 0 0 0 0 0 0 0 0 0 0 0 0 0 0 0 0 0 0 0 0 0 0 0 0 0 0 0 0 0 0 0 0 0 0 0 0 0 0 0 0 0 0 0 0 0 0 0 0 0 0 0 0 0 0 0 0 0 0 0 0 0 0 0 0 0 0 0 0 0 0 0 0 0 0 0 0 0 0 0 0 0 0 0 0 0 0 0 0 0 0 0 0 0 0 0 0 0 0 0 0 0 0 0 0 0 0 0 0 0 0 0 0 0 0 0 0 0 0 0 0 0 0 0 0 0 0 0 0 0 0 0 0 0 0 0 0 0 0 0 0 0 0 0 0 0 0 0 0 0 0 0 0 0 0 0 0 0 0 0 0 0 0 0 0 0 0 0 0 0 0 0 0 0 0 0 0 0 0 0 0 0 0 0 0 0 0 0 0 0 0 0 0 0 0 0 0 0 0 0 0 0 0 0 0 0 0 0 0 0 0 0 0 0 0 0 0 0 0 0 0 0 0 0 0 0 0 0 0 0 0 0 0 0 0 0 0 0 0 0 0 0 0 0 0 0 0 0 0 0 0 0 0 0 0 0 0 0 0 0 0 0 0 0 0 0 0 0 0 0 0 0 0 0 0 0 0 0 0 0 0 0 0 0 0 0 0 0 0 0 0 0 0 0 0 0 0 0 0 0 0 0 0 0 0 0 0 0 0 0 0 0 0 0 0 0 0 0 0 0 0 0 0 0 0 0 0 0 0 0 0 0 0 0 0 0 0 0 0 0 0 0 0 0 0 0 0 0 0 0 0 0 0 0 0 0 0 0 0 0 0 0 0 0 0 0 0 0 0 0 0 0 0 0 0 0 0 0 0 0 0 0 0 0 0 0 0 0 0 0 0 0 0 0 0 0 0 0 0 0 0 0 0 0 0 0 0 0 0 0 0 0 0 0 0 0 0 0 0 0 0 0 0 0 0 0 0 0 0 0 0 0 0 0 0 0 0 0 0 0 0 0 0 0 0 0 0 0 0 0 0 0 0 0 0 0 0 0 0 0 0 0 0 0 0 0 0 0 0 0 0 0 0 0 0 0 0 0 0 0 0 0 0 0 0 0 0 0 0 0 0 0 0 0 0 0 0 0 0 0 0 0 0 0 0 0 0 0 0 0 0 0 0 0 0 0 0 0 0 0 0 0 0 0 0 0 0 0 0 0 0 0 0 0 0 0 0 0 0 0 0 0 0 0 0 0 0 0 0 0 0 0 0 0 0 0 0 0 0 0 0 0 0 0 0 0 0 0 0 0 0 0 0 0 0 0 0 0 0 0 0 0 0 0 0 0 0 0 0 0 0 0 0 0 0 0 0 0 0 0 0 0 0 0 0 0 0 0 0 0 0 0 0 0 0 0 0 0 0 0 0 0 0 0 0 0 0 0 0 0 0 0 0 0 0 0 0 0 0 0 0 0 0 0 0 0 0 0 0 0 0 0 0 0 0 0 0 0 0 0 0 0 0 0 0 0 0 0 0 0 0 0 0 0 0 0 0 0 0 0 0 0 0 0 0 0 0 0 0 0 0 0 0 0 0 0 0 0 0 0 0 0 0 0 0 0 0 0 0 0 0 0 0 0 0 0 0 0 0 0 0 0 0 0 0 0 0 0 0 0 0 0 0 0 0 0 0 0 0 0 0 0 0 0 0 0 0 0 0 0 0 0 0 0 0 0 0 0 0 0 0 0 0 0 0 0 0 0 0 0 0 0 0 0 0 0 0 0 0 0 0 0 0 0 0 0 0 0 0 0 0 0 0 0 0 0 0 0 0 0 0 0 0 0 0 0 0 0 0 0 0 0 0 0 0 0 0 0 0 0 0 0 0 0 0 0 0 0 0 0 0 0 0 0 0 0 0 0 0 0 0 0 0 0 0 0 0 0 0 0 0 0 0 0 0 0 0 0 0 0 0 0 0 0 0 0 0 0 0 0 0 0 0 0 0 0 0 0 0 0 0 0 0 0 0 0 0 0 0 0 0 0 0 0 0 0 0 0 0 0 0 0 0 0 0 0 0 0 0 0 0 0 0 0 0 0 0 0 0 0 0 0 0 0 0 0 0 0 0 0 0 0 0 0 0 0 0 0 0 0 0 0 0 0 0 0 0 0 0 0 0 0 0 0 0 0 0 0 0 0 0 0 0 0 0 0 0 0 0 0 0 0 0 0 0 0 0 0 0 0 0 0 0 0 0 0 0 0 0 0 0 0 0 0 0 0 0 0 0 0 0 0 0 0 0 0 0 0 0 0 0 0 0 0 0 0 0 0 0 0 0 0 0 0 0 0 0 0 0 0 0 0 0 0 0 0 0 0 0 0 0 0 0 0 0 0 0 0 0 0 0 0 0 0 0 0 0 0 0 0 0 0 0 0 0 0 0 0 0 0 0 0 0 0 0 0 0 0 0 0 0 0 0 0 0 0 0 0 0 0 0 0 0 0 0 0 0 0 0 0 0 0 0 0 0 0 0 0 0 0 0 0 0 0 0 0 0 0 0 0 0 0 0 0 0 0 0 0 0 0 0 0 0 0 0 0 0 0 0 0 0 0 0 0 0 0 0 0 0 0 0 0 0 0 0 0 0 0 0 0 0 0 0 0 0 0 0 0 0 0 0 0 0 0 0 0 0 0 0 0 0 0 0 0 0 0 0 0 0 0 0 0 0 0 0 0 0 0 0 0 0 0 0 0 0 0 0 0 0 0 0 0 0 0 0 0 0 0 0 0 0 0 0 0 0 0 0 0 0 0 0 0 0 0 0 0 0 0 0 0 0 0 0 0 0 0 0 0 0 0 0 0 0 0 0 0 0 0 0 0 0 0 0 0 0 0 0 0 0 0 0 0 0 0 0 0 0 0 0 0 0 0 0 0 0 0 0 0 0 0 0 0 0 0 0 0 0 0 0 0 0 0 0 0 0 0 0 0 0 0 0 0 0 0 0 0 0 0 0 0 0 0 0 0 0 0 0 0 0 0 0 0 0 0 0 0 0 0 0 0 0 0 0 0 0 0 0 0 0 0 0 0 0 0 0 0 0 0 0 0 0 0 0 0 0 0 0 0 0 0 0 0 0 0 0 0 0 0 0 0 0 0 0 0 0 0 0 0 0 0 0 0 0 0 0 0 0 0 0 0 0 0 0 0 0 0 0 0 0 0 0 0 0 0 0 0 0 0 0 0 0 0 0 0 0 0 0 0 0 0 0 0 0 0 0 0 0 0 0 0 0 0 0 0 0 0 0 0 0 0 0 0 0 0 0 0 0 0 0 0 0 0 0 0 0 0 0 0 0 0 0 0 0 0 0 0 0 0 0 0 0 0 0 0 0 0 0 0 0 0 0 0 0 0 0 0 0 0 0 0 0 0 0 0 0 0 0 0 0 0 0 0 0 0 0 0 0 0 0 0 0 0 0 0 0 0 0 0 0 0 0 0 0 0 0 0 0 0 0 0 0 0 0 0 0 0 0 0 0 0 0 0 0 0 0 0 0 0 0 0 0 0 0 0 0 0 0 0 0 0 0 0 0 0 0 0 0 0 0 0 0 0 0 0 0 0 0 0 0 0 0 0 0 0 0 0 0 0 0 0 0 0 0 0 0 0 0 0 0 0 0 0 0 0 0 0 0 0 0 0 0 0 0 0 0 0 0 0 0 0 0 0 0 0 0 0 0 0 0 0 0 0 0 0 0 0 0 0 0 0 0 0 0 0 0 0 0 0 0 0 0 0 0 0 0 0 0 0 0 0 0 0 0 0 0 0 0 0 0 0 0 0 0 0 0 0 0 0 0 0 0 0 0 0 0 0 0 0 0 0 0 0 0 0 0 0 0 0 0 0 0 0 0 0 0 0 0 0 0 0 0 0 0 0 0 0 0 0 0 0 0 0 0 0 0 0 0 0 0 0 0 0 0 0 0 0 0 0 0 0 0 0 0 0 0 0 0 0 0 0 0 0 0 0 0 0 0 0 0 0 0 0 0 0 0 0 0 0 0 0 0 0 0 0 0 0 0 0 0 0 0 0 0 0 0 0 0 0 0 0 0
SPC72 0 0 0 0 0 0 0 0 0 0 0 0 0 0 0 0 0 0 0 0 0 0 0 0 0 0 0 0 0 0 0 0 0 0 0 0 0 0 0 0 0 0 0 0 0 0 0 0 0 0 0 0 0 0 0 0 0 0 0 0 0 0 0 0 0 0 0 0 0 0 0 0 0 0 0 0 0 0 0 0 0 0 0 0 0 0 0 0 0 0 0 0 0 0 0 0 0 0 0 0 0 0 0 0 0 0 0 0 0 0 0 0 0 0 0 0 0 0 0 0 0 0 0 0 0 0 0 0 0 0 0 0 0 0 0 0 0 0 0 0 0 0 0 0 0 0 0 0 0 0 0 0 0 0 0 0 0 0 0 0 0 0 0 0 0 0 0 0 0 0 0 0 0 0 0 0 0 0 0 0 0 0 0 0 0 0 0 0 0 0 0 0 0 0 0 0 0 0 0 0 0 0 0 0 0 0 0 0 0 0 0 0 0 0 0 0 0 0 0 0 0 0 0 0 0 0 0 0 0 0 0 0 0 0 0 0 0 0 0 0 0 0 0 0 0 0 0 0 0 0 0 0 0 0 0 0 0 0 0 0 0 0 0 0 0 0 0 0 0 0 0 0 0 0 0 0 0 0 0 0 0 0 0 0 0 0 0 0 0 0 0 0 0 0 0 0 0 0 0 0 0 0 0 0 0 0 0 0 0 0 0 0 0 0 0 0 0 0 0 0 0 0 0 0 0 0 0 0 0 0 0 0 0 0 0 0 0 0 0 0 0 0 0 0 0 0 0 0 0 0 0 0 0 0 0 0 0 0 0 0 0 0 0 0 0 0 0 0 0 0 0 0 0 0 0 0 0 0 0 0 0 0 0 0 0 0 0 0 0 0 0 0 0 0 0 0 0 0 0 0 0 0 0 0 0 0 0 0 0 0 0 0 0 0 0 0 0 0 0 0 0 0 0 0 0 0 0 0 0 0 0 0 0 0 0 0 0 0 0 0 0 0 0 0 0 0 0 0 0 0 0 0 0 0 0 0 0 0 0 0 0 0 0 0 0 0 0 0 0 0 0 0 0 0 0 0 0 0 0 0 0 0 0 0 0 0 0 0 0 0 0 0 0 0 0 0 0 0 0 0 0 0 0 0 0 0 0 0 0 0 0 0 0 0 0 0 0 0 0 0 0 0 0 0 0 0 0 0 0 0 0 0 0 0 0 0 0 0 0 0 0 0 0 0 0 0 0 0 0 0 0 0 0 0 0 0 0 0 0 0 0 0 0 0 0 0 0 0 0 0 0 0 0 0 0 0 0 0 0 0 0 0 0 0 0 0 0 0 0 0 0 0 0 0 0 0 0 0 0 0 0 0 0 0 0 0 0 0 0 0 0 0 0 0 0 0 0 0 0 0 0 0 0 0 0 0 0 0 0 0 0 0 0 0 0 0 0 0 0 0 0 0 0 0 0 0 0 0 0 0 0 0 0 0 0 0 0 0 0 0 0 0 0 0 0 0 0 0 0 0 0 0 0 0 0 0 0 0 0 0 0 0 0 0 0 0 0 0 0 0 0 0 0 0 0 0 0 0 0 0 0 0 0 0 0 0 0 0 0 0 0 0 0 0 0 0 0 0 0 0 0 0 0 0 0 0 0 0 0 0 0 0 0 0 0 0 0 0 0 0 0 0 0 0 0 0 0 0 0 0 0 0 0 0 0 0 0 0 0 0 0 0 0 0 0 0 0 0 0 0 0 0 0 0 0 0 0 0 0 0 0 0 0 0 0 0 0 0 0 0 0 0 0 0 0 0 0 0 0 0 0 0 0 0 0 0 0 0 0 0 0 0 0 0 0 0 0 0 0 0 0 0 0 0 0 0 0 0 0 0 0 0 0 0 0 0 0 0 0 0 0 0 0 0 0 0 0 0 0 0 0 0 0 0 0 0 0 0 0 0 0 0 0 0 0 0 0 0 0 0 0 0 0 0 0 0 0 0 0 0 0 0 0 0 0 0 0 0 0 0 0 0 0 0 0 0 0 0 0 0 0 0 0 0 0 0 0 0 0 0 0 0 0 0 0 0 0 0 0 0 0 0 0 0 0 0 0 0 0 0 0 0 0 0 0 0 0 0 0 0 0 0 0 0 0 0 0 0 0 0 0 0 0 0 0 0 0 0 0 0 0 0 0 0 0 0 0 0 0 0 0 0 0 0 0 0 0 0 0 0 0 0 0 0 0 0 0 0 0 0 0 0 0 0 0 0 0 0 0 0 0 0 0 0 0 0 0 0 0 0 0 0 0 0 0 0 0 0 0 0 0 0 0 0 0 0 0 0 0 0 0 0 0 0 0 0 0 0 0 0 0 0 0 0 0 0 0 0 0 0 0 0 0 0 0 0 0 0 0 0 0 0 0 0 0 0 0 0 0 0 0 0 0 0 0 0 0 0 0 0 0 0 0 0 0 0 0 0 0 0 0 0 0 0 0 0 0 0 0 0 0 0 0 0 0 0 0 0 0 0 0 0 0 0 0 0 0 0 0 0 0 0 0 0 0 0 0 0 0 0 0 0 0 0 0 0 0 0 0 0 0 0 0 0 0 0 0 0 0 0 0 0 0 0 0 0 0 0 0 0 0 0 0 0 0 0 0 0 0 0 0 0 0 0 0 0 0 0 0 0 0 0 0 0 0 0 0 0 0 0 0 0 0 0 0 0 0 0 0 0 0 0 0 0 0 0 0 0 0 0 0 0 0 0 0 0 0 0 0 0 0 0 0 0 0 0 0 0 0 0 0 0 0 0 0 0 0 0 0 0 0 0 0 0 0 0 0 0 0 0 0 0 0 0 0 0 0 0 0 0 0 0 0 0 0 0 0 0 0 0 0 0 0 0 0 0 0 0 0 0 0 0 0 0 0 0 0 0 0 0 0 0 0 0 0 0 0 0 0 0 0 0 0 0 0 0 0 0 0 0 0 0 0 0 0 0 0 0 0 0 0 0 0 0 0 0 0 0 0 0 0 0 0 0 0 0 0 0 0 0 0 0 0 0 0 0 0 0 0 0 0 0 0 0 0 0 0 0 0 0 0 0 0 0 0 0 0 0 0 0 0 0 0 0 0 0 0 0 0 0 0 0 0 0 0 0 0 0 0 0 0 0 0 0 0 0 0 0 0 0 0 0 0 0 0 0 0 0 0 0 0 0 0 0 0 0 0 0 0 0 0 0 0 0 0 0 0 0 0 0 0 0 0 0 0 0 0 0 0 0 0 0 0 0 0 0 0 0 0 0 0 0 0 0 0 0 0 0 0 0 0 0 0 0 0 0 0 0 0 0 0 0 0 0 0 0 0 0 0 0 0 0 0 0 0 0 0 0 0 0 0 0 0 0 0 0 0 0 0 0 0 0 0 0 0 0 0 0 0 0 0 0 0 0 0 0 0 0 0 0 0 0 0 0 0 0 0 0 0 0 0 0 0 0 0 0 0 0 0 0 0 0 0 0 0 0 0 0 0 0 0 0 0 0 0 0 0 0 0 0 0 0 0 0 0 0 0 0 0 0 0 0 0 0 0 0 0 0 0 0 0 0 0 0 0 0 0 0 0 0 0 0 0 0 0 0 0 0 0 0 0 0 0 0 0 0 0 0 0 0 0 0 0 0 0 0 0 0 0 0 0 0 0 0 0 0 0 0 0 0 0 0 0 0 0 0 0 0 0 0 0 0 0 0 0 0 0 0 0 0 0 0 0 0 0 0 0 0 0 0 0 0 0 0 0 0 0 0 0 0 0 0 0 0 0 0 0 0 0 0 0 0 0 0 0 0 0 0 0 0 0 0 0 0 0 0 0 0 0 0 0 0 0 0 0 0 0 0 0 0 0 0 0 0 0 0 0 0 0 0 0 0 0 0 0 0 0 0 0 0 0 0 0 0 0 0 0 0 0 0 0 0 0 0 0 0 0 0 0 0 0 0 0 0 0 0 0 0 0 0 0 0 0 0 0 0 0 0 0 0 0 0 0 0 0 0 0 0 0 0 0 0 0 0 0 0 0 0 0 0 0 0 0 0 0 0 0 0 0 0 0 0 0 0 0 0 0 0 0 0 0 0 0 0 0 0 0 0 0 0 0 0 0 0 0 0 0 0 0 0 0 0 0 0 0 0 0 0 0 0 0 0 0 0 0 0 0 0 0 0 0 0 0 0 0 0 0 0 0 0 0 0 0 0 0 0 0 0 0 0 0 0 0 0 0 0 0 0 0 0 0 0 0 0 0 0 0 0 0 0 0 0 0 0 0 0 0 0 0 0 0 0 0 0 0 0 0 0 0 0 0 0 0 0 0 0 0 0 0 0 0 0 0 0 0 0 0 0 0 0 0 0 0 0 0 0 0 0 0 0 0 0 0 0 0 0 0 0 0 0 0 0 0 0 0 0 0 0 0 0 0 0 0 0 0 0 0 0 0 0 0 0 0 0 0 0 0 0 0 0 0 0 0 0 0 0 0 0 0 0 0 0 0 0 0 0 0 0 0 0 0 0 0 0 0 0 0 0 0 0 0 0 0 0 0 0 0 0 0 0 0 0 0 0 0 0 0 0 0 0 0 0 0 0 0 0 0 0 0 0 0 0 0 0 0 0 0 0 0 0 0 0 0 0 0 0 0 0 0 0 0 0 0 0 0 0 0 0 0 0 0 0 0 0 0 0 0 0 0 0 0 0 0 0 0 0 0 0 0 0 0 0 0 0 0 0 0 0 0 0 0 0 0 0 0 0 0 0 0 0 0 0 0 0 0 0 0 0 0 0 0 0 0 0 0 0 0 0 0 0 0 0 0 0 0 0 0 0 0 0 0 0 0 0 0 0 0 0 0 0 0 0 0 0 0 0 0 0 0 0 0 0 0 0 0 0 0 0 0 0 0 0 0 0 0 0 0 0 0 0 0 0 0 0 0 0 0 0 0 0 0 0 0 0 0 0 0 0 0 0 0 0 0 0 0 0 0 0 0 0 0 0 0 0 0 0 0 0 0 0 0 0 0 0 0 0 0 0 0 0 0 0 0 0 0 0 0 0 0 0 0 0 0 0 0 0 0 0 0 0 0 0 0 0 0 0 0 0 0 0 0 0 0 0 0 0 0 0 0 0 0 0 0 0 0 0 0 0 0 0 0 0 0 0 0 0 0 0 0 0 0 0 0 0 0 0 0 0 0 0 0 0 0 0 0 0 0 0 0 0 0 0 0 0 0 0 0 0 0 0 0 0 0 0 0 0 0 0 0 0 0 0 0 0 0 0 0 0 0 0 0 0 0 0 0 0 0 0 0 0 0 0 0 0 0 0 0 0 0 0 0 0 0 0 0 0 0 0 0 0 0 0 0 0 0 0 0 0 0 0 0 0 0 0 0 0 0 0 0 0 0 0 0 0 0 0 0 0 0 0 0 0 0 0 0 0 0 0 0 0 0 0 0 0 0 0 0 0 0 0 0 0 0 0 0 0 0 0 0 0 0 0 0 0 0 0 0 0 0 0 0 0 0 0 0 0 0 0 0 0 0 0 0 0 0 0 0 0 0 0 0 0 0 0 0 0 0 0 0 0 0 0 0 0 0 0 0 0 0 0 0 0 0 0 0 0 0 0 0 0 0 0 0 0 0 0 0 0 0 0 0 0 0 0 0 0 0 0 0 0 0 0 0 0 0 0 0 0 0 0 0 0 0 0 0 0 0 0 0 0 0 0 0 0 0 0 0 0 0 0 0 0 0 0 0 0 0 0 0 0 0 0 0 0 0 0 0 0 0 0 0 0 0 0 0 0 0 0 0 0 0 0 0 0 0 0 0 0 0 0 0 0 0 0 0 0 0 0 0 0 0 0 0 0 0 0 0 0 0 0 0 0 0 0 0 0 0 0 0 0 0 0 0 0 0 0 0 0 0 0 0 0 0 0 0 0 0 0 0 0 0 0 0 0 0 0 0 0 0 0 0 0 0 0 0 0 0 0 0 0 0 0 0 0 0 0 0 0 0 0 0 0 0 0 0 0 0 0 0 0 0 0 0 0 0 0 0 0 0 0 0 0 0 0 0 0 0 0 0 0 0 0 0 0 0 0 0 0 0 0 0 0 0 0 0 0 0 0 0 0 0 0 0 0 0 0 0 0 0 0 0 0 0 0 0 0 0 0 0 0 0 0 0 0 0 0 0 0 0 0 0 0 0 0 0 0 0 0 0 0 0 0 0 0 0 0 0 0 0 0 0 0 0 0 0 0 0 0 0 0 0 0 0 0 0 0 0 0 0 0 0 0 0 0 0 0 0 0 0 0 0 0 0 0 0 0 0 0 0 0 0 0 0 0 0 0 0 0 0 0 0 0 0 0 0 0 0 0 0 0 0 0 0 0 0 0 0 0 0 0 0 0 0 0 0 0 0 0 0 0 0 0 0 0 0 0 0 0 0 0 0 0 0 0 0 0 0 0 0 0 0 0 0 0 0 0 0 0 0 0 0 0 0 0 0 0 0 0 0 0 0 0 0 0 0 0 0 0 0 0 0 0 0 0 0 0 0 0 0 0 0 0 0 0 0 0 0 0 0 0 0 0 0 0 0 0 0 0 0 0 0 0 0 0 0 0 0 0 0 0 0 0 0 0 0 0 0 0 0 0 0 0 0 0 0 0 0 0 0 0 0 0 0 0 0 0 0 0 0 0 0 0 0 0 0 0 0 0 0 0 0 0 0 0 0 0 0 0 0 0 0 0 0 0 0 0 0 0 0 0 0 0 0 0 0 0 0 0 0 0 0 0 0 0 0 0 0 0 0 0 0 0 0 0 0 0 0 0 0 0 0 0 0 0 0 0 0 0 0 0 0 0 0 0 0 0 0 0 0 0 0 0 0 0 0 0 0 0 0 0 0 0 0 0 0 0 0 0 0 0 0 0 0 0 0 0 0 0 0 0 0 0 0 0 0 0 0 0 0 0 0 0 0 0 0 0 0 0 0 0 0 0 0 0 0 0 0 0 0 0 0 0 0 0 0 0 0 0 0 0 0 0 0 0 0 0 0 0 0 0 0 0 0 0 0 0 0 0 0 0 0 0 0 0 0 0 0 0 0 0 0 0 0 0 0 0 0 0 0 0 0 0 0 0 0 0 0 0 0 0 0 0 0 0 0 0 0 0 0 0 0 0 0 0 0 0 0 0 0 0 0 0 0 0 0 0 0 0 0 0 0 0 0 0 0 0 0 0 0 0 0 0 0 0 0 0 0 0 0 0 0 0 0 0 0 0 0 0 0 0 0 0 0 0 0 0 0 0 0 0 0 0 0 0 0 0 0 0 0 0 0 0 0 0 0 0 0 0 0 0 0 0 0 0 0 0 0 0 0 0 0 0 0 0 0 0 0 0 0 0 0 0 0 0 0 0 0 0 0 0 0 0 0 0 0 0 0 0 0 0 0 0 0 0 0 0 0 0 0 0 0 0 0 0 0 0 0 0 0 0 0 0 0 0 0 0 0 0 0 0 0 0 0 0 0 0 0 0 0 0 0 0 0 0 0 0 0 0 0 0 0 0 0 0 0 0 0 0 0 0 0 0 0 0 0 0 0 0 0 0 0 0 0 0 0 0 0 0 0 0 0 0 0 0 0 0 0 0 0 0 0 0 0 0 0 0 0 0 0 0 0 0 0 0 0 0 0 0 0 0 0 0 0 0 0 0 0 0 0 0 0 0 0 0 0 0 0 0 0 0 0 0 0 0 0 0 0 0 0 0 0 0 0 0 0 0 0 0 0 0 0 0 0 0 0 0 0 0 0 0 0 0 0 0 0 0 0 0 0 0 0 0 0 0 0 0 0 0 0 0 0 0 0 0 0 0 0 0 0 0 0 0 0 0 0 0 0 0 0 0 0 0 0 0 0 0 0 0 0 0 0 0 0 0 0 0 0 0 0 0 0 0 0 0 0 0 0 0 0 0 0 0 0 0 0 0 0 0 0 0 0 0 0 0 0 0 0 0 0 0 0 0 0 0 0 0 0 0 0 0 0 0 0 0 0 0 0 0 0 0 0 0 0 0 0 0 0 0 0 0 0 0 0 0 0 0 0 0 0 0 0 0 0 0 0 0 0 0 0 0 0 0 0 0 0 0 0 0 0 0 0 0 0 0 0 0 0 0 0 0 0 0 0 0 0 0 0 0 0 0 0 0 0 0 0 0 0 0 0 0 0 0 0 0 0 0 0 0 0 0 0 0 0 0 0 0 0 0 0 0 0 0 0 0 0 0 0 0 0 0 0 0 0 0 0 0 0 0 0 0 0 0 0 0 0 0 0 0 0 0 0 0 0 0 0 0 0 0 0 0 0 0 0 0 0 0 0 0 0 0 0 0 0 0 0 0 0 0 0 0 0 0 0 0 0 0 0 0 0 0 0 0 0 0 0 0 0 0 0 0 0 0 0 0 0 0 0 0 0 0 0 0 0 0 0 0 0 0 0 0 0 0 0 0 0 0 0 0 0 0 0 0 0 0 0 0 0 0 0 0 0 0 0 0 0 0 0 0 0 0 0 0 0 0 0 0 0 0 0 0 0 0 0 0 0 0 0 0 0 0 0 0 0 0 0 0 0 0 0 0 0 0 0 0 0 0 0 0 0 0 0 0 0 0 0 0 0 0 0 0 0 0 0 0 0 0 0 0 0 0 0 0 0 0 0 0 0 0 0 0 0 0 0 0 0 0 0 0 0 0 0 0 0 0 0 0 0 0 0 0 0 0 0 0 0 0 0 0 0 0 0 0 0 0 0 0 0 0 0 0 0 0 0 0 0 0 0 0 0 0 0 0 0 0 0 0 0 0 0 0 0 0 0 0 0 0 0 0 0 0 0 0 0 0 0 0 0 0 0 0 0 0 0 0 0 0 0 0 0 0 0 0 0 0 0 0 0 0 0 0 0 0 0 0 0 0 0 0 0 0 0 0 0 0 0 0 0 0 0 0 0 0 0 0 0 0 0 0 0 0 0 0 0 0 0 0 0 0 0 0 0 0 0 0 0 0 0 0 0 0 0 0 0 0 0 0 0 0 0 0 0 0 0 0 0 0 0 0 0 0 0 0 0 0 0 0 0 0 0 0 0 0 0 0 0 0 0 0 0 0 0 0 0 0 0 0 0 0 0 0 0 0 0 0 0 0 0 0 0 0 0 0 0 0 0 0 0 0 0 0 0 0 0 0 0 0 0 0 0 0 0 0 0 0 0 0 0 0 0 0 0 0 0 0 0 0 0 0 0 0 0 0 0 0 0 0 0 0 0 0 0 0 0 0 0 0 0 0 0 0 0 0 0 0 0 0 0 0 0 0 0 0 0 0 0 0 0 0 0 0 0 0 0 0 0 0 0 0 0 0 0 0 0 0 0 0 0 0 0 0 0 0 0 0 0 0 0 0 0 0 0 0 0 0 0 0 0 0 0 0 0 0 0 0 0 0 0 0 0 0 0 0 0 0 0 0 0 0 0 0 0 0 0 0 0 0 0 0 0 0 0 0 0 0 0 0 0 0 0 0 0 0 0 0 0 0 0 0 0 0 0 0 0 0 0 0 0 0 0 0 0 0 0 0 0 0 0 0 0 0 0 0 0 0 0 0 0 0 0 0 0 0 0 0 0 0 0 0 0 0 0 0 0 0 0 0 0 0 0 0 0 0 0 0 0 0 0 0 0 0 0 0 0 0 0 0 0 0 0 0 0 0 0 0 0 0 0 0 0 0 0 0 0 0 0 0 0 0 0 0 0 0 0 0 0 0 0 0 0 0 0 0 0 0 0 0 0 0 0 0 0 0 0 0 0 0 0 0 0 0 0 0 0 0 0 0 0 0 0 0 0 0 0 0 0 0 0 0 0 0 0 0 0 0 0 0 0 0 0 0 0 0 0 0 0 0 0 0 0 0 0 0 0 0 0 0 0 0 0 0 0 0 0 0 0 0 0 0 0 0 0 0 0 0 0 0 0 0 0 0 0 0 0 0 0 0 0 0 0 0 0 0 0 0 0 0 0 0 0 0 0 0 0 0 0 0 0 0 0 0 0 0 0 0 0 0 0 0 0 0 0 0 0 0 0 0 0 0 0 0 0 0 0 0 0 0 0 0 0 0 0 0 0 0 0 0 0 0 0 0 0 0 0 0 0 0 0 0 0 0 0 0 0 0 0 0 0 0 0 0 0 0 0 0 0 0 0 0 0 0 0 0 0 0 0 0 0 0 0 0 0 0 0 0 0 0 0 0 0 0 0 0 0 0 0 0 0 0 0 0 0 0 0 0 0 0 0 0 0 0 0 0 0 0 0 0 0 0 0 0 0 0 0 0 0 0 0 0 0 0 0 0 0 0 0 0 0 0 0 0 0 0 0 0 0 0 0 0 0 0 0 0 0 0 0 0 0 0 0 0 0 0 0 0 0 0 0 0 0 0 0 0 0 0 0 0 0 0 0 0 0 0 0 0 0 0 0 0 0 0 0 0 0 0 0 0 0 0 0 0 0 0 0 0 0 0 0 0 0 0 0 0 0 0 0 0 0 0 0 0 0 0 0 0 0 0 0 0 0 0 0 0 0 0 0 0 0 0 0 0 0 0 0 0 0 0 0 0 0 0 0 0 0 0 0 0 0 0 0 0 0 0 0 0 0 0 0 0 0 0 0 0 0 0 0 0 0 0 0 0 0 0 0 0 0 0 0 0 0 0 0 0 0 0 0 0 0 0 0 0 0 0 0 0 0 0 0 0 0 0 0 0 0 0 0 0 0 0 0 0 0 0 0 0 0 0 0 0 0 0 0 0 0 0 0 0 0 0 0 0 0 0 0 0 0 0 0 0 0 0 0 0 0 0 0 0 0 0 0 0 0 0 0 0 0 0 0 0 0 0 0 0 0 0 0 0 0 0 0 0 0 0 0 0 0 0 0 0 0 0 0 0 0 0 0 0 0 0 0 0 0 0 0 0 0 0 0 0 0 0 0 0 0 0 0 0 0 0 0 0 0 0 0 0 0 0 0 0 0 0 0 0 0 0 0 0 0 0 0 0 0 0 0 0 0 0 0 0 0 0 0 0 0 0 0 0 0 0 0 0 0 0 0 0 0 0 0 0 0 0 0 0 0 0 0 0 0 0 0 0 0 0 0 0 0 0 0 0 0 0 0 0 0 0 0 0 0 0 0 0 0 0 0 0 0 0 0 0 0 0 0 0 0 0 0 0 0 0 0 0 0 0 0 0 0 0 0 0 0 0 0 0 0 0 0 0 0 0 0 0 0 0 0 0 0 0 0 0 0 0 0 0 0 0 0 0 0 0 0 0 0 0 0 0 0 0 0 0 0 0 0 0 0 0 0 0 0 0 0 0 0 0 0 0 0 0 0 0 0 0 0 0 0 0 0 0 0 0 0 0 0 0 0 0 0 0 0 0 0 0 0 0 0 0 0 0 0 0 0 0 0 0 0 0 0 0 0 0 0 0 0 0 0 0 0 0 0 0 0 0 0 0 0 0 0 0 0 0 0 0 0 0 0 0 0 0 0 0 0 0 0 0 0 0 0 0 0 0 0 0 0 0 0 0 0 0 0 0 0 0 0 0 0 0 0 0 0 0 0 0 0 0 0 0 0 0 0 0 0 0 0 0 0 0 0 0 0 0 0 0 0 0 0 0 0 0 0 0 0 0 0 0 0 0 0 0 0 0 0 0 0 0 0 0 0 0 0 0 0 0 0 0 0 0 0 0 0 0 0 0 0 0 0 0 0 0 0 0 0 0 0 0 0 0 0 0 0 0 0 0 0 0 0 0 0 0 0 0 0 0 0 0 0 0 0 0 0 0 0 0 0 0 0 0 0 0 0 0 0 0 0 0 0 0 0 0 0 0 0 0 0 0 0 0 0 0 0 0 0 0 0 0 0 0 0 0 0 0 0 0 0 0 0 0 0 0 0 0 0 0 0 0 0 0 0 0 0 0 0 0 0 0 0 0 0 0 0 0 0 0 0 0 0 0 0 0 0 0 0 0 0 0 0 0 0 0 0 0 0 0 0 0 0 0 0 0 0 0 0 0 0 0 0 0 0 0 0 0 0 0 0 0 0 0 0 0 0 0 0 0 0 0 0 0 0 0 0 0 0 0 0 0 0 0 0 0 0 0 0 0 0 0 0 0 0 0 0 0 0 0 0 0 0 0 0 0 0 0 0 0 0 0 0 0 0 0 0 0 0 0 0 0 0 0 0 0 0 0 0 0 0 0 0 0 0 0 0 0 0 0 0 0 0 0 0 0 0 0 0 0 0 0 0 0 0 0 0 0 0 0 0 0 0 0 0 0 0 0 0 0 0 0 0 0 0 0 0 0 0 0 0 0 0 0 0 0 0 0 0 0 0 0 0 0 0 0 0 0 0 0 0 0 0 0 0 0 0 0 0 0 0 0 0 0 0 0 0 0 0 0 0 0 0 0 0 0 0 0 0 0 0 0 0 0 0 0 0 0 0 0 0 0 0 0 0 0 0 0 0 0 0 0 0 0 0 0 0 0 0 0 0 0 0 0 0 0 0 0 0 0 0 0 0 0 0 0 0 0 0 0 0 0 0 0 0 0 0 0 0 0 0 0 0 0 0 0 0 0 0 0 0 0 0 0 0 0 0 0 0 0 0 0 0 0 0 0 0 0 0 0 0 0 0 0 0 0 0 0 0 0 0 0 0 0 0 0 0 0 0 0 0 0 0 0 0 0 0 0 0 0 0 0 0 0 0 0 0 0 0 0 0 0 0 0 0 0 0 0 0 0 0 0 0 0 0 0 0 0 0 0 0 0 0 0 0 0 0 0 0 0 0 0 0 0 0 0 0 0 0 0 0 0 0 0 0 0 0 0 0 0 0 0 0 0 0 0 0 0 0 0 0 0 0 0 0 0 0 0 0 0 0 0 0 0 0 0 0 0 0 0 0 0 0 0 0 0 0 0 0 0 0 0 0 0 0 0 0 0 0 0 0 0 0 0 0 0 0 0 0 0 0 0 0 0 0 0 0 0 0 0 0 0 0 0 0 0 0 0 0 0 0 0 0 0 0 0 0 0 0 0 0 0 0 0 0 0 0 0 0 0 0 0 0 0 0 0 0 0 0 0 0 0 0 0 0 0 0 0 0 0 0 0 0 0 0 0 0 0 0 0 0 0 0 0 0 0 0 0 0 0 0 0 0 0 0 0 0 0 0 0 0 0 0 0 0 0 0 0 0 0 0 0 0 0 0 0 0 0 0 0 0 0 0 0 0 0 0 0 0 0 0 0 0 0 0 0 0 0 0 0 0 0 0 0 0 0 0 0 0 0 0 0 0 0 0 0 0 0 0 0 0 0 0 0 0 0 0 0 0 0 0 0 0 0 0 0 0 0 0 0 0 0 0 0 0 0 0 0 0 0 0 0 0 0 0 0 0 0 0 0 0 0 0 0 0 0 0 0 0 0 0 0 0 0 0 0 0 0 0 0 0 0 0 0 0 0 0 0 0 0 0 0 0 0 0 0 0 0 0 0 0 0 0 0 0 0 0 0 0 0 0 0 0 0 0 0 0 0 0 0 0 0 0 0 0 0 0 0 0 0 0 0 0 0 0 0 0 0 0 0 0 0 0 0 0 0 0 0 0 0 0 0 0 0 0 0 0 0 0 0 0 0 0 0 0 0 0 0 0 0 0 0 0 0 0 0 0 0 0 0 0 0 0 0 0 0 0 0 0 0 0 0 0 0 0 0 0 0 0 0 0 0 0 0 0 0 0 0 0 0 0 0 0 0 0 0 0 0 0 0 0 0 0 0 0 0 0 0 0 0 0 0 0 0 0 0 0 0 0 0 0 0 0 0 0 0 0 0 0 0 0 0 0 0 0 0 0 0 0 0 0 0 0 0 0 0 0 0 0 0 0 0 0 0 0 0 0 0 0 0 0 0 0 0 0 0 0 0 0 0 0 0 0 0 0 0 0 0 0 0 0 0 0 0 0 0 0 0 0 0 0 0 0 0 0 0 0 0 0 0 0 0 0 0 0 0
YAL046C 0 0 0 0 0 0 0 0 0 0 0.011 0 0 0 0 0 0.004 0 0.004 0 0 0 0 0 0 0 0 0 0.002 0.005 0.002 0.009 0 0 0 0 0 0 0 0.004 0 0 0 0 0 0 0 0 0 0 0.002 0 0 0 0 0 0 0 0 0 0 0 0 0.039 0 0 0 0 0 0 0 0 0 0 0 0 0 0 0 0.002 0 0 0.002 0 0 0 0 0 0 0 0 0 0 0.002 0 0 0.002 0 0 0.001 0 0 0 0 0 0 0 0 0 0 0 0 0 0 0 0 0 0 0 0 0 0 0 0 0 0.002 0 0 0.001 0 0 0 0 0 0 0 0 0 0 0 0 0 0 0 0 0 0 0 0 0.003 0.001 0 0 0 0 0 0 0 0 0 0 0 0.011 0 0 0 0 0 0 0 0 0 0.003 0 0 0 0 0 0 0 0 0 0 0 0 0 0.005 0 0 0 0 0 0 0 0 0 0 0 0 0 0 0 0 0 0 0 0 0 0 0 0 0 0 0 0 0 0 0 0 0 0 0 0 0 0 0 0 0 0 0 0 0.002 0 0 0 0 0 0 0 0 0 0 0 0 0 0 0 0 0 0 0 0 0 0 0 0 0 0.006 0 0 0 0 0 0 0 0 0 0 0 0 0 0 0 0 0 0 0 0 0 0 0 0 0 0 0.004 0 0 0 0 0.001 0 0.002 0 0 0 0 0 0 0 0 0 0 0 0 0 0 0.001 0 0 0 0 0 0 0 0 0 0 0 0 0 0 0 0 0 0 0 0 0 0.004 0 0 0 0 0 0 0 0 0 0.002 0.005 0.01 0 0 0.003 0 0 0 0 0 0 0 0 0 0 0 0 0 0 0.005 0 0.004 0 0 0 0 0.001 0 0 0 0 0 0 0 0 0 0 0 0 0 0 0 0 0 0 0 0 0 0.001 0 0 0 0 0 0 0 0 0 0 0 0 0 0 0 0 0 0 0 0 0 0 0 0 0 0 0 0 0 0 0 0 0 0 0 0 0 0 0 0 0 0 0 0 0 0 0 0 0.003 0 0 0 0 0 0 0 0 0 0 0 0 0 0 0.001 0 0 0 0 0 0 0 0 0 0.006 0 0 0 0 0 0 0 0 0 0 0 0.003 0 0 0 0 0 0 0 0 0 0 0 0 0 0 0 0 0 0 0 0 0 0 0 0 0 0 0 0 0 0.015 0 0 0 0.003 0 0 0 0 0 0 0 0 0 0 0 0 0 0 0 0 0 0.002 0 0 0 0 0 0 0 0 0 0 0 0 0 0 0 0 0.018 0 0 0 0 0 0 0 0 0 0 0 0 0 0.008 0 0 0 0 0 0 0 0 0 0 0 0 0 0 0 0 0 0 0 0 0 0 0 0 0 0 0 0 0 0 0 0 0 0 0 0 0 0 0.002 0 0 0 0 0 0 0 0 0 0 0 0 0 0 0 0 0 0 0 0 0 0 0 0 0 0 0 0 0 0 0 0 0 0 0 0 0 0 0 0 0 0.001 0 0 0 0 0 0 0 0 0 0 0 0 0 0 0 0 0 0 0 0 0 0 0 0 0 0 0 0 0 0 0 0 0 0 0.003 0.046 0 0.006 0 0 0 0 0 0 0 0 0 0 0 0 0 0 0 0 0 0 0 0 0 0 0 0 0.001 0 0 0 0 0 0 0 0.003 0 0 0 0 0 0 0 0 0 0 0 0 0 0 0 0 0 0 0 0 0.002 0 0 0 0 0 0 0 0 0 0 0 0 0 0 0 0 0 0 0 0 0.014 0 0 0 0.014 0.006 0 0 0 0 0 0 0 0 0 0 0 0 0 0 0 0 0 0 0 0 0 0 0 0 0 0 0 0 0 0 0 0 0 0 0.008 0 0 0 0 0 0 0 0 0.007 0 0 0 0 0 0 0 0 0 0 0.005 0 0 0 0 0 0 0 0 0 0 0 0 0 0 0 0 0 0 0 0 0 0 0 0 0 0 0 0 0 0 0 0 0 0 0 0 0 0 0 0 0 0 0 0 0 0 0 0 0 0 0 0 0 0 0 0 0 0 0 0 0.001 0 0 0 0 0 0 0 0 0 0 0 0 0 0 0 0 0 0 0 0 0 0 0 0 0 0 0 0 0 0 0 0 0 0 0 0.004 0 0 0 0 0 0 0 0 0 0 0.001 0 0.004 0 0 0 0 0 0 0 0 0 0 0 0 0 0 0 0 0.003 0 0.002 0 0.001 0.01 0 0 0 0 0 0 0 0.002 0 0 0 0 0 0 0 0 0 0 0 0 0 0 0 0 0 0.005 0 0 0 0.004 0 0 0 0 0 0 0 0 0 0 0 0 0 0.001 0 0 0 0 0 0 0 0 0 0 0 0 0 0 0 0 0 0 0 0 0 0 0 0 0 0 0.016 0.002 0 0 0.008 0 0 0 0 0 0 0 0 0 0 0 0 0.002 0 0 0 0 0 0 0 0 0 0 0 0 0 0 0 0.005 0 0 0 0 0 0 0 0 0 0 0 0.009 0 0 0 0 0 0 0.005 0 0 0 0 0 0 0 0 0 0 0 0 0 0 0 0 0.002 0 0 0 0 0 0 0 0 0.002 0 0 0 0 0 0 0 0 0 0 0 0 0 0 0 0 0 0 0 0 0 0 0 0 0 0 0 0 0 0 0 0 0 0 0 0 0 0 0 0 0 0 0 0 0 0.007 0 0 0 0 0 0 0 0 0 0 0 0 0 0 0 0 0 0 0.006 0 0 0 0 0 0 0.002 0 0 0 0 0 0 0 0 0 0 0 0 0 0 0 0 0 0 0 0 0 0 0 0 0 0 0 0 0 0 0 0 0 0 0 0 0 0 0 0 0 0 0.002 0 0 0 0 0 0 0 0 0 0.008 0 0 0 0.001 0.006 0 0 0 0.001 0 0 0 0 0 0 0 0 0 0 0 0 0 0 0 0 0 0 0 0 0 0 0.004 0 0 0 0 0 0 0.004 0 0 0 0 0 0 0 0 0 0 0 0 0 0 0 0 0 0.006 0 0 0 0 0 0 0 0 0 0 0 0 0 0 0 0 0 0 0 0 0 0 0 0 0 0 0 0 0 0 0 0 0 0 0 0 0 0 0 0 0 0 0 0 0 0 0 0 0 0 0 0 0 0 0 0 0 0 0 0 0 0 0 0 0 0.008 0 0 0 0.014 0 0 0 0 0 0 0 0 0 0 0.001 0 0 0 0 0 0 0 0 0 0 0 0 0 0 0 0 0 0 0 0 0 0 0 0 0 0 0 0 0 0 0 0 0 0 0 0 0 0 0 0 0 0 0 0 0 0.001 0 0 0 0 0 0 0 0 0 0 0 0 0 0 0 0 0.001 0.004 0 0 0.003 0 0 0 0 0 0 0 0 0 0 0 0 0 0 0 0 0 0 0 0 0 0 0 0 0 0.005 0 0 0 0 0 0.001 0.003 0 0 0 0 0 0 0 0 0 0.003 0 0 0 0 0.005 0 0 0 0 0 0 0 0 0 0 0 0 0 0 0 0 0 0 0 0 0 0 0 0.006 0 0 0.005 0 0 0 0 0 0 0 0 0 0 0 0 0 0 0 0 0 0 0 0 0 0 0.003 0.006 0 0 0 0 0 0 0 0 0 0 0.004 0 0 0 0 0 0 0 0 0 0 0 0 0 0 0 0 0 0 0 0 0 0 0 0 0 0 0 0 0 0 0.011 0 0 0 0 0 0 0 0 0 0 0 0 0 0 0 0 0 0 0 0 0 0 0 0 0 0 0 0 0 0 0 0 0.003 0 0 0 0 0 0 0 0 0 0 0 0 0 0 0 0 0 0 0 0 0 0 0 0 0 0 0 0 0 0 0 0 0 0 0 0 0 0 0 0 0 0 0 0 0 0 0 0 0 0 0 0 0 0 0 0 0 0.014 0 0 0 0 0 0 0 0 0 0 0 0 0 0 0 0 0 0 0 0 0 0 0 0 0 0 0 0 0 0 0 0 0 0 0 0 0 0 0 0 0 0 0 0 0 0 0 0 0 0 0 0 0 0 0 0 0 0 0 0 0 0 0 0 0 0 0 0 0 0 0 0 0 0 0 0 0 0 0 0 0 0 0 0 0 0 0 0 0 0 0 0 0 0 0 0 0 0 0 0 0.038 0 0 0 0 0 0 0 0 0 0 0 0 0 0 0 0 0 0 0 0 0 0 0.003 0 0 0 0 0.003 0 0 0 0 0 0 0 0 0 0 0 0 0 0 0 0 0 0 0 0.008 0.014 0 0 0 0 0 0 0 0 0 0 0.002 0 0 0 0 0 0 0.003 0 0 0 0.005 0 0 0 0 0 0 0 0 0 0 0 0 0 0 0 0 0 0 0 0 0 0 0.015 0 0 0 0 0 0 0 0 0 0 0.006 0 0 0 0 0 0 0 0 0 0 0 0 0 0 0 0 0 0 0 0 0 0 0 0 0 0 0 0 0 0 0 0 0 0 0 0 0 0 0 0 0 0 0 0 0 0 0 0 0 0 0 0 0 0 0 0 0 0 0 0 0 0 0 0 0 0 0.001 0 0 0 0 0 0 0 0 0 0 0 0 0 0 0 0 0 0 0 0 0 0 0.001 0 0 0 0 0 0 0 0 0 0 0 0 0 0 0 0 0 0.003 0 0 0 0 0 0 0 0 0 0 0 0 0 0 0 0 0 0.01 0 0 0.001 0 0 0 0 0 0 0 0 0 0 0 0 0 0 0 0 0 0 0 0 0 0 0 0 0 0.001 0.001 0 0 0 0 0 0 0 0 0 0 0 0 0 0 0 0 0 0 0 0 0 0 0 0.002 0 0 0 0 0 0 0 0 0 0 0.003 0 0 0 0 0 0 0 0 0 0 0 0 0 0 0 0 0 0 0 0 0 0 0 0 0 0 0 0 0 0 0 0 0.004 0 0 0 0 0 0 0 0 0 0 0 0 0 0 0 0 0 0 0 0 0 0 0.001 0.001 0 0 0 0 0 0 0 0 0 0 0 0 0 0 0 0 0 0 0 0 0 0 0 0 0 0 0 0 0 0.001 0 0 0 0 0 0 0 0 0 0 0 0 0 0 0 0.001 0 0 0 0 0 0 0 0 0 0 0 0 0 0 0 0 0 0 0 0 0 0 0 0 0 0 0 0 0 0 0.005 0 0 0 0 0 0 0.001 0 0 0 0 0 0 0 0 0.007 0 0 0 0 0 0 0 0 0 0 0 0 0 0 0 0 0 0 0 0 0 0 0 0 0 0 0 0.002 0 0 0 0 0 0 0 0 0 0 0 0 0 0 0 0 0 0 0 0 0 0 0.002 0 0 0 0 0.002 0 0 0 0 0 0 0 0 0 0 0 0 0 0 0 0 0 0 0 0 0 0 0 0 0 0 0 0 0 0 0 0 0 0 0 0.004 0.007 0 0 0 0 0 0 0 0.002 0 0 0 0 0.007 0 0 0 0 0 0 0 0 0 0 0 0 0 0 0 0 0.004 0 0 0 0 0 0 0 0 0 0 0.007 0 0 0 0 0 0 0.002 0 0 0 0.002 0 0 0 0.008 0 0 0 0 0 0 0.004 0 0 0 0 0 0 0 0 0 0 0 0 0 0 0 0 0 0 0 0 0 0 0 0 0 0 0 0 0 0 0 0 0 0 0 0 0 0 0 0 0 0 0 0 0 0 0 0 0 0 0 0 0 0 0 0 0 0 0 0 0 0 0 0 0 0.009 0 0 0 0 0 0 0 0.024 0 0 0 0 0 0 0 0 0 0.014 0 0 0 0 0 0 0 0 0 0 0 0 0.001 0 0 0 0 0 0 0 0 0 0 0 0 0 0 0 0 0 0 0 0 0 0 0 0 0 0 0 0 0 0 0.001 0 0 0 0 0 0 0 0 0 0 0 0 0 0 0 0 0 0 0 0 0 0 0 0 0 0 0 0 0 0 0 0 0 0 0 0 0 0 0 0 0 0 0 0 0 0 0 0 0 0 0 0 0 0 0 0 0 0 0 0 0 0 0 0 0 0 0 0 0 0 0 0 0 0 0 0 0 0 0.001 0 0 0 0.007 0 0 0 0 0 0 0 0 0 0 0 0 0.001 0 0 0 0 0 0 0 0 0 0 0 0 0 0 0 0 0 0 0.002 0 0 0 0 0 0 0 0 0 0 0 0 0 0 0 0 0 0 0 0.049 0 0 0.007 0 0.002 0 0 0 0 0 0 0 0 0 0 0 0 0 0 0 0.009 0 0 0 0 0 0 0 0 0.004 0 0 0 0 0 0 0 0 0 0 0 0 0 0 0 0 0 0 0 0 0 0 0 0 0.003 0 0 0 0 0 0 0 0 0 0 0 0 0 0 0 0 0 0 0 0 0 0 0 0 0.006 0 0 0 0 0 0 0 0 0 0 0 0 0 0 0 0 0 0 0 0 0 0 0 0 0 0.006 0 0.003 0 0 0 0 0 0 0 0 0.007 0 0 0.008 0 0 0 0 0 0 0 0 0 0 0.021 0 0 0 0 0 0 0 0 0 0 0.001 0 0 0 0 0 0 0 0 0.004 0 0 0.001 0.001 0 0 0 0 0 0 0 0 0 0 0 0 0 0 0 0 0 0 0 0 0 0 0.001 0 0 0 0 0 0 0 0 0 0 0 0 0 0 0 0 0 0 0 0 0 0 0 0 0 0 0 0 0.001 0 0 0 0.01 0 0 0 0 0 0 0 0 0 0 0 0 0 0 0 0 0 0 0 0 0 0 0 0 0 0.022 0 0 0 0 0 0 0 0 0 0 0 0 0 0 0 0 0 0 0 0 0 0.015 0 0 0 0 0 0 0 0 0 0 0 0 0 0 0 0 0 0 0 0 0 0.008 0 0.011 0.007 0 0 0 0 0 0 0 0 0 0 0 0 0.003 0 0 0 0 0 0 0 0 0 0 0.005 0 0 0 0 0 0 0 0 0 0 0 0.007 0 0 0 0 0 0 0 0 0 0 0 0 0 0 0 0 0 0 0 0 0 0 0 0 0 0 0 0 0 0 0 0 0 0 0 0 0 0 0 0 0.001 0 0 0 0 0 0 0 0 0 0 0.001 0.003 0 0 0 0 0 0 0 0 0 0.002 0 0.009 0 0 0 0 0 0 0 0 0 0 0 0 0 0.006 0 0 0.002 0 0 0 0 0 0 0 0 0 0 0 0 0 0 0 0 0 0 0 0 0 0 0 0 0 0 0 0 0 0.01 0 0 0 0 0 0 0.001 0 0 0 0 0 0 0 0 0 0 0 0 0 0 0 0 0 0 0 0 0 0 0 0 0 0 0 0 0 0 0 0 0 0 0 0 0 0 0 0 0 0 0 0 0 0 0 0 0 0 0 0 0 0 0 0 0 0 0 0 0 0 0 0 0 0 0 0 0 0 0 0 0 0 0 0 0 0 0 0 0 0.014 0 0 0 0 0 0 0 0 0 0 0 0 0 0 0.006 0 0 0 0.001 0 0 0 0 0 0 0 0 0 0 0 0.005 0 0 0 0 0 0 0 0 0 0 0 0 0 0 0 0 0 0 0 0 0 0 0 0 0 0 0 0 0 0 0 0 0 0 0 0 0 0 0 0 0 0.001 0 0 0 0 0.006 0 0 0 0.001 0 0 0 0 0 0 0 0 0 0 0 0.001 0 0 0 0 0 0 0 0 0 0 0 0 0 0 0 0 0 0 0 0 0 0 0.005 0 0 0 0 0 0 0 0 0 0 0.003 0 0 0 0 0 0 0 0 0 0 0 0 0 0 0 0 0 0 0 0 0 0 0.006 0 0 0 0 0 0 0 0 0 0 0 0 0 0 0 0 0 0 0 0 0 0 0 0 0 0 0 0 0 0 0 0 0 0 0 0 0 0 0.001 0 0 0 0 0 0 0 0 0 0 0 0 0 0 0 0 0 0 0 0 0 0 0 0 0 0 0 0.006 0 0 0 0 0 0 0 0 0 0 0 0 0 0 0.005 0.002 0 0 0 0 0 0 0 0 0 0 0 0 0 0.007 0 0.007 0 0 0 0 0 0.002 0 0 0 0 0 0 0 0 0.001 0 0 0 0 0.03 0 0 0 0 0 0 0 0 0 0.002 0 0 0.002 0 0 0 0 0 0 0 0.003 0 0 0 0 0 0 0 0 0 0.003 0 0 0 0 0 0 0 0 0 0 0 0 0 0 0 0 0 0 0 0 0 0 0 0 0 0 0 0 0 0 0 0 0 0 0 0 0 0 0 0 0 0 0 0 0 0 0 0 0 0 0 0 0 0 0 0 0 0.003 0 0 0.006 0 0 0 0 0.005 0 0 0.004 0 0 0 0 0 0.002 0 0 0 0 0 0 0 0 0 0 0 0 0 0 0 0 0 0 0 0 0 0 0 0 0 0 0 0 0 0.002 0 0.001 0 0 0 0 0 0.008 0 0 0 0 0 0 0 0 0 0 0 0 0 0 0 0 0 0 0 0 0 0 0 0 0 0 0 0 0 0 0 0 0 0 0 0 0 0 0 0 0 0 0 0.001 0 0 0 0 0.001 0 0 0 0.002 0 0 0 0 0 0 0 0 0 0 0 0 0 0 0 0 0 0 0 0 0.001 0.001 0 0 0 0 0 0 0 0 0 0 0 0 0 0 0 0 0 0 0 0 0 0 0 0 0 0 0 0 0.002 0 0 0 0 0 0 0 0 0 0 0.001 0 0 0 0 0 0 0 0 0 0 0 0 0 0 0 0 0 0 0 0 0 0 0 0 0 0 0 0 0 0 0 0 0 0 0 0 0 0 0 0 0 0 0 0 0 0 0 0 0 0 0 0 0 0 0 0 0 0 0 0 0 0 0 0 0 0 0 0 0 0 0 0 0 0 0 0 0 0 0 0 0 0 0 0 0 0 0 0 0 0 0 0 0 0 0 0 0 0 0 0.001 0.003 0 0 0 0 0 0 0 0 0 0.003 0 0 0 0 0 0 0 0 0 0 0 0 0 0 0 0 0 0 0.001 0 0 0 0 0.003 0 0 0 0 0 0.001 0 0.002 0 0 0 0 0 0 0 0 0 0 0 0 0 0 0 0 0 0 0 0 0 0 0 0 0 0.002 0 0 0 0 0 0 0 0 0 0 0 0 0 0 0 0 0 0 0 0 0.001 0 0 0 0 0 0 0 0 0 0.003 0.002 0 0 0 0 0 0 0 0 0 0 0 0 0 0.001 0 0 0 0 0 0 0 0 0 0 0 0 0 0 0 0 0 0 0 0 0 0 0 0 0 0 0 0.002 0 0 0 0 0 0 0 0 0 0 0 0 0 0 0 0 0 0 0 0 0 0 0 0 0 0 0 0 0 0 0 0 0 0 0 0 0 0 0 0 0 0 0 0 0 0 0 0 0 0 0 0 0 0 0 0 0 0 0 0 0 0 0 0 0 0 0 0 0 0 0 0 0 0 0 0 0 0 0 0 0 0 0 0 0 0 0 0 0 0.004 0 0 0 0.004 0 0 0 0 0 0 0 0 0 0 0 0 0 0 0 0 0 0 0 0 0 0 0 0 0 0 0 0 0 0 0.001 0 0 0 0 0 0 0 0 0 0 0 0 0 0 0 0 0 0 0 0 0 0 0 0 0 0 0 0 0 0 0 0 0 0 0 0 0 0 0 0 0 0 0 0 0 0 0 0 0 0 0 0 0 0 0 0.004 0 0 0 0 0 0.007 0 0 0 0 0 0 0 0 0 0 0 0 0 0 0 0 0 0 0 0 0 0 0 0.002 0 0 0 0 0 0 0 0 0 0 0 0 0 0 0 0 0 0.019 0 0 0.005 0 0 0 0 0 0 0 0 0 0 0 0 0 0 0 0 0 0 0 0 0 0 0 0 0 0 0 0 0 0 0 0 0 0 0 0 0 0 0 0 0 0 0 0 0 0 0 0 0 0 0 0 0 0 0.001 0 0 0 0 0 0 0 0 0 0 0 0 0 0 0 0 0 0 0 0 0 0 0 0 0 0 0 0 0 0 0 0 0 0 0 0 0 0 0 0 0 0 0 0 0 0 0 0 0 0 0 0 0 0 0 0 0 0 0 0 0 0 0 0 0 0 0.001 0 0 0 0 0 0 0 0 0 0 0 0 0.052 0 0 0 0 0 0 0 0 0 0 0 0 0 0 0 0 0 0 0 0 0 0 0 0.007 0 0 0 0.001 0 0 0 0 0 0 0 0 0 0 0.009 0 0 0.009 0 0.002 0 0 0 0 0 0 0 0 0 0 0 0 0 0 0 0 0 0.007 0 0 0 0 0 0 0 0 0 0 0.001 0 0 0 0 0 0 0 0 0 0 0 0 0 0 0 0 0 0 0 0 0 0.005 0 0 0 0 0.002 0 0 0 0.007 0 0 0 0.003 0 0 0 0.002 0 0 0 0 0 0 0 0 0 0.002 0.002 0 0 0 0 0 0 0 0 0.002 0.001 0 0 0 0 0 0 0 0 0 0 0 0 0 0 0 0 0 0 0 0 0 0 0 0 0 0 0.004 0 0 0 0 0 0 0 0 0 0 0 0 0 0 0 0 0 0 0.002 0 0 0 0 0 0 0 0 0 0 0 0 0 0 0 0 0 0 0.003 0 0 0 0 0 0 0 0 0 0 0 0 0 0 0 0 0 0 0 0 0 0 0 0 0 0 0 0 0 0 0 0 0.01 0 0 0.001 0 0 0 0 0 0 0 0 0 0 0 0 0 0 0 0 0 0 0 0.018 0 0 0 0 0 0 0 0 0 0 0 0 0 0 0 0 0 0 0 0 0 0.001 0 0 0.002 0 0 0 0 0 0 0 0 0 0 0 0 0 0 0 0 0 0 0 0 0 0 0 0 0 0 0 0 0 0 0 0 0 0 0 0 0 0 0 0 0 0 0 0 0 0 0 0 0 0 0 0 0.012 0 0 0 0 0 0 0 0 0 0.001 0 0 0 0 0 0 0 0 0 0 0 0 0 0 0 0 0 0 0.007 0 0 0 0 0 0 0 0 0 0 0 0 0 0 0 0 0 0 0 0.001 0 0 0 0 0 0 0 0 0 0 0 0 0 0 0 0 0 0 0 0 0.002 0 0 0 0 0 0 0 0.005 0 0 0 0 0 0 0 0 0 0 0 0 0 0 0 0 0 0 0 0 0 0.006 0 0 0 0 0 0 0 0 0 0 0 0 0 0 0 0 0 0 0 0 0 0 0 0 0 0 0 0 0 0 0 0 0 0 0 0 0 0 0 0.013 0.017 0 0 0 0 0 0 0 0 0 0 0 0.005 0.01 0 0 0 0 0 0 0 0 0 0 0 0 0.003 0 0 0 0 0 0 0 0 0 0 0 0 0 0 0 0 0 0 0 0 0 0 0 0 0 0 0 0 0 0 0 0 0 0 0 0 0 0 0 0 0 0 0 0 0 0 0 0 0 0 0 0 0.001 0 0 0 0 0 0 0 0 0 0 0 0 0 0 0 0 0 0 0 0 0 0 0 0 0 0 0 0 0 0.001 0 0 0 0 0 0 0 0 0 0 0 0 0 0 0 0 0 0 0 0 0 0 0 0 0 0 0 0 0 0 0 0 0 0 0 0 0 0 0 0 0 0 0 0 0 0 0 0 0 0 0 0 0 0 0 0 0 0 0 0 0 0 0 0 0 0 0 0 0 0 0 0 0 0 0 0 0 0 0 0 0 0 0 0 0 0 0 0 0 0.002 0 0 0 0 0 0 0 0 0 0 0 0 0 0 0 0 0 0 0 0 0 0 0 0 0 0 0 0 0 0 0 0 0 0 0 0 0.001 0 0 0 0 0 0 0 0 0 0 0 0 0 0 0 0 0 0 0 0 0 0 0 0 0 0 0 0 0 0 0 0 0 0.01 0 0 0.007 0 0 0.006 0.011 0 0 0 0 0 0 0 0 0 0 0 0 0 0 0 0 0 0 0 0 0 0 0 0 0 0 0 0 0 0 0 0 0 0 0 0 0 0 0 0 0 0 0 0 0 0 0.001 0 0 0 0 0 0 0 0 0.002 0 0 0 0 0 0.002 0 0 0 0 0 0 0 0 0 0.013 0 0 0 0 0 0 0 0 0 0.002 0 0 0 0 0 0 0 0 0.02 0 0 0 0 0 0.006 0 0 0 0 0 0 0 0 0 0 0 0 0 0 0.003 0 0 0 0.001 0 0 0 0.001 0 0 0 0 0 0 0 0 0 0 0 0 0 0 0 0.009 0 0 0.002 0 0 0 0 0.003 0 0 0 0 0 0 0 0 0 0 0 0 0 0 0 0 0 0 0 0 0.001 0 0 0 0 0 0 0 0 0 0 0 0 0 0 0 0 0 0 0 0 0 0 0 0 0 0 0 0 0 0 0 0 0 0 0 0.03 0 0 0 0 0 0.001 0 0 0 0 0 0 0 0 0 0 0 0 0 0 0 0 0 0 0 0 0 0 0 0 0 0 0 0 0 0 0.004 0 0 0 0 0 0 0 0 0 0 0 0 0 0.004 0 0 0 0 0 0 0 0 0 0 0 0 0.007 0 0 0 0.006 0 0 0 0 0 0 0 0 0 0 0 0 0 0 0 0 0 0 0 0 0 0 0 0 0 0 0 0 0 0 0 0 0 0 0 0 0 0 0 0 0 0 0 0 0 0 0.002 0 0 0 0 0 0.001 0 0 0 0 0 0 0 0 0 0 0 0 0 0 0 0 0 0.019 0 0 0 0 0 0 0 0 0 0 0 0 0 0 0 0 0 0 0 0 0.027 0.002 0 0 0 0 0 0 0.002 0 0 0 0.008 0 0 0 0 0 0 0 0 0 0 0 0 0 0 0 0 0 0 0 0 0 0 0 0 0 0 0 0 0 0 0 0 0 0 0 0 0 0 0 0 0 0 0 0 0 0 0 0 0 0 0 0 0 0 0 0 0 0 0 0 0 0 0 0 0 0 0 0 0 0 0 0 0 0 0 0 0 0 0 0 0 0 0 0 0 0 0 0 0 0 0 0 0 0 0 0 0 0 0 0 0 0.001 0 0 0 0 0.002 0 0.001 0 0 0 0 0 0 0 0 0 0 0 0 0 0 0 0.002 0 0 0 0 0 0 0 0 0 0 0 0 0 0 0 0 0 0 0 0 0 0 0 0 0 0 0 0 0 0 0 0 0 0 0 0 0 0 0 0 0 0.005 0 0 0 0 0 0 0 0 0 0 0 0 0 0 0 0 0 0 0 0 0 0 0 0 0 0 0 0 0 0 0 0 0 0.006 0 0 0 0.007 0 0 0 0 0 0 0 0 0 0 0 0 0.001 0 0 0 0 0 0 0 0 0 0 0.005 0 0 0 0 0 0 0 0 0 0 0 0 0 0 0 0 0 0.007 0 0.005 0 0 0 0 0 0 0 0 0 0 0 0 0 0 0 0 0 0 0 0 0 0 0 0 0 0 0 0 0 0 0 0 0 0 0 0 0 0.067 0 0 0 0 0 0 0 0 0 0 0 0 0 0 0 0 0 0 0 0 0 0.01 0 0 0 0 0 0 0 0 0 0 0 0 0 0 0 0 0 0 0 0 0 0 0 0 0 0 0 0 0 0 0 0 0 0.005 0 0 0 0 0 0 0 0 0 0 0 0 0 0 0 0.002 0 0 0.002 0 0 0 0 0 0.007 0 0 0 0 0.005 0 0 0 0 0 0 0.002 0 0 0 0 0 0 0 0 0 0 0 0 0 0 0 0 0 0 0 0 0 0 0 0 0 0 0 0 0 0 0 0 0.009 0 0 0 0 0 0 0 0 0 0 0 0 0 0 0 0 0.001 0 0 0 0 0 0 0 0 0.003 0 0 0 0 0 0 0 0 0 0 0 0 0 0 0 0 0 0 0 0.001 0 0 0 0 0 0 0 0 0 0 0 0 0 0 0 0 0 0 0 0 0 0 0 0 0 0 0 0 0 0 0 0 0 0 0 0 0 0 0 0 0 0 0.004 0 0 0 0 0 0 0 0 0 0 0.001 0 0 0 0 0 0 0 0 0 0 0 0 0 0 0 0 0 0 0 0 0.002 0 0 0 0 0 0 0 0 0 0 0 0 0 0 0 0 0 0.001 0 0 0 0 0 0 0 0 0 0 0 0 0.003 0 0 0 0 0 0 0 0 0 0 0 0 0 0 0 0 0 0 0 0 0 0 0 0 0 0 0 0 0 0 0 0 0 0 0 0 0 0 0 0 0 0 0 0 0 0 0 0 0.002 0 0 0 0 0 0 0 0 0 0 0 0 0 0 0 0 0 0 0 0.004 0 0 0 0 0 0 0 0 0 0 0 0 0.032 0 0 0 0 0 0 0 0 0 0 0 0 0 0 0 0 0 0 0 0 0 0 0.007 0.001 0 0 0 0 0 0 0 0 0 0 0 0 0 0 0 0.001 0 0 0 0.01 0 0 0 0 0 0 0 0 0.008 0 0 0 0.003 0 0 0 0 0 0 0 0 0 0 0 0 0 0 0 0 0 0 0 0 0 0 0 0 0 0 0 0 0 0 0 0 0 0 0 0 0 0 0 0.003 0 0 0 0 0 0 0 0 0 0 0 0 0 0 0.008 0 0 0 0 0 0 0 0 0 0 0 0 0 0 0 0 0 0 0 0 0 0 0 0 0 0 0 0 0 0 0 0 0 0 0 0 0 0 0.012 0 0 0 0 0 0 0 0 0 0 0 0 0 0 0
YAL045C 0 0 0 0 0 0 0 0 0 0 0 0 0 0 0 0 0 0 0 0 0 0 0 0 0 0 0 0 0 0 0 0 0 0 0 0 0 0 0 0 0 0 0 0 0 0 0 0 0 0 0 0 0 0 0 0 0 0 0 0 0 0 0 0 0 0 0 0 0 0 0 0 0 0 0 0 0 0 0 0 0 0 0 0 0 0 0 0 0 0 0 0 0 0 0 0 0 0 0 0 0 0 0 0 0 0 0 0 0 0 0 0 0 0 0 0 0 0 0 0 0 0 0 0 0 0 0 0 0 0 0 0 0 0 0 0 0 0 0 0 0 0 0 0 0 0 0 0 0 0 0 0 0 0 0 0 0 0 0 0 0 0 0 0 0 0 0 0 0 0 0 0 0 0 0 0 0 0 0 0 0 0 0 0 0 0 0 0 0 0 0 0 0 0 0 0 0 0 0 0 0 0 0 0 0 0 0 0 0 0 0 0 0 0 0 0 0 0 0 0 0 0 0 0 0 0 0 0 0 0 0 0 0 0 0 0 0 0 0 0 0 0 0 0 0 0 0 0 0 0 0 0 0 0 0 0 0 0 0 0 0 0 0 0 0 0 0 0 0 0 0 0 0 0 0 0 0 0 0 0 0 0 0 0 0 0 0 0 0 0 0 0 0 0 0 0 0 0 0 0 0 0 0 0 0 0 0 0 0 0 0 0 0 0 0 0 0 0 0 0 0 0 0 0 0 0 0 0 0 0 0 0 0 0 0 0 0 0 0 0 0 0 0 0 0 0 0 0 0 0 0 0 0 0 0 0 0 0 0 0 0 0 0 0 0 0 0 0 0 0 0 0 0 0 0 0 0 0 0 0 0 0 0 0 0 0 0 0 0 0 0 0 0 0 0 0 0 0 0 0 0 0 0 0 0 0 0 0 0 0 0 0 0 0 0 0 0 0 0 0 0 0 0 0 0 0 0 0 0 0 0 0 0 0 0 0 0 0 0 0 0 0 0 0 0 0 0 0 0 0 0 0 0 0 0 0 0 0 0 0 0 0 0 0 0 0 0 0 0 0 0 0 0 0 0 0 0 0 0 0 0 0 0 0 0 0 0 0 0 0 0 0 0 0 0 0 0 0 0 0 0 0 0 0 0 0 0 0 0 0 0 0 0 0 0 0 0 0 0 0 0 0 0 0 0 0 0 0 0 0 0 0 0 0 0 0 0 0 0 0 0 0 0 0 0 0 0 0 0 0 0 0 0 0 0 0 0 0 0 0 0 0 0 0 0 0 0 0 0 0 0 0 0 0 0 0 0 0 0 0 0 0 0 0 0 0 0 0 0 0 0 0 0 0 0 0 0 0 0 0 0 0 0 0 0 0 0 0 0 0 0 0 0 0 0 0 0 0 0 0 0 0 0 0 0 0 0 0 0 0 0 0 0 0 0 0 0 0 0 0 0 0 0 0 0 0 0 0 0 0 0 0 0 0 0 0 0 0 0 0 0 0 0 0 0 0 0 0 0 0 0 0 0 0 0 0 0 0 0 0 0 0 0 0 0 0 0 0 0 0 0 0 0 0 0 0 0 0 0 0 0 0 0 0 0 0 0 0 0 0 0 0 0 0 0 0 0 0 0 0 0 0 0 0 0 0 0 0 0 0 0 0 0 0 0 0 0 0 0 0 0 0 0 0 0 0 0 0 0 0 0 0 0 0 0 0 0 0 0 0 0 0 0 0 0 0 0 0 0 0 0 0 0 0 0 0 0 0 0 0 0 0 0 0 0 0 0 0 0 0 0 0 0 0 0 0 0 0 0 0 0 0 0 0 0 0 0 0 0 0 0 0 0 0 0 0 0 0 0 0 0 0 0 0 0 0 0 0 0 0 0 0 0 0 0 0 0 0 0 0 0 0 0 0 0 0 0 0 0 0 0 0 0 0 0 0 0 0 0 0 0 0 0 0 0 0 0 0 0 0 0 0 0 0 0 0 0 0 0 0 0 0 0 0 0 0 0 0 0 0 0 0 0 0 0 0 0 0 0 0 0 0 0 0 0 0 0 0 0 0 0 0 0 0 0 0 0 0 0 0 0 0 0 0 0 0 0 0 0 0 0 0 0 0 0 0 0 0 0 0 0 0 0 0 0 0 0 0 0 0 0 0 0 0 0 0 0 0 0 0 0 0 0 0 0 0 0 0 0 0 0 0 0 0 0 0 0 0 0 0 0 0 0 0 0 0 0 0 0 0 0 0 0 0 0 0 0 0 0 0 0 0 0 0 0 0 0 0 0 0 0 0 0 0 0 0 0 0 0 0 0 0 0 0 0 0 0 0 0 0 0 0 0 0 0 0 0 0 0 0 0 0 0 0 0 0 0 0 0 0 0 0 0 0 0 0 0 0 0 0 0 0 0 0 0 0 0 0 0 0 0 0 0 0 0 0 0 0 0 0 0 0 0 0 0 0 0 0 0 0 0 0 0 0 0 0 0 0 0 0 0 0 0 0 0 0 0 0 0 0 0 0 0 0 0 0 0 0 0 0 0 0 0 0 0 0 0 0 0 0 0 0 0 0 0 0 0 0 0 0 0 0 0 0 0 0 0 0 0 0 0 0 0 0 0 0 0 0 0 0 0 0 0 0 0 0 0 0 0 0 0 0 0 0 0 0 0 0 0 0 0 0 0 0 0 0 0 0 0 0 0 0 0 0 0 0 0 0 0 0 0 0 0 0 0 0 0 0 0 0 0 0 0 0 0 0 0 0 0 0 0 0 0 0 0 0 0 0 0 0 0 0 0 0 0 0 0 0 0 0 0 0 0 0 0 0 0 0 0 0 0 0 0 0 0 0 0 0 0 0 0 0 0 0 0 0 0 0 0 0 0 0 0 0 0 0 0 0 0 0 0 0 0 0 0 0 0 0 0 0 0 0 0 0 0 0 0 0 0 0 0 0 0 0 0 0 0 0 0 0 0 0 0 0 0 0 0 0 0 0 0 0 0 0 0 0 0 0 0 0 0 0 0 0 0 0 0 0 0 0 0 0 0 0 0 0 0 0 0 0 0 0 0 0 0 0 0 0 0 0 0 0 0 0 0 0 0 0 0 0 0 0 0 0 0 0 0 0 0 0 0 0 0 0 0 0 0 0 0 0 0 0 0 0 0 0 0 0 0 0 0 0 0 0 0 0 0 0 0 0 0 0 0 0 0 0 0 0 0 0 0 0 0 0 0 0 0 0 0 0 0 0 0 0 0 0 0 0 0 0 0 0 0 0 0 0 0 0 0 0 0 0 0 0 0 0 0 0 0 0 0 0 0 0 0 0 0 0 0 0 0 0 0 0 0 0 0 0 0 0 0 0 0 0 0 0 0 0 0 0 0 0 0 0 0 0 0 0 0 0 0 0 0 0 0 0 0 0 0 0 0 0 0 0 0 0 0 0 0 0 0 0 0 0 0 0 0 0 0 0 0 0 0 0 0 0 0 0 0 0 0 0 0 0 0 0 0 0 0 0 0 0 0 0 0 0 0 0 0 0 0 0 0 0 0 0 0 0 0 0 0 0 0 0 0 0 0 0 0 0 0 0 0 0 0 0 0 0 0 0 0 0 0 0 0 0 0 0 0 0 0 0 0 0 0 0 0 0 0 0 0 0 0 0 0 0 0 0 0 0 0 0 0 0 0 0 0 0 0 0 0 0 0 0 0 0 0 0 0 0 0 0 0 0 0 0 0 0 0 0 0 0 0 0 0 0 0 0 0 0 0 0 0 0 0 0 0 0 0 0 0 0 0 0 0 0 0 0 0 0 0 0 0 0 0 0 0 0 0 0 0 0 0 0 0 0 0 0 0 0 0 0 0 0 0 0 0 0 0 0 0 0 0 0 0 0 0 0 0 0 0 0 0 0 0 0 0 0 0 0 0 0 0 0 0 0 0 0 0 0 0 0 0 0 0 0 0 0 0 0 0 0 0 0 0 0 0 0 0 0 0 0 0 0 0 0 0 0 0 0 0 0 0 0 0 0 0 0 0 0 0 0 0 0 0 0 0 0 0 0 0 0 0 0 0 0 0 0 0 0 0 0 0 0 0 0 0 0 0 0 0 0 0 0 0 0 0 0 0 0 0 0 0 0 0 0 0 0 0 0 0 0 0 0 0 0 0 0 0 0 0 0 0 0 0 0 0 0 0 0 0 0 0 0 0 0 0 0 0 0 0 0 0 0 0 0 0 0 0 0 0 0 0 0 0 0 0 0 0 0 0 0 0 0 0 0 0 0 0 0 0 0 0 0 0 0 0 0 0 0 0 0 0 0 0 0 0 0 0 0 0 0 0 0 0 0 0 0 0 0 0 0 0 0 0 0 0 0 0 0 0 0 0 0 0 0 0 0 0 0 0 0 0 0 0 0 0 0 0 0 0 0 0 0 0 0 0 0 0 0 0 0 0 0 0 0 0 0 0 0 0 0 0 0 0 0 0 0 0 0 0 0 0 0 0 0 0 0 0 0 0 0 0 0 0 0 0 0 0 0 0 0 0 0 0 0 0 0 0 0 0 0 0 0 0 0 0 0 0 0 0 0 0 0 0 0 0 0 0 0 0 0 0 0 0 0 0 0 0 0 0 0 0 0 0 0 0 0 0 0 0 0 0 0 0 0 0 0 0 0 0 0 0 0 0 0 0 0 0 0 0 0 0 0 0 0 0 0 0 0 0 0 0 0 0 0 0 0 0 0 0 0 0 0 0 0 0 0 0 0 0 0 0 0 0 0 0 0 0 0 0 0 0 0 0 0 0 0 0 0 0 0 0 0 0 0 0 0 0 0 0 0 0 0 0 0 0 0 0 0 0 0 0 0 0 0 0 0 0 0 0 0 0 0 0 0 0 0 0 0 0 0 0 0 0 0 0 0 0 0 0 0 0 0 0 0 0 0 0 0 0 0 0 0 0 0 0 0 0 0 0 0 0 0 0 0 0 0 0 0 0 0 0 0 0 0 0 0 0 0 0 0 0 0 0 0 0 0 0 0 0 0 0 0 0 0 0 0 0 0 0 0 0 0 0 0 0 0 0 0 0 0 0 0 0 0 0 0 0 0 0 0 0 0 0 0 0 0 0 0 0 0 0 0 0 0 0 0 0 0 0 0 0 0 0 0 0 0 0 0 0 0 0 0 0 0 0 0 0 0 0 0 0 0 0 0 0 0 0 0 0 0 0 0 0 0 0 0 0 0 0 0 0 0 0 0 0 0 0 0 0 0 0 0 0 0 0 0 0 0 0 0 0 0 0 0 0 0 0 0 0 0 0 0 0 0 0 0 0 0 0 0 0 0 0 0 0 0 0 0 0 0 0 0 0 0 0 0 0 0 0 0 0 0 0 0 0 0 0 0 0 0 0 0 0 0 0 0 0 0 0 0 0 0 0 0 0 0 0 0 0 0 0 0 0 0 0 0 0 0 0 0 0 0 0 0 0 0 0 0 0 0 0 0 0 0 0 0 0 0 0 0 0 0 0 0 0 0 0 0 0 0 0 0 0 0 0 0 0 0 0 0 0 0 0 0 0 0 0 0 0 0 0 0 0 0 0 0 0 0 0 0 0 0 0 0 0 0 0 0 0 0 0 0 0 0 0 0 0 0 0 0 0 0 0 0 0 0 0 0 0 0 0 0 0 0 0 0 0 0 0 0 0 0 0 0 0 0 0 0 0 0 0 0 0 0 0 0 0 0 0 0 0 0 0 0 0 0 0 0 0 0 0 0 0 0 0 0 0 0 0 0 0 0 0 0 0 0 0 0 0 0 0 0 0 0 0 0 0 0 0 0 0 0 0 0 0 0 0 0 0 0 0 0 0 0 0 0 0 0 0 0 0 0 0 0 0 0 0 0 0 0 0 0 0 0 0 0 0 0 0 0 0 0 0 0 0 0 0 0 0 0 0 0 0 0 0 0 0 0 0 0 0 0 0 0 0 0 0 0 0 0 0 0 0 0 0 0 0 0 0 0 0 0 0 0 0 0 0 0 0 0 0 0 0 0 0 0 0 0 0 0 0 0 0 0 0 0 0 0 0 0 0 0 0 0 0 0 0 0 0 0 0 0 0 0 0 0 0 0 0 0 0 0 0 0 0 0 0 0 0 0 0 0 0 0 0 0 0 0 0 0 0 0 0 0 0 0 0 0 0 0 0 0 0 0 0 0 0 0 0 0 0 0 0 0 0 0 0 0 0 0 0 0 0 0 0 0 0 0 0 0 0 0 0 0 0 0 0 0 0 0 0 0 0 0 0 0 0 0 0 0 0 0 0 0 0 0 0 0 0 0 0 0 0 0 0 0 0 0 0 0 0 0 0 0 0 0 0 0 0 0 0 0 0 0 0 0 0 0 0 0 0 0 0 0 0 0 0 0 0 0 0 0 0 0 0 0 0 0 0 0 0 0 0 0 0 0 0 0 0 0 0 0 0 0 0 0 0 0 0 0 0 0 0 0 0 0 0 0 0 0 0 0 0 0 0 0 0 0 0 0 0 0 0 0 0 0 0 0 0 0 0 0 0 0 0 0 0 0 0 0 0 0 0 0 0 0 0 0 0 0 0 0 0 0 0 0 0 0 0 0 0 0 0 0 0 0 0 0 0 0 0 0 0 0 0 0 0 0 0 0 0 0 0 0 0 0 0 0 0 0 0 0 0 0 0 0 0 0 0 0 0 0 0 0 0 0 0 0 0 0 0 0 0 0 0 0 0 0 0 0 0 0 0 0 0 0 0 0 0 0 0 0 0 0 0 0 0 0 0 0 0 0 0 0 0 0 0 0 0 0 0 0 0 0 0 0 0 0 0 0 0 0 0 0 0 0 0 0 0 0 0 0 0 0 0 0 0 0 0 0 0 0 0 0 0 0 0 0 0 0 0 0 0 0 0 0 0 0 0 0 0 0 0 0 0 0 0 0 0 0 0 0 0 0 0 0 0 0 0 0 0 0 0 0 0 0 0 0 0 0 0 0 0 0 0 0 0 0 0 0 0 0 0 0 0 0 0 0 0 0 0 0 0 0 0 0 0 0 0 0 0 0 0 0 0 0 0 0 0 0 0 0 0 0 0 0 0 0 0 0 0 0 0 0 0 0 0 0 0 0 0 0 0 0 0 0 0 0 0 0 0 0 0 0 0 0 0 0 0 0 0 0 0 0 0 0 0 0 0 0 0 0 0 0 0 0 0 0 0 0 0 0 0 0 0 0 0 0 0 0 0 0 0 0 0 0 0 0 0 0 0 0 0 0 0 0 0 0 0 0 0 0 0 0 0 0 0 0 0 0 0 0 0 0 0 0 0 0 0 0 0 0 0 0 0 0 0 0 0 0 0 0 0 0 0 0 0 0 0 0 0 0 0 0 0 0 0 0 0 0 0 0 0 0 0 0 0 0 0 0 0 0 0 0 0 0 0 0 0 0 0 0 0 0 0 0 0 0 0 0 0 0 0 0 0 0 0 0 0 0 0 0 0 0 0 0 0 0 0 0 0 0 0 0 0 0 0 0 0 0 0 0 0 0 0 0 0 0 0 0 0 0 0 0 0 0 0 0 0 0 0 0 0 0 0 0 0 0 0 0 0 0 0 0 0 0 0 0 0 0 0 0 0 0 0 0 0 0 0 0 0 0 0 0 0 0 0 0 0 0 0 0 0 0 0 0 0 0 0 0 0 0 0 0 0 0 0 0 0 0 0 0 0 0 0 0 0 0 0 0 0 0 0 0 0 0 0 0 0 0 0 0 0 0 0 0 0 0 0 0 0 0 0 0 0 0 0 0 0 0 0 0 0 0 0 0 0 0 0 0 0 0 0 0 0 0 0 0 0 0 0 0 0 0 0 0 0 0 0 0 0 0 0 0 0 0 0 0 0 0 0 0 0 0 0 0 0 0 0 0 0 0 0 0 0 0 0 0 0 0 0 0 0 0 0 0 0 0 0 0 0 0 0 0 0 0 0 0 0 0 0 0 0 0 0 0 0 0 0 0 0 0 0 0 0 0 0 0 0 0 0 0 0 0 0 0 0 0 0 0 0 0 0 0 0 0 0 0 0 0 0 0 0 0 0 0 0 0 0 0 0 0 0 0 0 0 0 0 0 0 0 0 0 0 0 0 0 0 0 0 0 0 0 0 0 0 0 0 0 0 0 0 0 0 0 0 0 0 0 0 0 0 0 0 0 0 0 0 0 0 0 0 0 0 0 0 0 0 0 0 0 0 0 0 0 0 0 0 0 0 0 0 0 0 0 0 0 0 0 0 0 0 0 0 0 0 0 0 0 0 0 0 0 0 0 0 0 0 0 0 0 0 0 0 0 0 0 0 0 0 0 0 0 0 0 0 0 0 0 0 0 0 0 0 0 0 0 0 0 0 0 0 0 0 0 0 0 0 0 0 0 0 0 0 0 0 0 0 0 0 0 0 0 0 0 0 0 0 0 0 0 0 0 0 0 0 0 0 0 0 0 0 0 0 0 0 0 0 0 0 0 0 0 0 0 0 0 0 0 0 0 0 0 0 0 0 0 0 0 0 0 0 0 0 0 0 0 0 0 0 0 0 0 0 0 0 0 0 0 0 0 0 0 0 0 0 0 0 0 0 0 0 0 0 0 0 0 0 0 0 0 0 0 0 0 0 0 0 0 0 0 0 0 0 0 0 0 0 0 0 0 0 0 0 0 0 0 0 0 0 0 0 0 0 0 0 0 0 0 0 0 0 0 0 0 0 0 0 0 0 0 0 0 0 0 0 0 0 0 0 0 0 0 0 0 0 0 0 0 0 0 0 0 0 0 0 0 0 0 0 0 0 0 0 0 0 0 0 0 0 0 0 0 0 0 0 0 0 0 0 0 0 0 0 0 0 0 0 0 0 0 0 0 0 0 0 0 0 0 0 0 0 0 0 0 0 0 0 0 0 0 0 0 0 0 0 0 0 0 0 0 0 0 0 0 0 0 0 0 0 0 0 0 0 0 0 0 0 0 0 0 0 0 0 0 0 0 0 0 0 0 0 0 0 0 0 0 0 0 0 0 0 0 0 0 0 0 0 0 0 0 0 0 0 0 0 0 0 0 0 0 0 0 0 0 0 0 0 0 0 0 0 0 0 0 0 0 0 0 0 0 0 0 0 0 0 0 0 0 0 0 0 0 0 0 0 0 0 0 0 0 0 0 0 0 0 0 0 0 0 0 0 0 0 0 0 0 0 0 0 0 0 0 0 0 0 0 0 0 0 0 0 0 0 0 0 0 0 0 0 0 0 0 0 0 0 0 0 0 0 0 0 0 0 0 0 0 0 0 0 0 0 0 0 0 0 0 0 0 0 0 0 0 0 0 0 0 0 0 0 0 0 0 0 0 0 0 0 0 0 0 0 0 0 0 0 0 0 0 0 0 0 0 0 0 0 0 0 0 0 0 0 0 0 0 0 0 0 0 0 0 0 0 0 0 0 0 0 0 0 0 0 0 0 0 0 0 0 0 0 0 0 0 0 0 0 0 0 0 0 0 0 0 0 0 0 0 0 0 0 0 0 0 0 0 0 0 0 0 0 0 0 0 0 0 0 0 0 0 0 0 0 0 0 0 0 0 0 0 0 0 0 0 0 0 0 0 0 0 0 0 0 0 0 0 0 0 0 0 0 0 0 0 0 0 0 0 0 0 0 0 0 0 0 0 0 0 0 0 0 0 0 0 0 0 0 0 0 0 0 0 0 0 0 0 0 0 0 0 0 0 0 0 0 0 0 0 0 0 0 0 0 0 0 0 0 0 0 0 0 0 0 0 0 0 0 0 0 0 0 0 0 0 0 0 0 0 0 0 0 0 0 0 0 0 0 0 0 0 0 0 0 0 0 0 0 0 0 0 0 0 0 0 0 0 0 0 0 0 0 0 0 0 0 0 0 0 0 0 0 0 0 0 0 0 0 0 0 0 0 0 0 0 0 0 0 0 0 0 0 0 0 0 0 0 0 0 0 0 0 0 0 0 0 0 0 0 0 0 0 0 0 0 0 0 0 0 0 0 0 0 0 0 0 0 0 0 0 0 0 0 0 0 0 0 0 0 0 0 0 0 0 0 0 0 0 0 0 0 0 0 0 0 0 0 0 0 0 0 0 0 0 0 0 0 0 0 0 0 0 0 0 0 0 0 0 0 0 0 0 0 0 0 0 0 0 0 0 0 0 0 0 0 0 0 0 0 0 0 0 0 0 0 0 0 0 0 0 0 0 0 0 0 0 0 0 0 0 0 0 0 0 0 0 0 0 0 0 0 0 0 0 0 0 0 0 0 0 0 0 0 0 0 0 0 0 0 0 0 0 0 0 0 0 0 0 0 0 0 0 0 0 0 0 0 0 0 0 0 0 0 0 0 0 0 0 0 0 0 0 0 0 0 0 0 0 0 0 0 0 0 0 0 0 0 0 0 0 0 0 0 0 0 0 0 0 0 0 0 0 0 0 0 0 0 0 0 0 0 0 0 0 0 0 0 0 0 0 0 0 0 0 0 0 0 0 0 0 0 0 0 0 0 0 0 0 0 0 0 0 0 0 0 0 0 0 0 0 0 0 0 0 0 0 0 0 0 0 0 0 0 0 0 0 0 0 0 0 0 0 0 0 0 0 0 0 0 0 0 0 0 0 0 0 0 0 0 0 0 0 0 0 0 0 0 0 0 0 0 0 0 0 0 0 0 0 0 0 0 0 0 0 0 0 0 0 0 0 0 0 0 0 0 0 0 0 0 0 0 0 0 0 0 0 0 0 0 0 0 0 0 0 0 0 0 0 0 0 0 0 0 0 0 0 0 0 0 0 0 0 0 0 0 0 0 0 0 0 0 0 0 0 0 0 0 0 0 0 0 0 0 0 0 0 0 0 0 0 0 0 0 0 0 0 0 0 0 0 0 0 0 0 0 0 0 0 0 0 0 0 0 0 0 0 0 0 0 0 0 0 0 0 0 0 0 0 0 0 0 0 0 0 0 0 0 0 0 0 0 0 0 0 0 0 0 0 0 0 0 0 0 0 0 0 0 0 0 0 0 0 0 0 0 0 0 0 0 0 0 0 0 0 0 0 0 0 0 0 0 0 0 0 0 0 0 0 0 0 0 0 0 0 0 0 0 0 0 0 0 0 0 0 0 0 0 0 0 0 0 0 0 0 0 0 0 0 0 0 0 0 0 0 0 0 0 0 0 0 0 0 0 0 0 0 0 0 0 0 0 0 0 0 0 0 0 0 0 0 0 0 0 0 0 0 0 0 0 0 0 0 0 0 0 0 0 0 0 0 0 0 0 0 0 0 0 0 0 0 0 0 0 0 0 0 0 0 0 0 0 0 0 0 0 0 0 0 0 0 0 0 0 0 0 0 0 0 0 0 0 0 0 0 0 0 0 0 0 0 0 0 0 0 0 0 0 0 0 0 0 0 0 0 0 0 0 0 0 0 0 0 0 0 0 0 0 0 0 0 0 0 0 0 0 0 0 0 0 0 0 0 0 0 0 0 0 0 0 0 0 0 0 0 0 0 0 0 0 0 0 0 0 0 0 0 0 0 0 0 0 0 0 0 0 0 0 0 0 0 0 0 0 0 0 0 0 0 0 0 0 0 0 0 0 0 0 0 0 0 0 0 0 0 0 0 0 0 0 0 0 0 0 0 0 0 0 0 0 0 0 0 0 0 0 0 0 0 0 0 0 0 0 0 0 0 0 0 0 0 0 0 0 0 0 0 0 0 0 0 0 0 0 0 0 0 0 0 0 0 0 0 0 0 0 0 0 0 0 0 0 0 0 0 0 0 0 0 0 0 0 0 0 0 0 0 0 0 0 0 0 0 0 0 0 0 0 0 0 0 0 0 0 0 0 0 0 0 0 0 0 0 0 0 0 0 0 0 0 0 0 0 0 0 0 0 0 0 0 0 0 0 0 0 0 0 0 0 0 0 0 0 0 0 0 0 0 0 0 0 0 0 0 0 0 0 0 0 0 0 0 0 0 0 0 0 0 0 0 0 0 0 0 0 0 0 0 0 0 0 0 0 0 0 0 0 0 0 0 0 0 0 0 0 0 0 0 0 0 0 0 0 0 0 0 0 0 0 0 0 0 0 0 0 0 0 0 0 0 0 0 0 0 0 0 0 0 0 0 0 0 0 0 0 0 0 0 0 0 0 0 0 0 0 0 0 0 0 0 0 0 0 0 0 0 0 0 0 0 0 0 0 0 0 0 0 0 0 0 0 0 0 0 0 0 0 0 0 0 0 0 0 0 0 0 0 0 0 0 0 0 0 0 0 0 0 0 0 0 0 0 0 0 0 0 0 0 0 0 0 0 0 0 0 0 0 0 0 0 0 0 0 0 0 0 0 0 0 0 0 0 0 0 0 0 0 0 0 0 0 0 0 0 0 0 0 0 0 0 0 0 0 0 0 0 0 0 0 0 0 0 0 0 0 0 0 0 0 0 0 0 0 0 0 0 0 0 0 0 0 0 0 0 0 0 0 0 0 0 0 0 0 0 0 0 0 0 0 0 0 0 0 0 0 0 0 0 0 0 0 0 0 0 0 0 0 0 0 0 0 0 0 0 0 0 0 0 0 0 0 0 0 0 0 0 0 0 0 0 0 0 0 0 0 0 0 0 0 0 0 0 0 0 0 0 0 0 0 0 0 0 0 0 0 0 0 0 0 0 0 0 0 0 0 0 0 0 0 0 0 0 0 0 0 0 0 0 0 0 0 0 0 0 0 0 0 0 0 0 0 0 0 0 0 0 0 0 0 0 0 0 0 0 0 0 0 0 0 0 0 0 0 0 0 0 0 0 0 0 0 0 0 0 0 0 0 0 0 0 0 0 0 0 0 0 0 0 0 0 0 0 0 0 0 0 0 0 0 0 0 0 0 0 0 0 0 0 0 0 0 0 0 0 0 0 0 0 0 0 0 0 0 0 0 0 0 0 0 0 0 0 0 0 0 0 0 0 0 0 0 0 0 0 0 0 0 0 0 0 0 0 0 0 0 0 0 0 0 0 0 0 0 0 0 0 0 0 0 0 0 0 0 0 0 0 0 0 0 0 0 0 0 0 0 0 0 0 0 0 0 0 0 0 0 0 0 0 0 0 0 0 0 0 0 0 0 0 0 0 0 0 0 0 0 0 0 0 0 0 0 0 0 0 0 0 0 0 0 0 0 0 0 0 0 0 0 0 0 0 0 0 0 0 0 0 0 0 0 0 0 0 0 0 0 0 0 0 0 0 0 0 0 0 0 0 0 0 0 0 0 0 0 0 0 0 0 0 0 0 0 0 0 0 0 0 0 0 0 0 0 0 0 0 0 0 0 0 0 0 0 0 0 0 0 0 0 0 0 0 0 0 0 0 0 0 0 0 0 0 0 0 0 0 0 0 0 0 0 0 0 0 0 0 0 0 0 0 0 0 0 0 0 0 0 0 0 0 0 0 0 0 0 0 0 0 0 0 0 0 0 0 0 0 0 0 0 0 0 0 0 0 0 0 0 0 0 0 0 0 0 0 0 0 0 0 0 0 0 0 0 0 0 0 0 0 0 0 0 0 0 0 0 0 0 0 0 0 0 0 0 0 0 0 0 0 0 0 0 0 0 0 0 0 0 0 0 0 0 0 0 0 0 0 0 0 0 0 0 0 0 0 0 0 0 0 0 0 0 0 0 0 0 0 0 0 0 0 0 0 0 0 0 0 0 0 0 0 0 0 0 0 0 0 0 0 0 0 0 0 0 0 0 0 0 0 0 0 0 0 0 0 0 0 0 0 0 0 0 0 0 0 0 0 0 0 0 0 0 0 0 0 0 0 0 0 0 0 0 0 0 0 0 0 0 0 0 0 0 0 0 0 0 0 0 0 0 0 0 0 0 0 0 0 0 0 0 0 0 0 0 0 0 0 0 0 0 0 0 0 0 0 0 0 0 0 0 0 0 0 0 0 0 0 0 0 0 0 0 0 0 0 0 0 0 0 0 0 0 0 0 0 0 0 0 0 0 0 0 0 0 0 0 0 0 0 0
[truncated: 83,476,917 more chars]
